# Supplementary material for: Integrated analysis of co-expression, conserved genes and gene families reveal core regulatory network of heat stress response in Cleistogenes songorica, a xerophyte perennial desert plant
Source: BMC Genomics. 2020 Oct 16;21:715. doi: 10.1186/s12864-020-07122-8 (PMC7566159; doi:10.1186/s12864-020-07122-8)
Supplement: Supplementary file 2 — Additional file 2: Table S1. RNA-Seq data for twelve samples [file 12864_2020_7122_MOESM2_ESM.xlsx]

## Sheet: Sheet1
Table S1 RNA-seq data for twelve samples
Summary		Sample ID	Total Reads	GC Content	≥Q30	Mapped Rate
Shoot	0h	CK1	49618486	0.5817	0.9191	0.9108
		CK2	47401136	0.5664	0.9542	0.922
		CK3	60856048	0.549	0.92	0.915
	24h	HT1	62160442	0.5735	0.9217	0.9102
		HT2	46918160	0.5718	0.9571	0.9301
		HT3	59732974	0.5759	0.9198	0.9078
Root	0h	CK1	60848392	0.5215	0.922	0.8241
		CK2	59726278	0.5471	0.9213	0.7842
		CK3	40658794	0.5581	0.9565	0.8839
	24h	HT1	56413298	0.5624	0.9179	0.7682
		HT2	59309626	0.5507	0.9155	0.6377
		HT3	54182846	0.5498	0.9227	0.7028
