# Supplementary material for: Integrated analysis of co-expression, conserved genes and gene families reveal core regulatory network of heat stress response in Cleistogenes songorica, a xerophyte perennial desert plant
Source: BMC Genomics. 2020 Oct 16;21:715. doi: 10.1186/s12864-020-07122-8 (PMC7566159; doi:10.1186/s12864-020-07122-8)
Supplement: Supplementary file 3 — Additional file 3: Table S2. Significant DEGs (FDR ≤ 0.01) were identified in at least one stress treatment, and their expression was regulated in the shoots and roots [file 12864_2020_7122_MOESM3_ESM.xlsx]

## Sheet: Shoot
Table S2 Significant DEGs (FDR ≤ 0.01) were identified in at least one stress treatment, and their expression was regulated in the shoots and roots.
#ID	0h-1_FPKM	0h-2_FPKM	0h-3_FPKM	24h-1_FPKM	24h-1_FPKM	24h-1_FPKM	FDR	log2FC	regulated	eggNOG_class_annotation	GO_second_level_annotation
CCG054383.1.gene	3.65354	2.49269	3.41195	0.201138	0.028968	0.221572	1.80141e-11	-4.51492	down	Transcription	molecular function: binding (GO:0005488);; biological process: biological regulation (GO:0065007)
CCG054379.1.gene	2.74942	6.36599	3.4974	0.843563	0.111926	0.245549	0.000101063	-3.38508	down	Translation, ribosomal structure and biogenesis	molecular function: structural molecule activity (GO:0005198);; biological process: metabolic process (GO:0008152);; biological process: cellular process (GO:0009987);; cellular component: cell (GO:0005623);; cellular component: macromolecular complex (GO:0032991);; cellular component: organelle (GO:0043226);; cellular component: organelle part (GO:0044422);; cellular component: cell part (GO:004…
CCG054374.1.gene	0.140262	0.002255	0.126515	2.93329	1.06318	0.794835	4.8129e-05	3.86624	up	Signal transduction mechanisms	molecular function: catalytic activity (GO:0003824);; biological process: metabolic process (GO:0008152);; biological process: cellular process (GO:0009987);; molecular function: binding (GO:0005488);; biological process: signaling (GO:0023052);; biological process: single-organism process (GO:0044699);; biological process: response to stimulus (GO:0050896);; biological process: biological regula…
CCG054360.1.gene	0	0.000354	0	2.40786	0.332422	1.80741	3.15203e-09	7.46058	up	Function unknown	--
CCG054358.1.gene	1.37458	1.88845	1.04892	10.8688	8.28462	7.55583	4.9689e-11	2.41535	up	Signal transduction mechanisms	molecular function: catalytic activity (GO:0003824);; biological process: metabolic process (GO:0008152);; biological process: cellular process (GO:0009987);; molecular function: binding (GO:0005488);; cellular component: cell (GO:0005623);; cellular component: membrane (GO:0016020);; cellular component: cell part (GO:0044464)
CCG054354.1.gene	2.03481	2.67292	0.596168	0.356214	0.07273	0.475642	0.00829066	-2.65541	down	Transcription	biological process: metabolic process (GO:0008152);; biological process: cellular process (GO:0009987);; cellular component: cell (GO:0005623);; cellular component: organelle (GO:0043226);; cellular component: cell part (GO:0044464)
CCG054348.1.gene	2.3806	6.10442	4.55417	0.490601	1.06791	0.935568	1.38737e-06	-2.44615	down	General function prediction only	--
CCG054345.1.gene	302.534	317.132	236.446	0.218807	0.332639	0.260397	3.60492e-193	-9.87175	down	Cell wall/membrane/envelope biogenesis	biological process: response to stimulus (GO:0050896);; molecular function: catalytic activity (GO:0003824);; biological process: metabolic process (GO:0008152);; biological process: cellular process (GO:0009987);; biological process: single-organism process (GO:0044699);; cellular component: cell (GO:0005623);; cellular component: organelle (GO:0043226);; cellular component: cell part (GO:004446…
CCG054337.1.gene	0.168405	0.292633	0	0	0	0	0.00775663	-5.82486	down	General function prediction only	cellular component: cell (GO:0005623);; cellular component: organelle (GO:0043226);; cellular component: cell part (GO:0044464);; cellular component: membrane (GO:0016020)
CCG054335.1.gene	3.08508	3.46598	3.08419	1.7958	0.944931	1.09084	0.000451118	-1.60901	down	Function unknown	--
CCG054326.1.gene	1.20299	1.1133	0.865575	2.48145	2.34357	3.9724	0.00720561	1.24155	up	Energy production and conversion;; Carbohydrate transport and metabolism	cellular component: cell (GO:0005623);; cellular component: membrane (GO:0016020);; cellular component: cell part (GO:0044464);; molecular function: catalytic activity (GO:0003824);; biological process: metabolic process (GO:0008152);; biological process: cellular process (GO:0009987);; biological process: single-organism process (GO:0044699)
CCG054321.1.gene	9.34083	4.96392	17.6964	0.09345	0.029023	0.664686	7.37021e-07	-4.7538	down	General function prediction only	cellular component: cell (GO:0005623);; cellular component: organelle (GO:0043226);; cellular component: cell part (GO:0044464)
CCG054320.1.gene	0.023159	0.212887	0.354103	0	0	0	0.00302217	-6.11298	down	--	--
CCG054319.1.gene	8.97396	8.76311	9.49898	0	0	0.081036	7.6033e-23	-8.08669	down	Energy production and conversion;; Carbohydrate transport and metabolism	cellular component: cell (GO:0005623);; cellular component: organelle (GO:0043226);; cellular component: cell part (GO:0044464);; molecular function: catalytic activity (GO:0003824);; biological process: metabolic process (GO:0008152)
CCG054309.1.gene	19.9269	25.0259	17.9262	1.13422	0.210412	1.81435	4.14685e-10	-4.39179	down	Function unknown	cellular component: cell (GO:0005623);; cellular component: organelle (GO:0043226);; cellular component: cell part (GO:0044464);; molecular function: catalytic activity (GO:0003824);; biological process: metabolic process (GO:0008152)
CCG054305.1.gene	1.6377	1.90344	1.31642	10.8533	13.7061	9.12685	1.89796e-11	2.52003	up	Function unknown	cellular component: cell (GO:0005623);; cellular component: organelle (GO:0043226);; cellular component: cell part (GO:0044464);; molecular function: catalytic activity (GO:0003824);; biological process: metabolic process (GO:0008152)
CCG054295.1.gene	307.09	286.954	403.415	68.8094	49.7562	55.5644	4.35338e-21	-2.72902	down	Function unknown	cellular component: cell (GO:0005623);; cellular component: organelle (GO:0043226);; cellular component: cell part (GO:0044464)
CCG054293.1.gene	1.20003	3.70525	5.01022	0.390236	0.107186	0.184337	1.82602e-06	-3.82852	down	Function unknown	biological process: metabolic process (GO:0008152);; biological process: cellular process (GO:0009987);; biological process: single-organism process (GO:0044699);; biological process: localization (GO:0051179);; biological process: cellular component organization or biogenesis (GO:0071840);; cellular component: cell part (GO:0044464)
CCG054292.1.gene	4.23983	3.86069	6.72314	0.132055	0	0	1.56272e-11	-6.57885	down	Intracellular trafficking, secretion, and vesicular transport	biological process: cellular process (GO:0009987);; biological process: single-organism process (GO:0044699);; molecular function: binding (GO:0005488);; cellular component: cell (GO:0005623);; cellular component: membrane (GO:0016020);; cellular component: cell part (GO:0044464);; biological process: metabolic process (GO:0008152);; biological process: localization (GO:0051179);; cellular compon…
CCG054290.2.gene	57.0484	70.5236	62.0191	4.08646	0.052161	2.40725	7.1338e-06	-4.80842	down	General function prediction only	molecular function: catalytic activity (GO:0003824);; biological process: metabolic process (GO:0008152);; cellular component: membrane (GO:0016020);; cellular component: membrane part (GO:0044425);; biological process: cellular process (GO:0009987)
CCG054282.1.gene	48.2214	52.3402	32.2396	4.40165	5.88096	8.55961	8.65764e-14	-3.11868	down	Function unknown	molecular function: catalytic activity (GO:0003824);; biological process: metabolic process (GO:0008152);; biological process: single-organism process (GO:0044699);; cellular component: membrane (GO:0016020);; biological process: cellular process (GO:0009987);; biological process: cellular component organization or biogenesis (GO:0071840)
CCG054279.1.gene	2.59424	3.40077	2.81653	0.256002	0.01712	0.143174	1.9837e-07	-4.19911	down	Function unknown	cellular component: cell (GO:0005623);; cellular component: organelle (GO:0043226);; cellular component: cell part (GO:0044464);; molecular function: binding (GO:0005488)
CCG054272.1.gene	0.618224	0.757822	0.671685	9.02766	2.57801	0.949866	0.00475517	2.41801	up	Inorganic ion transport and metabolism	cellular component: membrane (GO:0016020);; cellular component: membrane part (GO:0044425);; biological process: cellular process (GO:0009987);; biological process: single-organism process (GO:0044699);; biological process: localization (GO:0051179)
CCG054258.1.gene	1.00018	1.06886	0.153907	0	0	0	2.22685e-07	-8.88279	down	Function unknown	--
CCG054257.2.gene	4.74567	5.38797	5.92758	12.9029	15.4423	14.6304	3.52005e-07	1.2319	up	Intracellular trafficking, secretion, and vesicular transport;; Nuclear structure	--
CCG054256.1.gene	2.38874	1.26621	2.37947	4.11371	12.5073	7.20861	0.00448756	1.71045	up	Function unknown	--
CCG054255.1.gene	7.94571	7.07344	8.85517	97.0953	63.4438	68.2835	2.38567e-20	3.01164	up	Posttranslational modification, protein turnover, chaperones	molecular function: catalytic activity (GO:0003824);; biological process: metabolic process (GO:0008152);; biological process: biological regulation (GO:0065007)
CCG054253.3.gene	2.11114	1.24545	1.40873	4.56531	7.27398	7.23974	4.66636e-05	1.74613	up	General function prediction only	molecular function: binding (GO:0005488)
CCG054252.1.gene	0.541312	0.567883	0.451776	1.92735	5.33283	0.819127	0.00464594	2.30316	up	General function prediction only	--
CCG054247.1.gene	23.7138	22.4663	24.1802	12.0455	17.5237	11.5612	0.000285056	-1.26107	down	Posttranslational modification, protein turnover, chaperones	cellular component: cell (GO:0005623);; cellular component: organelle (GO:0043226);; cellular component: cell part (GO:0044464);; cellular component: membrane (GO:0016020);; biological process: metabolic process (GO:0008152);; biological process: cellular process (GO:0009987);; biological process: response to stimulus (GO:0050896);; biological process: developmental process (GO:0032502);; biologi…
CCG054245.1.gene	1.71971	1.62691	2.28841	7.09099	10.0324	11.6528	5.97675e-08	1.77438	up	Posttranslational modification, protein turnover, chaperones	cellular component: cell (GO:0005623);; cellular component: macromolecular complex (GO:0032991);; cellular component: cell part (GO:0044464);; biological process: cellular process (GO:0009987);; biological process: signaling (GO:0023052);; biological process: single-organism process (GO:0044699);; biological process: response to stimulus (GO:0050896);; biological process: biological regulation (G…
CCG054244.1.gene	1.19818	2.83863	0.609365	0.046581	0.012078	0.204711	0.000230444	-3.38184	down	General function prediction only	biological process: metabolic process (GO:0008152);; biological process: cellular process (GO:0009987);; biological process: single-organism process (GO:0044699);; biological process: response to stimulus (GO:0050896);; molecular function: catalytic activity (GO:0003824);; cellular component: cell (GO:0005623);; cellular component: organelle (GO:0043226);; cellular component: cell part (GO:004446…
CCG054243.1.gene	3.63445	10.6154	3.11462	0.155532	0	0.177057	5.94214e-08	-5.34706	down	General function prediction only	--
CCG054238.1.gene	6.12775	5.1437	6.13783	77.7344	62.3513	93.0302	6.90524e-35	3.49127	up	Signal transduction mechanisms	molecular function: catalytic activity (GO:0003824);; biological process: metabolic process (GO:0008152);; biological process: cellular process (GO:0009987);; molecular function: binding (GO:0005488);; biological process: response to stimulus (GO:0050896);; biological process: biological regulation (GO:0065007);; biological process: multi-organism process (GO:0051704)
CCG054237.1.gene	0	0.039941	0	4.00113	1.27601	2.0702	8.20677e-06	5.67406	up	Function unknown	--
CCG054233.1.gene	10.572	10.3145	9.40971	320.587	233.122	544.107	4.95725e-32	4.88955	up	Transcription	molecular function: binding (GO:0005488);; cellular component: cell (GO:0005623);; cellular component: organelle (GO:0043226);; cellular component: cell part (GO:0044464)
CCG054232.1.gene	6.50798	9.37512	10.6667	49.3661	40.1904	25.9148	1.58584e-08	3.04929	up	Intracellular trafficking, secretion, and vesicular transport	cellular component: cell (GO:0005623);; cellular component: membrane (GO:0016020);; cellular component: organelle (GO:0043226);; cellular component: organelle part (GO:0044422);; cellular component: cell part (GO:0044464);; molecular function: binding (GO:0005488);; biological process: single-organism process (GO:0044699);; biological process: localization (GO:0051179);; cellular component: membr…
CCG054226.1.gene	6.91237	5.00893	3.4081	0.276748	0.128243	0.490431	1.67811e-14	-4.24282	down	Transcription	molecular function: binding (GO:0005488)
CCG054225.1.gene	20.4939	16.4258	17.042	2.39664	1.90621	2.25292	1.01524e-27	-3.27254	down	Function unknown	biological process: metabolic process (GO:0008152);; biological process: cellular process (GO:0009987);; biological process: signaling (GO:0023052);; biological process: single-organism process (GO:0044699);; biological process: response to stimulus (GO:0050896);; biological process: biological regulation (GO:0065007);; biological process: localization (GO:0051179);; biological process: cellular …
CCG054224.2.gene	9.3311	10.0339	5.43682	2.94627	4.44554	3.56612	0.00032257	-1.4716	down	Function unknown	--
CCG054223.1.gene	8.77662	9.77241	12.4857	5.321	4.72787	3.95634	1.74388e-05	-1.371	down	Translation, ribosomal structure and biogenesis	molecular function: structural molecule activity (GO:0005198);; cellular component: cell (GO:0005623);; cellular component: organelle (GO:0043226);; cellular component: organelle part (GO:0044422);; cellular component: cell part (GO:0044464);; cellular component: membrane (GO:0016020);; biological process: metabolic process (GO:0008152);; biological process: cellular process (GO:0009987);; cellul…
CCG054220.1.gene	0.493216	0.510597	0.403422	0	0.068421	0	0.00101462	-4.31768	down	Signal transduction mechanisms	molecular function: catalytic activity (GO:0003824);; biological process: metabolic process (GO:0008152);; biological process: cellular process (GO:0009987);; molecular function: binding (GO:0005488);; cellular component: cell (GO:0005623);; cellular component: organelle (GO:0043226);; cellular component: cell part (GO:0044464)
CCG054218.1.gene	1.33848	1.71457	1.75577	14.3676	46.0155	26.1271	1.44908e-13	3.98205	up	Transcription	cellular component: cell (GO:0005623);; cellular component: organelle (GO:0043226);; cellular component: cell part (GO:0044464);; biological process: biological regulation (GO:0065007);; molecular function: binding (GO:0005488);; biological process: response to stimulus (GO:0050896)
CCG054217.1.gene	4.88774	3.72435	2.50054	0.472571	0.203564	0.602871	1.00098e-10	-3.433	down	RNA processing and modification	molecular function: binding (GO:0005488);; cellular component: membrane (GO:0016020)
CCG054216.1.gene	0.18033	0.04676	0.036817	0.616928	2.24529	0.793813	0.00122326	3.11532	up	General function prediction only	cellular component: cell (GO:0005623);; cellular component: organelle (GO:0043226);; cellular component: cell part (GO:0044464)
CCG054214.1.gene	11.7473	7.50182	10.3052	42.8843	51.9944	39.2962	2.26697e-08	1.63194	up	Posttranslational modification, protein turnover, chaperones	molecular function: binding (GO:0005488);; molecular function: catalytic activity (GO:0003824);; biological process: metabolic process (GO:0008152);; cellular component: cell (GO:0005623);; cellular component: organelle (GO:0043226);; cellular component: cell part (GO:0044464);; cellular component: macromolecular complex (GO:0032991);; cellular component: membrane (GO:0016020);; biological proces…
CCG054210.1.gene	3.54905	5.98674	5.58948	18.7519	7.4985	20.2399	0.000356011	1.64329	up	Function unknown	biological process: metabolic process (GO:0008152);; biological process: cellular process (GO:0009987)
CCG054207.1.gene	4.2924	4.13474	2.83518	0.274626	0.122608	0.106228	2.13706e-17	-4.55607	down	General function prediction only	biological process: metabolic process (GO:0008152);; biological process: cellular process (GO:0009987);; biological process: single-organism process (GO:0044699);; cellular component: cell (GO:0005623);; cellular component: organelle (GO:0043226);; cellular component: organelle part (GO:0044422);; cellular component: cell part (GO:0044464);; biological process: reproductive process (GO:0022414);;…
CCG054205.2.gene	0.004394	0	0.011613	0.339723	0.430019	0.407696	0.00146216	4.18394	up	General function prediction only	--
CCG054204.1.gene	187.997	273.516	159.403	23.7912	37.2446	34.2366	3.41217e-13	-2.85229	down	Function unknown	cellular component: cell (GO:0005623);; cellular component: organelle (GO:0043226);; cellular component: cell part (GO:0044464);; biological process: metabolic process (GO:0008152);; biological process: cellular process (GO:0009987);; biological process: single-organism process (GO:0044699);; cellular component: membrane (GO:0016020);; cellular component: macromolecular complex (GO:0032991);; cel…
CCG054198.1.gene	0.144727	0.302072	0.216495	1.50961	0.674321	1.22756	0.00105466	2.12066	up	Energy production and conversion	cellular component: cell (GO:0005623);; cellular component: organelle (GO:0043226);; cellular component: cell part (GO:0044464);; molecular function: catalytic activity (GO:0003824);; biological process: metabolic process (GO:0008152)
CCG054195.1.gene	7.87797	12.7852	12.8962	46.6778	65.8526	35.0828	2.00209e-05	1.84356	up	Replication, recombination and repair	molecular function: binding (GO:0005488);; cellular component: cell (GO:0005623);; cellular component: organelle (GO:0043226);; cellular component: cell part (GO:0044464);; biological process: metabolic process (GO:0008152);; biological process: cellular process (GO:0009987);; biological process: single-organism process (GO:0044699);; biological process: response to stimulus (GO:0050896)
CCG054192.1.gene	1.43016	0.946431	1.06487	0.326871	0.084465	0.14742	5.18292e-06	-2.55553	down	Signal transduction mechanisms	molecular function: binding (GO:0005488);; molecular function: catalytic activity (GO:0003824);; biological process: metabolic process (GO:0008152);; biological process: cellular process (GO:0009987);; biological process: single-organism process (GO:0044699)
CCG054190.2.gene	3.23105	1.80404	1.21062	15.3783	22.3764	16.0009	4.76089e-08	2.8007	up	Posttranslational modification, protein turnover, chaperones	molecular function: binding (GO:0005488);; cellular component: cell (GO:0005623);; cellular component: organelle (GO:0043226);; cellular component: cell part (GO:0044464)
CCG054185.1.gene	9.8989	15.0772	33.5614	2090.82	2220.93	1806.91	9.47398e-39	6.42369	up	Function unknown	--
CCG054176.1.gene	1.06961	1.17575	2.48738	8.77809	22.9423	13.5406	4.80542e-08	3.01529	up	RNA processing and modification	cellular component: cell (GO:0005623);; cellular component: organelle (GO:0043226);; cellular component: cell part (GO:0044464);; biological process: metabolic process (GO:0008152);; biological process: cellular process (GO:0009987);; biological process: cellular component organization or biogenesis (GO:0071840);; molecular function: catalytic activity (GO:0003824)
CCG054172.1.gene	2.23204	1.55846	2.61602	120.063	136.839	154.651	2.77277e-85	5.77554	up	Carbohydrate transport and metabolism	molecular function: catalytic activity (GO:0003824);; biological process: metabolic process (GO:0008152);; cellular component: cell (GO:0005623);; cellular component: organelle (GO:0043226);; cellular component: cell part (GO:0044464);; biological process: cellular process (GO:0009987);; biological process: single-organism process (GO:0044699)
CCG054171.1.gene	14.4394	5.86043	9.36368	0.129478	0.381911	0.239707	1.22607e-21	-5.26034	down	Inorganic ion transport and metabolism	molecular function: transporter activity (GO:0005215);; biological process: cellular process (GO:0009987);; biological process: single-organism process (GO:0044699);; biological process: localization (GO:0051179);; cellular component: cell (GO:0005623);; cellular component: membrane (GO:0016020);; cellular component: organelle (GO:0043226);; cellular component: organelle part (GO:0044422);; cellu…
CCG054167.1.gene	3.30867	2.70221	3.0265	0.437442	0	0.089806	0.000391722	-4.03024	down	General function prediction only	molecular function: catalytic activity (GO:0003824);; biological process: metabolic process (GO:0008152);; cellular component: cell (GO:0005623);; cellular component: cell part (GO:0044464);; biological process: cellular process (GO:0009987);; biological process: developmental process (GO:0032502);; biological process: reproductive process (GO:0022414);; biological process: multicellular organism…
CCG054162.1.gene	27.8889	25.3463	17.5325	8.22378	3.77742	10.4497	0.000433855	-1.87984	down	Carbohydrate transport and metabolism	cellular component: extracellular region (GO:0005576);; molecular function: catalytic activity (GO:0003824);; biological process: metabolic process (GO:0008152);; biological process: cellular process (GO:0009987)
CCG054159.1.gene	8.3626	4.01989	4.67527	41.1536	42.5382	63.801	6.7187e-13	2.7891	up	General function prediction only	cellular component: cell (GO:0005623);; cellular component: organelle (GO:0043226);; cellular component: cell part (GO:0044464)
CCG054153.1.gene	0.013457	0.013725	0.107521	1.06167	0.448066	0.81856	3.11625e-07	4.14248	up	Function unknown	molecular function: catalytic activity (GO:0003824);; biological process: metabolic process (GO:0008152);; cellular component: cell (GO:0005623);; cellular component: cell part (GO:0044464);; biological process: cellular process (GO:0009987)
CCG054152.1.gene	1.38233	1.08085	1.78558	3.82253	7.00027	4.70989	0.000874137	1.41442	up	RNA processing and modification	molecular function: binding (GO:0005488);; cellular component: cell (GO:0005623);; cellular component: organelle (GO:0043226);; cellular component: cell part (GO:0044464);; molecular function: catalytic activity (GO:0003824);; biological process: metabolic process (GO:0008152);; biological process: cellular process (GO:0009987);; biological process: single-organism process (GO:0044699)
CCG054151.1.gene	0.391999	0.333942	0.170658	0	0	0	1.21232e-05	-7.80161	down	Signal transduction mechanisms	biological process: cellular process (GO:0009987);; biological process: single-organism process (GO:0044699);; molecular function: catalytic activity (GO:0003824);; biological process: metabolic process (GO:0008152);; molecular function: binding (GO:0005488);; biological process: response to stimulus (GO:0050896);; biological process: reproductive process (GO:0022414);; biological process: multic…
CCG054149.2.gene	1.2936	0.924783	1.14934	0	0	0.116429	0.000174916	-4.76921	down	Cell cycle control, cell division, chromosome partitioning	biological process: biological regulation (GO:0065007)
CCG054144.1.gene	10.8632	13.6239	15.8821	6.48057	6.26143	6.86612	2.09851e-05	-1.2906	down	Function unknown	--
CCG054141.1.gene	0.782597	2.24635	1.83954	23.2118	15.9401	20.1931	2.37696e-12	3.3176	up	Lipid transport and metabolism	biological process: metabolic process (GO:0008152);; cellular component: cell (GO:0005623);; cellular component: organelle (GO:0043226);; cellular component: cell part (GO:0044464);; molecular function: catalytic activity (GO:0003824)
CCG054139.1.gene	2.972	1.29357	2.48614	0.237914	0.02158	0.087501	9.24996e-08	-4.24804	down	Energy production and conversion;; Carbohydrate transport and metabolism	molecular function: catalytic activity (GO:0003824);; biological process: metabolic process (GO:0008152)
CCG054138.1.gene	0.279217	0.567074	0.493072	12.2492	16.5573	17.88	1.3445e-33	4.83322	up	Function unknown	cellular component: cell (GO:0005623);; cellular component: macromolecular complex (GO:0032991);; cellular component: cell part (GO:0044464);; molecular function: catalytic activity (GO:0003824);; biological process: metabolic process (GO:0008152);; biological process: cellular process (GO:0009987)
CCG054136.1.gene	1.9496	1.64298	1.18461	7.24923	8.46335	7.26562	1.03472e-10	2.04734	up	Inorganic ion transport and metabolism	cellular component: cell (GO:0005623);; cellular component: organelle (GO:0043226);; cellular component: cell part (GO:0044464);; molecular function: transporter activity (GO:0005215);; biological process: cellular process (GO:0009987);; biological process: single-organism process (GO:0044699);; biological process: localization (GO:0051179);; cellular component: membrane (GO:0016020);; cellular c…
CCG054135.1.gene	0.265452	0.237664	0.289465	3.69402	2.60244	6.08807	3.97185e-21	3.85534	up	Carbohydrate transport and metabolism	molecular function: catalytic activity (GO:0003824);; biological process: metabolic process (GO:0008152);; biological process: cellular process (GO:0009987);; biological process: single-organism process (GO:0044699)
CCG054134.1.gene	17.8963	17.1971	18.3633	0.596901	0.172642	0.504413	8.65061e-31	-5.52551	down	Posttranslational modification, protein turnover, chaperones	molecular function: binding (GO:0005488)
CCG054132.1.gene	0.28077	0.248091	0.570636	0.017654	0	0	3.10072e-05	-5.09495	down	Signal transduction mechanisms	molecular function: binding (GO:0005488);; cellular component: cell (GO:0005623);; cellular component: organelle (GO:0043226);; cellular component: cell part (GO:0044464);; molecular function: catalytic activity (GO:0003824);; biological process: metabolic process (GO:0008152);; biological process: cellular process (GO:0009987)
CCG054130.1.gene	44.0603	35.4798	46.9026	260.8	225.592	94.4648	0.000118126	1.94944	up	Function unknown	--
CCG054127.1.gene	5.4904	4.76022	2.74856	0	0	0	3.6166e-12	-10.6758	down	Signal transduction mechanisms	molecular function: catalytic activity (GO:0003824);; biological process: metabolic process (GO:0008152);; biological process: cellular process (GO:0009987);; molecular function: binding (GO:0005488);; biological process: reproductive process (GO:0022414);; biological process: developmental process (GO:0032502);; biological process: single-organism process (GO:0044699);; biological process: cellu…
CCG054126.1.gene	7.25695	6.3227	11.296	0	0.407595	0	1.31034e-07	-5.81314	down	--	--
CCG054124.1.gene	1.15939	1.50105	0.952707	3.36394	2.55751	4.55882	0.00746211	1.27513	up	Function unknown	--
CCG054121.1.gene	6.80119	6.25911	7.10507	0.358368	0.208909	0.056152	5.14444e-14	-4.84498	down	General function prediction only	biological process: metabolic process (GO:0008152);; cellular component: cell (GO:0005623);; cellular component: organelle (GO:0043226);; cellular component: cell part (GO:0044464);; molecular function: catalytic activity (GO:0003824)
CCG054120.1.gene	4.82176	3.37356	1.05493	0	0.105499	0	2.69086e-07	-6.25177	down	General function prediction only	molecular function: binding (GO:0005488);; biological process: metabolic process (GO:0008152);; cellular component: cell (GO:0005623);; cellular component: organelle (GO:0043226);; cellular component: cell part (GO:0044464);; molecular function: catalytic activity (GO:0003824)
CCG054118.1.gene	2.42678	2.83027	2.0832	0.678151	1.18297	0.835731	0.000720376	-1.66022	down	General function prediction only	--
CCG054117.2.gene	1.17192	1.57424	1.73532	0.372092	0.102317	0.352802	1.24931e-06	-2.73462	down	Intracellular trafficking, secretion, and vesicular transport	cellular component: membrane (GO:0016020)
CCG054112.2.gene	1.73465	1.26586	1.50159	6.16062	7.62183	7.3062	4.23838e-12	1.97881	up	Posttranslational modification, protein turnover, chaperones	molecular function: binding (GO:0005488)
CCG054110.1.gene	0.483764	0.837861	0.34161	0	0.009809	0	3.23132e-11	-7.32735	down	Carbohydrate transport and metabolism	biological process: reproduction (GO:0000003);; biological process: reproductive process (GO:0022414);; biological process: single-organism process (GO:0044699);; biological process: multi-organism process (GO:0051704);; cellular component: membrane (GO:0016020);; cellular component: membrane part (GO:0044425);; biological process: cellular process (GO:0009987);; biological process: localization …
CCG054099.1.gene	3.30685	3.24194	1.74492	6.40485	7.50061	18.5123	0.00613198	1.7196	up	Carbohydrate transport and metabolism	molecular function: catalytic activity (GO:0003824);; biological process: metabolic process (GO:0008152);; biological process: cellular process (GO:0009987);; biological process: single-organism process (GO:0044699);; biological process: response to stimulus (GO:0050896)
CCG054095.1.gene	259.362	221.382	342.284	60.3533	68.3907	104.177	5.88199e-09	-2.03982	down	Function unknown	--
CCG054093.1.gene	3.12416	3.11191	1.25162	0.511449	0	0.320549	0.00485122	-3.1691	down	Inorganic ion transport and metabolism	biological process: single-organism process (GO:0044699);; biological process: localization (GO:0051179);; molecular function: binding (GO:0005488)
CCG054092.1.gene	1.09392	0.376231	0.972595	2.71264	3.67037	7.57628	0.000943399	2.16935	up	General function prediction only	molecular function: catalytic activity (GO:0003824);; biological process: metabolic process (GO:0008152);; molecular function: binding (GO:0005488);; cellular component: cell (GO:0005623);; cellular component: organelle (GO:0043226);; cellular component: cell part (GO:0044464);; biological process: cellular process (GO:0009987);; biological process: single-organism process (GO:0044699);; biologic…
CCG054091.1.gene	0	1.93375	0.606705	324.699	262.797	135.322	2.09704e-11	7.39378	up	Function unknown	--
CCG054090.1.gene	0.115424	0.238374	0.10581	72.7981	133.452	17.1002	5.36351e-23	8.32125	up	Function unknown	--
CCG054089.1.gene	0.07431	1.17883	0.41379	125.542	225.488	32.3117	3.54631e-14	7.23004	up	Function unknown	--
CCG054085.1.gene	2.46232	1.8743	2.0237	0.208441	0	0.324057	0.000932521	-3.63305	down	General function prediction only	biological process: metabolic process (GO:0008152);; biological process: single-organism process (GO:0044699);; biological process: cellular process (GO:0009987);; biological process: signaling (GO:0023052);; molecular function: catalytic activity (GO:0003824);; biological process: multicellular organismal process (GO:0032501);; biological process: developmental process (GO:0032502);; cellular co…
CCG054076.3.gene	2.30587	1.62019	2.28737	4.7264	6.33552	5.41652	0.00263988	1.24846	up	Function unknown	cellular component: cell (GO:0005623);; cellular component: organelle (GO:0043226);; cellular component: cell part (GO:0044464);; molecular function: catalytic activity (GO:0003824);; biological process: metabolic process (GO:0008152);; biological process: single-organism process (GO:0044699)
CCG054073.1.gene	2.99672	1.90735	3.91225	11.436	10.2107	6.86137	0.000587628	1.3945	up	Lipid transport and metabolism	biological process: metabolic process (GO:0008152);; biological process: single-organism process (GO:0044699);; molecular function: catalytic activity (GO:0003824);; biological process: cellular process (GO:0009987);; biological process: response to stimulus (GO:0050896)
CCG054067.1.gene	2.76263	2.68867	3.00319	10.7395	8.35073	4.61924	0.00916574	1.22595	up	Cytoskeleton	cellular component: cell (GO:0005623);; cellular component: organelle (GO:0043226);; cellular component: cell part (GO:0044464)
CCG054063.1.gene	8.33283	6.94372	2.99409	1.1139	0.062143	0.976866	0.000826207	-3.15922	down	General function prediction only	--
CCG054056.1.gene	2.41436	2.87158	2.25799	8.90901	12.4574	10.8875	2.65578e-06	1.85545	up	Chromatin structure and dynamics	cellular component: cell (GO:0005623);; cellular component: macromolecular complex (GO:0032991);; cellular component: organelle (GO:0043226);; cellular component: organelle part (GO:0044422);; cellular component: cell part (GO:0044464);; molecular function: binding (GO:0005488);; biological process: cellular process (GO:0009987);; biological process: cellular component organization or biogenesis …
CCG054053.1.gene	5.9698	7.34334	7.6541	23.7735	13.982	18.5672	0.00104552	1.20739	up	Signal transduction mechanisms	molecular function: catalytic activity (GO:0003824);; biological process: metabolic process (GO:0008152);; biological process: cellular process (GO:0009987);; molecular function: binding (GO:0005488);; cellular component: cell (GO:0005623);; cellular component: organelle (GO:0043226);; cellular component: cell part (GO:0044464);; cellular component: membrane (GO:0016020);; cellular component: cel…
CCG054050.2.gene	2.9872	3.16448	2.78375	14.7803	17.415	11.4032	9.71676e-10	2.037	up	Energy production and conversion	cellular component: cell (GO:0005623);; cellular component: membrane (GO:0016020);; cellular component: organelle (GO:0043226);; cellular component: organelle part (GO:0044422);; cellular component: cell part (GO:0044464);; cellular component: membrane part (GO:0044425);; biological process: cellular process (GO:0009987);; biological process: single-organism process (GO:0044699);; biological proc…
CCG054047.2.gene	4.0429	3.33774	1.12348	5.88672	7.43741	9.81189	0.00325471	1.58401	up	Signal transduction mechanisms	molecular function: catalytic activity (GO:0003824);; biological process: metabolic process (GO:0008152);; biological process: cellular process (GO:0009987);; molecular function: binding (GO:0005488);; cellular component: cell (GO:0005623);; cellular component: organelle (GO:0043226);; cellular component: cell part (GO:0044464)
CCG054046.2.gene	14.0931	12.1313	20.859	27.4966	50.919	39.0825	0.00751613	1.0304	up	Chromatin structure and dynamics	cellular component: cell (GO:0005623);; cellular component: organelle (GO:0043226);; cellular component: organelle part (GO:0044422);; cellular component: cell part (GO:0044464);; biological process: cellular process (GO:0009987);; biological process: developmental process (GO:0032502);; biological process: growth (GO:0040007);; biological process: single-organism process (GO:0044699);; biologica…
CCG054041.1.gene	6.50381	7.85093	7.29442	0.337601	0.032871	0.291163	4.63983e-12	-5.1023	down	Signal transduction mechanisms	molecular function: catalytic activity (GO:0003824);; biological process: metabolic process (GO:0008152);; biological process: cellular process (GO:0009987);; molecular function: binding (GO:0005488);; cellular component: membrane (GO:0016020);; cellular component: cell (GO:0005623);; cellular component: organelle (GO:0043226);; cellular component: cell part (GO:0044464)
CCG054040.2.gene	155.091	86.6998	107.386	3.37252	2.55143	4.13306	2.75216e-37	-4.91631	down	Amino acid transport and metabolism	molecular function: catalytic activity (GO:0003824);; biological process: metabolic process (GO:0008152);; biological process: single-organism process (GO:0044699);; molecular function: binding (GO:0005488);; cellular component: cell (GO:0005623);; cellular component: organelle (GO:0043226);; cellular component: cell part (GO:0044464);; biological process: cellular process (GO:0009987);; cellular…
CCG054038.1.gene	2.06086	2.43833	1.90596	33.0498	30.7935	29.1036	1.64408e-36	3.41915	up	Function unknown	cellular component: cell (GO:0005623);; cellular component: organelle (GO:0043226);; cellular component: cell part (GO:0044464);; biological process: biological regulation (GO:0065007)
CCG054037.3.gene	15.0915	15.5017	98.0338	6.33177	1.52303	0.715893	7.17045e-05	-3.95045	down	General function prediction only	cellular component: cell (GO:0005623);; cellular component: organelle (GO:0043226);; cellular component: cell part (GO:0044464);; molecular function: catalytic activity (GO:0003824);; biological process: metabolic process (GO:0008152)
CCG054022.1.gene	0.100847	0.050481	0.053533	0.635277	0.762136	0.586472	0.000140409	2.88556	up	General function prediction only	cellular component: cell (GO:0005623);; cellular component: organelle (GO:0043226);; cellular component: cell part (GO:0044464)
CCG054021.1.gene	10.0417	18.3095	12.57	2.35437	1.8781	3.06887	5.91089e-10	-2.51056	down	Function unknown	--
CCG054020.1.gene	0.579118	0.463902	0.346337	0	0	0.029669	0.00151819	-4.49535	down	General function prediction only	cellular component: cell (GO:0005623);; cellular component: organelle (GO:0043226);; cellular component: cell part (GO:0044464)
CCG054014.1.gene	3.36841	6.67712	3.54272	0.743749	0.094809	0.791233	5.27603e-05	-3.15688	down	General function prediction only	molecular function: catalytic activity (GO:0003824);; cellular component: cell (GO:0005623);; cellular component: organelle (GO:0043226);; cellular component: cell part (GO:0044464)
CCG054005.1.gene	9.03671	3.65632	9.7466	298.852	269.564	348.049	3.0041e-25	4.81401	up	Posttranslational modification, protein turnover, chaperones	molecular function: binding (GO:0005488)
CCG054003.1.gene	4.62136	2.95534	2.7583	0.037008	0.015996	0.051809	6.15444e-28	-6.3759	down	Inorganic ion transport and metabolism	molecular function: transporter activity (GO:0005215);; biological process: cellular process (GO:0009987);; biological process: single-organism process (GO:0044699);; biological process: localization (GO:0051179);; cellular component: membrane (GO:0016020);; cellular component: membrane part (GO:0044425)
CCG054001.1.gene	1.92861	1.59438	1.60629	0	0	0.017591	1.78826e-12	-7.22907	down	Inorganic ion transport and metabolism	cellular component: cell (GO:0005623);; cellular component: organelle (GO:0043226);; cellular component: cell part (GO:0044464);; biological process: single-organism process (GO:0044699);; biological process: localization (GO:0051179);; molecular function: binding (GO:0005488)
CCG054000.1.gene	20.3487	17.9022	24.5985	0.131097	0.254248	0.212313	9.21509e-37	-6.12361	down	Cell cycle control, cell division, chromosome partitioning	molecular function: binding (GO:0005488)
CCG053994.1.gene	137.009	322.28	24.5415	0.277943	0.125416	0.5336	2.69265e-22	-8.88359	down	General function prediction only	biological process: metabolic process (GO:0008152);; biological process: cellular process (GO:0009987);; molecular function: catalytic activity (GO:0003824)
CCG053992.1.gene	49.8134	50.261	37.4544	14.8933	19.7669	12.5426	1.55062e-06	-1.77598	down	Amino acid transport and metabolism	cellular component: cell (GO:0005623);; cellular component: cell part (GO:0044464);; biological process: metabolic process (GO:0008152);; biological process: cellular process (GO:0009987);; biological process: single-organism process (GO:0044699);; biological process: localization (GO:0051179);; biological process: cellular component organization or biogenesis (GO:0071840);; molecular function: c…
CCG053987.1.gene	0.904481	0.712854	0.525922	10.8326	8.17934	19.5775	1.88375e-10	3.93794	up	Function unknown	--
CCG053984.1.gene	2.11689	2.73291	2.25344	9.31068	6.95315	8.14196	1.08217e-05	1.52986	up	Signal transduction mechanisms	biological process: biological regulation (GO:0065007);; molecular function: catalytic activity (GO:0003824);; biological process: metabolic process (GO:0008152);; biological process: cellular process (GO:0009987);; molecular function: binding (GO:0005488)
CCG053977.1.gene	0	0.155596	0	2.53642	2.22922	1.30665	0.00018682	4.61747	up	Function unknown	--
CCG053976.1.gene	0.888029	1.02569	0.977982	26.3795	22.6077	32.299	2.34511e-60	4.55297	up	General function prediction only	molecular function: catalytic activity (GO:0003824);; biological process: metabolic process (GO:0008152);; molecular function: binding (GO:0005488);; cellular component: cell (GO:0005623);; cellular component: macromolecular complex (GO:0032991);; cellular component: cell part (GO:0044464);; biological process: single-organism process (GO:0044699);; biological process: cellular process (GO:000998…
CCG053974.1.gene	3.76194	4.32508	2.95035	2.20217	2.36964	2.35296	0.00526841	-1.06863	down	Energy production and conversion	cellular component: cell (GO:0005623);; cellular component: membrane (GO:0016020);; cellular component: organelle (GO:0043226);; cellular component: organelle part (GO:0044422);; cellular component: cell part (GO:0044464);; cellular component: membrane part (GO:0044425);; biological process: cellular process (GO:0009987);; biological process: single-organism process (GO:0044699);; biological proc…
CCG053971.1.gene	1.15196	0.63162	0.538386	3.60218	4.89566	4.27384	0.000100008	1.90274	up	RNA processing and modification	molecular function: binding (GO:0005488)
CCG053968.1.gene	4.5691	2.84321	6.02593	37.8342	29.3027	23.0528	2.90883e-07	2.45039	up	Signal transduction mechanisms;; Intracellular trafficking, secretion, and vesicular transport	molecular function: binding (GO:0005488);; cellular component: cell (GO:0005623);; cellular component: organelle (GO:0043226);; cellular component: cell part (GO:0044464);; cellular component: membrane (GO:0016020);; biological process: cellular process (GO:0009987);; biological process: response to stimulus (GO:0050896);; biological process: biological regulation (GO:0065007);; biological proces…
CCG053958.1.gene	6.66157	5.89563	8.06377	17.3792	19.6382	11.7289	0.00559021	1.01201	up	General function prediction only	molecular function: catalytic activity (GO:0003824);; biological process: metabolic process (GO:0008152);; molecular function: binding (GO:0005488);; cellular component: cell (GO:0005623);; cellular component: membrane (GO:0016020);; cellular component: organelle (GO:0043226);; cellular component: organelle part (GO:0044422);; cellular component: membrane part (GO:0044425);; cellular component: c…
CCG053956.1.gene	12.4486	10.6735	11.071	2.24827	0.926488	1.94561	1.00502e-12	-3.01003	down	Signal transduction mechanisms	molecular function: catalytic activity (GO:0003824);; biological process: metabolic process (GO:0008152);; biological process: cellular process (GO:0009987);; molecular function: binding (GO:0005488);; cellular component: membrane (GO:0016020);; cellular component: cell (GO:0005623);; cellular component: organelle (GO:0043226);; cellular component: cell part (GO:0044464)
CCG053950.1.gene	10.3793	11.6878	11.9331	3.93126	5.46277	3.88733	2.6527e-08	-1.68629	down	Lipid transport and metabolism	cellular component: cell (GO:0005623);; cellular component: organelle (GO:0043226);; cellular component: cell part (GO:0044464)
CCG053947.2.gene	6.69158	7.60606	8.86732	0.084887	0.097791	0.258569	4.08437e-31	-5.84007	down	Carbohydrate transport and metabolism	molecular function: catalytic activity (GO:0003824);; biological process: metabolic process (GO:0008152);; cellular component: cell (GO:0005623);; cellular component: cell part (GO:0044464);; cellular component: organelle (GO:0043226);; molecular function: binding (GO:0005488);; cellular component: extracellular region (GO:0005576)
CCG053946.1.gene	3.04083	2.25411	2.1454	0.058788	0.155748	0.420619	3.61823e-07	-3.60335	down	Secondary metabolites biosynthesis, transport and catabolism	molecular function: binding (GO:0005488);; molecular function: catalytic activity (GO:0003824);; biological process: metabolic process (GO:0008152);; biological process: single-organism process (GO:0044699)
CCG053943.1.gene	7.50793	6.42479	7.51522	1.33432	1.90168	2.49053	9.39847e-11	-2.28372	down	Lipid transport and metabolism	cellular component: cell (GO:0005623);; cellular component: organelle (GO:0043226);; cellular component: cell part (GO:0044464);; biological process: metabolic process (GO:0008152);; biological process: cellular process (GO:0009987);; biological process: multicellular organismal process (GO:0032501);; biological process: developmental process (GO:0032502);; biological process: single-organism pro…
CCG053939.2.gene	4.47665	4.27786	5.52301	31.696	38.9131	38.0484	1.51078e-31	2.70376	up	Posttranslational modification, protein turnover, chaperones	biological process: metabolic process (GO:0008152);; biological process: cellular process (GO:0009987);; biological process: single-organism process (GO:0044699);; molecular function: catalytic activity (GO:0003824);; biological process: localization (GO:0051179);; biological process: response to stimulus (GO:0050896);; cellular component: cell junction (GO:0030054)
CCG053937.1.gene	1.35909	1.84855	3.00455	9.40143	18.2822	12.949	1.69451e-06	2.15758	up	Cell cycle control, cell division, chromosome partitioning	cellular component: cell (GO:0005623);; cellular component: cell part (GO:0044464);; biological process: single-organism process (GO:0044699);; biological process: localization (GO:0051179);; molecular function: binding (GO:0005488)
CCG053936.1.gene	2.9926	1.50435	1.87453	0.955542	0.758491	0.899307	0.00142045	-1.50261	down	Function unknown	--
CCG053934.1.gene	1.01582	1.81344	3.33802	3.72061	7.13475	6.49273	8.92743e-08	2.09512	up	Defense mechanisms	--
CCG053932.1.gene	12.7159	14.7553	6.16332	46.1851	44.2545	40.0728	0.000817428	1.66456	up	Function unknown	cellular component: membrane (GO:0016020)
CCG053929.2.gene	683.294	641.942	286.044	63.6232	114.507	115.645	2.68118e-07	-2.68845	down	Function unknown	cellular component: cell (GO:0005623);; cellular component: membrane (GO:0016020);; cellular component: organelle (GO:0043226);; cellular component: organelle part (GO:0044422);; cellular component: cell part (GO:0044464);; biological process: cellular process (GO:0009987);; biological process: single-organism process (GO:0044699);; biological process: biological regulation (GO:0065007);; biologi…
CCG053924.3.gene	0.427312	0.40227	0.650496	3.13597	3.84368	3.43154	8.35628e-25	2.71743	up	Translation, ribosomal structure and biogenesis	molecular function: binding (GO:0005488);; molecular function: catalytic activity (GO:0003824);; biological process: metabolic process (GO:0008152);; biological process: cellular process (GO:0009987);; biological process: single-organism process (GO:0044699);; cellular component: cell (GO:0005623);; cellular component: organelle (GO:0043226);; cellular component: cell part (GO:0044464)
CCG053920.1.gene	23.6015	29.5436	26.997	69.8573	82.9769	62.4845	4.93852e-05	1.18166	up	Energy production and conversion	cellular component: cell (GO:0005623);; cellular component: organelle (GO:0043226);; cellular component: cell part (GO:0044464);; cellular component: membrane (GO:0016020);; cellular component: organelle part (GO:0044422);; molecular function: transporter activity (GO:0005215);; biological process: cellular process (GO:0009987);; biological process: single-organism process (GO:0044699);; biologic…
CCG053918.1.gene	3.75364	1.40528	1.28551	0.077206	0	0	2.07577e-06	-5.99472	down	Function unknown	--
CCG053900.1.gene	0.569597	0.404188	0.446816	2.61712	4.35288	4.2592	2.92856e-11	2.70183	up	Function unknown	molecular function: binding (GO:0005488)
CCG053896.2.gene	22.7755	27.3142	5.53148	0.300935	0.149496	0.311958	1.21117e-17	-5.97514	down	Amino acid transport and metabolism	molecular function: catalytic activity (GO:0003824);; biological process: metabolic process (GO:0008152);; molecular function: binding (GO:0005488);; cellular component: cell (GO:0005623);; cellular component: organelle (GO:0043226);; cellular component: cell part (GO:0044464);; cellular component: membrane (GO:0016020);; biological process: cellular process (GO:0009987);; biological process: sin…
CCG053894.1.gene	12.0131	9.23436	8.77628	4.19594	4.32066	3.45095	1.20597e-06	-1.55699	down	Posttranslational modification, protein turnover, chaperones	molecular function: catalytic activity (GO:0003824);; biological process: metabolic process (GO:0008152);; cellular component: cell (GO:0005623);; cellular component: cell part (GO:0044464);; cellular component: organelle (GO:0043226);; cellular component: organelle part (GO:0044422);; cellular component: membrane (GO:0016020);; cellular component: macromolecular complex (GO:0032991);; cellular c…
CCG053890.3.gene	6.62439	9.99185	11.184	2.78777	5.28458	4.71592	0.00222221	-1.34071	down	Signal transduction mechanisms	molecular function: binding (GO:0005488);; molecular function: catalytic activity (GO:0003824);; biological process: metabolic process (GO:0008152);; biological process: cellular process (GO:0009987)
CCG053888.1.gene	0.563021	0.186613	0.323817	0.048091	0	0.065785	0.0072084	-2.91795	down	Function unknown	cellular component: cell (GO:0005623);; cellular component: membrane (GO:0016020);; cellular component: cell part (GO:0044464)
CCG053887.1.gene	4.49051	3.12016	3.69042	19.2397	12.8378	21.598	1.10866e-07	1.92355	up	Cell cycle control, cell division, chromosome partitioning	cellular component: cell (GO:0005623);; cellular component: organelle (GO:0043226);; cellular component: cell part (GO:0044464)
CCG053886.1.gene	0.82982	0.046794	1.33215	0	0	0	0.00586478	-5.82303	down	Function unknown	molecular function: binding (GO:0005488);; cellular component: cell (GO:0005623);; cellular component: organelle (GO:0043226);; cellular component: cell part (GO:0044464);; biological process: cellular process (GO:0009987);; biological process: signaling (GO:0023052);; biological process: single-organism process (GO:0044699);; biological process: response to stimulus (GO:0050896);; biological pro…
CCG053883.1.gene	67.8102	100.416	105.369	43.219	49.1275	31.8183	0.000249399	-1.35961	down	Function unknown	--
CCG053881.1.gene	4.84991	4.78224	2.10085	0.432363	0.355237	0.710246	5.3504e-08	-3.16421	down	Cytoskeleton	molecular function: catalytic activity (GO:0003824);; biological process: metabolic process (GO:0008152);; molecular function: structural molecule activity (GO:0005198);; molecular function: binding (GO:0005488);; cellular component: cell (GO:0005623);; cellular component: cell part (GO:0044464);; cellular component: macromolecular complex (GO:0032991);; cellular component: organelle (GO:0043226)…
CCG053880.1.gene	5.23634	4.27735	3.13572	2.1179	2.04881	1.4811	0.00205112	-1.38926	down	Function unknown	--
CCG053872.1.gene	0.434834	0.40624	0.293236	0.041263	0	0.019127	6.23271e-06	-4.15085	down	Signal transduction mechanisms	molecular function: catalytic activity (GO:0003824);; biological process: metabolic process (GO:0008152);; biological process: cellular process (GO:0009987);; biological process: response to stimulus (GO:0050896);; biological process: reproductive process (GO:0022414);; biological process: multicellular organismal process (GO:0032501);; biological process: developmental process (GO:0032502);; bio…
CCG053864.1.gene	1.03822	0.478045	0.622491	15.7967	15.1681	19.5288	2.2879e-13	4.47428	up	General function prediction only	molecular function: catalytic activity (GO:0003824);; biological process: metabolic process (GO:0008152)
CCG053863.1.gene	4.70373	2.90011	3.83456	1.28219	1.66065	1.98473	2.47314e-05	-1.53319	down	Function unknown	--
CCG053862.1.gene	40.7843	26.7143	20.7237	0.631663	2.23222	0.955296	6.73894e-15	-4.6792	down	Function unknown	--
CCG053860.1.gene	1.04144	1.62941	1.47543	4.40943	6.07842	6.03449	1.49692e-07	1.76239	up	Intracellular trafficking, secretion, and vesicular transport	biological process: cellular process (GO:0009987);; biological process: single-organism process (GO:0044699);; biological process: developmental process (GO:0032502);; biological process: multicellular organismal process (GO:0032501);; molecular function: guanyl-nucleotide exchange factor activity (GO:0005085);; biological process: biological regulation (GO:0065007);; cellular component: cell (GO…
CCG053851.1.gene	0.151144	0.401736	0.041184	4.44941	4.1665	2.34307	1.13267e-06	3.34182	up	General function prediction only	cellular component: cell (GO:0005623);; cellular component: organelle (GO:0043226);; cellular component: cell part (GO:0044464);; biological process: response to stimulus (GO:0050896);; biological process: multi-organism process (GO:0051704)
CCG053841.2.gene	15.4022	9.81753	17.1896	2.71511	0.114086	3.57513	0.00280883	-2.96252	down	General function prediction only	molecular function: catalytic activity (GO:0003824);; biological process: metabolic process (GO:0008152);; cellular component: cell (GO:0005623);; cellular component: organelle (GO:0043226);; cellular component: cell part (GO:0044464)
CCG053840.1.gene	8.87903	6.65944	11.353	4.52091	4.16573	5.45398	0.000402861	-1.14897	down	Signal transduction mechanisms	biological process: metabolic process (GO:0008152);; biological process: cellular process (GO:0009987);; biological process: signaling (GO:0023052);; biological process: single-organism process (GO:0044699);; biological process: response to stimulus (GO:0050896);; biological process: biological regulation (GO:0065007);; molecular function: binding (GO:0005488);; molecular function: catalytic acti…
CCG053839.1.gene	0.298726	0.361627	0.629424	0.046053	0.083256	0.15593	0.0015627	-2.31828	down	Nucleotide transport and metabolism	molecular function: binding (GO:0005488);; molecular function: catalytic activity (GO:0003824);; biological process: metabolic process (GO:0008152);; cellular component: cell (GO:0005623);; cellular component: cell part (GO:0044464);; biological process: cellular process (GO:0009987);; biological process: single-organism process (GO:0044699);; biological process: response to stimulus (GO:0050896)
CCG053833.1.gene	159.342	170.306	142.196	4785.84	6135.8	5842.09	1.41391e-77	4.88936	up	RNA processing and modification	molecular function: binding (GO:0005488);; cellular component: cell (GO:0005623);; cellular component: cell part (GO:0044464);; cellular component: organelle (GO:0043226);; cellular component: organelle part (GO:0044422);; cellular component: membrane (GO:0016020);; biological process: localization (GO:0051179);; biological process: rhythmic process (GO:0048511);; biological process: response to …
CCG053831.2.gene	0.919407	2.02752	0.752038	0	0.025347	0	1.0093e-08	-6.46745	down	Transcription	--
CCG053829.1.gene	0.952749	1.45221	1.38019	0.454117	0.078978	0.113748	0.000194892	-2.68606	down	Carbohydrate transport and metabolism	molecular function: binding (GO:0005488);; molecular function: catalytic activity (GO:0003824);; biological process: metabolic process (GO:0008152);; biological process: cellular process (GO:0009987);; biological process: single-organism process (GO:0044699);; cellular component: cell (GO:0005623);; cellular component: organelle (GO:0043226);; cellular component: cell part (GO:0044464)
CCG053826.1.gene	2.84122	1.20476	0.995509	0.022688	0	0.01751	1.52439e-14	-6.5377	down	Function unknown	--
CCG053821.1.gene	0.678836	0.323169	0.300264	0	0	0	2.35024e-06	-8.21328	down	Function unknown	molecular function: catalytic activity (GO:0003824);; biological process: metabolic process (GO:0008152);; biological process: cellular process (GO:0009987)
CCG053818.1.gene	0.438017	0.306642	0.333831	0.070424	0.052475	0.049753	1.18789e-05	-2.71006	down	General function prediction only	cellular component: membrane (GO:0016020);; cellular component: cell (GO:0005623);; cellular component: organelle (GO:0043226);; cellular component: cell part (GO:0044464)
CCG053817.1.gene	0.969972	1.29577	1.03825	0.12486	0.032654	0.216415	1.34268e-06	-3.27191	down	Function unknown	cellular component: cell (GO:0005623);; cellular component: membrane (GO:0016020);; cellular component: cell part (GO:0044464);; cellular component: organelle (GO:0043226);; molecular function: binding (GO:0005488)
CCG053815.2.gene	3.98111	8.98169	8.06404	0.040127	0	0	5.14105e-17	-8.60539	down	Function unknown	--
CCG053807.1.gene	3.21374	3.25134	3.0698	1.0768	0.613983	2.10057	0.000798998	-1.68247	down	Coenzyme transport and metabolism	biological process: metabolic process (GO:0008152);; biological process: cellular process (GO:0009987);; biological process: single-organism process (GO:0044699);; cellular component: cell (GO:0005623);; cellular component: organelle (GO:0043226);; cellular component: organelle part (GO:0044422);; cellular component: cell part (GO:0044464);; biological process: response to stimulus (GO:0050896);;…
CCG053803.1.gene	0.625443	0.819417	0.926251	0	0	0	4.4342e-06	-8.00757	down	Transcription	molecular function: binding (GO:0005488);; molecular function: nucleic acid binding transcription factor activity (GO:0001071);; biological process: biological regulation (GO:0065007);; cellular component: cell (GO:0005623);; cellular component: organelle (GO:0043226);; cellular component: cell part (GO:0044464)
CCG053799.1.gene	0.255908	0.32787	0.447987	0.736506	1.28301	0.789006	0.00529509	1.2616	up	Function unknown	--
CCG053794.1.gene	0.191022	0.201179	0.200876	0.441177	0.898999	0.670806	0.000817798	1.50888	up	Cell cycle control, cell division, chromosome partitioning	cellular component: cell (GO:0005623);; cellular component: organelle (GO:0043226);; cellular component: cell part (GO:0044464);; biological process: metabolic process (GO:0008152);; biological process: cellular process (GO:0009987);; biological process: single-organism process (GO:0044699)
CCG053791.1.gene	0.128414	0.110129	0.11714	0.606352	1.12515	0.846918	1.22679e-05	2.54372	up	Posttranslational modification, protein turnover, chaperones	biological process: metabolic process (GO:0008152);; biological process: cellular process (GO:0009987);; biological process: response to stimulus (GO:0050896);; biological process: reproductive process (GO:0022414);; biological process: multicellular organismal process (GO:0032501);; biological process: developmental process (GO:0032502);; biological process: single-organism process (GO:0044699);…
CCG053786.1.gene	31.5274	37.6105	7.86261	0	0.136842	0	6.20161e-17	-8.94011	down	Transcription	cellular component: cell (GO:0005623);; cellular component: membrane-enclosed lumen (GO:0031974);; cellular component: macromolecular complex (GO:0032991);; cellular component: organelle (GO:0043226);; cellular component: organelle part (GO:0044422);; cellular component: cell part (GO:0044464);; molecular function: binding (GO:0005488);; molecular function: catalytic activity (GO:0003824);; biolo…
CCG053777.1.gene	2.50242	1.49765	3.09115	8.67972	4.63685	8.07493	0.00526027	1.36037	up	Function unknown	molecular function: catalytic activity (GO:0003824);; biological process: metabolic process (GO:0008152)
CCG053775.1.gene	3.86471	2.8732	3.14577	0.373231	0.098439	0.238615	5.17002e-08	-3.8053	down	Transcription	--
CCG053770.1.gene	5.37063	4.45474	5.23749	20.5134	40.9923	17.0721	4.66162e-06	2.11638	up	Replication, recombination and repair	molecular function: binding (GO:0005488);; molecular function: catalytic activity (GO:0003824);; biological process: metabolic process (GO:0008152);; biological process: cellular process (GO:0009987);; cellular component: cell (GO:0005623);; cellular component: organelle (GO:0043226);; cellular component: cell part (GO:0044464);; cellular component: nucleoid (GO:0009295)
CCG053769.1.gene	2.08846	2.59546	1.42609	6.51981	7.36897	6.89277	0.000402086	1.49359	up	General function prediction only	molecular function: catalytic activity (GO:0003824);; biological process: metabolic process (GO:0008152);; biological process: cellular process (GO:0009987);; biological process: single-organism process (GO:0044699)
CCG053768.1.gene	0.245707	0.238963	0.156478	0	0	0	0.0017629	-6.23499	down	--	--
CCG053762.1.gene	14.0342	7.55813	11.338	3.39569	4.76396	3.3381	7.39088e-05	-1.60596	down	Signal transduction mechanisms	molecular function: catalytic activity (GO:0003824);; biological process: metabolic process (GO:0008152);; biological process: cellular process (GO:0009987);; biological process: signaling (GO:0023052);; biological process: single-organism process (GO:0044699);; biological process: response to stimulus (GO:0050896);; biological process: biological regulation (GO:0065007);; cellular component: cel…
CCG053761.2.gene	12.4063	13.5127	10.1755	9.67471	7.40633	7.08003	0.00420407	-1.33636	down	Function unknown	cellular component: cell (GO:0005623);; cellular component: cell part (GO:0044464);; molecular function: binding (GO:0005488)
CCG053756.1.gene	10.1931	18.8158	21.6058	0.048163	0	0	3.86741e-28	-9.26267	down	General function prediction only	biological process: metabolic process (GO:0008152);; biological process: single-organism process (GO:0044699);; cellular component: cell (GO:0005623);; cellular component: organelle (GO:0043226);; cellular component: cell part (GO:0044464);; molecular function: catalytic activity (GO:0003824)
CCG053754.1.gene	0.906982	1.79323	2.49652	0.026149	0	0.406051	0.00934002	-3.28887	down	Intracellular trafficking, secretion, and vesicular transport	cellular component: cell (GO:0005623);; cellular component: organelle (GO:0043226);; cellular component: cell part (GO:0044464)
CCG053751.1.gene	1373.44	1452.69	624.273	4.1149	5.24892	9.42854	1.13884e-47	-7.67915	down	General function prediction only	molecular function: structural molecule activity (GO:0005198);; cellular component: cell (GO:0005623);; cellular component: membrane (GO:0016020);; cellular component: macromolecular complex (GO:0032991);; cellular component: membrane part (GO:0044425);; cellular component: cell part (GO:0044464);; cellular component: organelle (GO:0043226);; cellular component: organelle part (GO:0044422);; biol…
CCG053747.3.gene	2.41482	2.43196	2.98977	18.6006	16.9643	20.4991	6.56706e-28	2.63394	up	Lipid transport and metabolism;; Signal transduction mechanisms	molecular function: catalytic activity (GO:0003824);; biological process: metabolic process (GO:0008152);; biological process: cellular process (GO:0009987);; biological process: signaling (GO:0023052);; biological process: single-organism process (GO:0044699);; biological process: response to stimulus (GO:0050896);; biological process: biological regulation (GO:0065007)
CCG053743.1.gene	11.0085	17.1762	12.0373	39.7663	50.8496	39.223	8.37854e-05	1.44975	up	Signal transduction mechanisms	molecular function: binding (GO:0005488);; cellular component: cell (GO:0005623);; cellular component: organelle (GO:0043226);; cellular component: cell part (GO:0044464);; cellular component: organelle part (GO:0044422);; biological process: metabolic process (GO:0008152);; biological process: cellular process (GO:0009987);; molecular function: enzyme regulator activity (GO:0030234);; biological…
CCG053739.1.gene	22.5478	11.7385	18.5704	0.280409	0.675752	0.376094	6.06669e-46	-5.45042	down	Intracellular trafficking, secretion, and vesicular transport	cellular component: cell (GO:0005623);; cellular component: organelle (GO:0043226);; cellular component: cell part (GO:0044464);; cellular component: membrane (GO:0016020);; biological process: localization (GO:0051179);; cellular component: membrane part (GO:0044425);; cellular component: organelle part (GO:0044422)
CCG053735.1.gene	3.63502	2.35459	3.80118	9.47294	17.6923	9.65942	0.000431846	1.6588	up	Function unknown	--
CCG053734.2.gene	8.35448	12.3798	9.87551	0.902596	2.00126	1.30689	4.69971e-10	-2.66848	down	Posttranslational modification, protein turnover, chaperones	cellular component: cell (GO:0005623);; cellular component: organelle (GO:0043226);; cellular component: organelle part (GO:0044422);; cellular component: cell part (GO:0044464);; molecular function: catalytic activity (GO:0003824);; biological process: metabolic process (GO:0008152);; biological process: cellular process (GO:0009987)
CCG053731.1.gene	0	0.094361	0	0.949347	1.50957	0.733901	0.00111132	4.46263	up	Function unknown	--
CCG053730.1.gene	6.7361	6.29133	7.68554	55.9496	31.2847	59.1501	1.12171e-11	2.50249	up	Signal transduction mechanisms	molecular function: catalytic activity (GO:0003824);; biological process: metabolic process (GO:0008152);; biological process: cellular process (GO:0009987);; cellular component: cell (GO:0005623);; cellular component: membrane (GO:0016020);; cellular component: cell part (GO:0044464);; molecular function: binding (GO:0005488)
CCG053727.1.gene	1.98903	1.23443	1.71813	0.242982	0.273413	0.411465	1.51617e-08	-2.59768	down	Carbohydrate transport and metabolism;; Cell wall/membrane/envelope biogenesis;; Extracellular structures	cellular component: cell (GO:0005623);; cellular component: organelle (GO:0043226);; cellular component: cell part (GO:0044464);; biological process: metabolic process (GO:0008152);; biological process: single-organism process (GO:0044699)
CCG053724.2.gene	21.3573	23.9008	11.1058	0.884991	1.08319	1.83822	1.76753e-15	-4.09518	down	Transcription	molecular function: nucleic acid binding transcription factor activity (GO:0001071);; biological process: biological regulation (GO:0065007)
CCG053723.2.gene	2.44823	2.52513	2.58732	6.47724	7.47686	6.3077	8.42584e-05	1.20756	up	Intracellular trafficking, secretion, and vesicular transport	biological process: cellular process (GO:0009987);; biological process: signaling (GO:0023052);; biological process: single-organism process (GO:0044699);; biological process: immune system process (GO:0002376);; biological process: response to stimulus (GO:0050896);; biological process: multi-organism process (GO:0051704);; biological process: biological regulation (GO:0065007);; biological proc…
CCG053714.1.gene	0.670547	0.717885	0.872142	1.80101	2.73273	2.49111	3.62478e-05	1.30657	up	Function unknown	--
CCG053710.1.gene	1.01901	0.449724	0.507872	0.109503	0	0.027779	0.00101186	-3.61827	down	Signal transduction mechanisms	molecular function: catalytic activity (GO:0003824);; biological process: metabolic process (GO:0008152);; biological process: cellular process (GO:0009987);; molecular function: binding (GO:0005488);; cellular component: cell (GO:0005623);; cellular component: organelle (GO:0043226);; cellular component: cell part (GO:0044464)
CCG053709.1.gene	51.2825	30.2686	20.3634	0	0.281448	0.176506	1.00022e-21	-7.72875	down	Function unknown	cellular component: cell (GO:0005623);; cellular component: organelle (GO:0043226);; cellular component: cell part (GO:0044464)
CCG053705.1.gene	13.3914	10.0396	14.8075	3.04402	3.4367	4.37465	3.11496e-12	-2.0341	down	Posttranslational modification, protein turnover, chaperones	molecular function: catalytic activity (GO:0003824);; biological process: metabolic process (GO:0008152);; cellular component: cell (GO:0005623);; cellular component: organelle (GO:0043226);; cellular component: cell part (GO:0044464);; molecular function: binding (GO:0005488)
CCG053704.1.gene	14.2648	25.5162	30.9757	2.99223	5.41831	2.63743	1.38683e-08	-2.79671	down	Translation, ribosomal structure and biogenesis	molecular function: binding (GO:0005488);; biological process: metabolic process (GO:0008152);; biological process: cellular process (GO:0009987);; biological process: single-organism process (GO:0044699);; cellular component: cell (GO:0005623);; cellular component: organelle (GO:0043226);; cellular component: organelle part (GO:0044422);; cellular component: cell part (GO:0044464);; biological p…
CCG053699.1.gene	10.7939	9.81296	11.8742	4.34995	3.90631	3.59255	0.000204959	-1.10309	down	Function unknown	cellular component: cell (GO:0005623);; cellular component: organelle (GO:0043226);; cellular component: cell part (GO:0044464);; cellular component: membrane (GO:0016020)
CCG053684.1.gene	6.95361	5.25222	2.28786	0	0	0.032648	1.31253e-17	-8.46868	down	Secondary metabolites biosynthesis, transport and catabolism	molecular function: binding (GO:0005488);; cellular component: cell (GO:0005623);; cellular component: cell part (GO:0044464);; molecular function: catalytic activity (GO:0003824);; biological process: metabolic process (GO:0008152);; biological process: single-organism process (GO:0044699);; cellular component: organelle (GO:0043226)
CCG053683.1.gene	0.146344	0.365895	0.286834	0.014224	0	0	0.00531152	-4.58898	down	Function unknown	cellular component: cell (GO:0005623);; cellular component: organelle (GO:0043226);; cellular component: cell part (GO:0044464)
CCG053680.2.gene	4.35304	4.06593	2.98737	0.425619	0.050381	0.267657	4.56656e-08	-4.05636	down	Function unknown	cellular component: cell (GO:0005623);; cellular component: membrane (GO:0016020);; cellular component: cell part (GO:0044464);; molecular function: catalytic activity (GO:0003824);; biological process: metabolic process (GO:0008152)
CCG053676.3.gene	0.521732	0.738537	0.476201	9.2773	6.89859	5.68682	4.33302e-12	3.0949	up	General function prediction only	molecular function: binding (GO:0005488)
CCG053668.1.gene	18.3384	15.5744	17.8071	2.79209	2.94639	3.25381	1.60684e-35	-2.84693	down	Cytoskeleton	molecular function: catalytic activity (GO:0003824);; biological process: metabolic process (GO:0008152);; molecular function: structural molecule activity (GO:0005198);; molecular function: binding (GO:0005488);; cellular component: cell (GO:0005623);; cellular component: cell part (GO:0044464);; cellular component: macromolecular complex (GO:0032991);; cellular component: organelle (GO:0043226)…
CCG053666.1.gene	2.78716	0.972977	2.31095	5.63079	5.88912	8.27344	0.00185545	1.3553	up	Intracellular trafficking, secretion, and vesicular transport;; Nuclear structure	cellular component: cell (GO:0005623);; cellular component: cell part (GO:0044464);; biological process: localization (GO:0051179);; molecular function: binding (GO:0005488)
CCG053662.1.gene	0.207134	0.247215	0.416949	0	0	0	6.17919e-05	-7.33713	down	Signal transduction mechanisms	molecular function: catalytic activity (GO:0003824);; molecular function: receptor activity (GO:0004872);; molecular function: molecular transducer activity (GO:0060089);; biological process: metabolic process (GO:0008152);; biological process: cellular process (GO:0009987);; biological process: signaling (GO:0023052);; biological process: single-organism process (GO:0044699);; biological process…
CCG053661.1.gene	3.18262	3.33331	3.71072	0.401394	0.666239	0.320321	1.65899e-24	-3.33091	down	General function prediction only	biological process: metabolic process (GO:0008152);; cellular component: cell (GO:0005623);; cellular component: organelle (GO:0043226);; cellular component: cell part (GO:0044464);; molecular function: catalytic activity (GO:0003824)
CCG053657.1.gene	12.3365	13.1584	18.0565	5.57664	5.95741	5.09587	9.13497e-06	-1.17036	down	Function unknown	cellular component: cell (GO:0005623);; cellular component: cell part (GO:0044464);; molecular function: catalytic activity (GO:0003824);; biological process: metabolic process (GO:0008152);; cellular component: membrane (GO:0016020);; biological process: cellular process (GO:0009987);; biological process: single-organism process (GO:0044699);; cellular component: organelle (GO:0043226);; cellula…
CCG053656.1.gene	3119.6	3127.87	1541.55	7.59902	9.70225	11.23	4.27246e-93	-8.35028	down	General function prediction only	cellular component: cell (GO:0005623);; cellular component: membrane (GO:0016020);; cellular component: organelle (GO:0043226);; cellular component: organelle part (GO:0044422);; cellular component: cell part (GO:0044464);; biological process: metabolic process (GO:0008152);; biological process: cellular process (GO:0009987);; molecular function: binding (GO:0005488)
CCG053653.1.gene	2.17967	1.41036	1.91944	0.321153	0.084624	0.320852	3.28495e-06	-3.06578	down	Transcription	cellular component: cell (GO:0005623);; cellular component: organelle (GO:0043226);; cellular component: cell part (GO:0044464)
CCG053651.1.gene	9.13338	8.06211	9.72207	30.8386	31.4119	22.4025	2.03437e-05	1.4144	up	Intracellular trafficking, secretion, and vesicular transport	--
CCG053646.2.gene	21.9899	26.5192	19.6942	2.87056	0.047205	2.84737	0.000285985	-3.69041	down	Transcription	cellular component: cell (GO:0005623);; cellular component: organelle (GO:0043226);; cellular component: cell part (GO:0044464)
CCG053643.2.gene	43.0853	36.2174	43.2883	7.73041	13.3874	9.99112	2.66705e-11	-2.20316	down	Carbohydrate transport and metabolism	molecular function: catalytic activity (GO:0003824);; biological process: metabolic process (GO:0008152);; cellular component: cell (GO:0005623);; cellular component: organelle (GO:0043226);; cellular component: cell part (GO:0044464);; cellular component: membrane (GO:0016020);; biological process: cellular process (GO:0009987);; biological process: single-organism process (GO:0044699);; molecul…
CCG053641.1.gene	2.40625	1.45561	0.030951	11.1772	21.8861	23.1905	0.00183026	3.37197	up	Replication, recombination and repair	molecular function: binding (GO:0005488);; cellular component: cell (GO:0005623);; cellular component: organelle (GO:0043226);; cellular component: organelle part (GO:0044422);; cellular component: cell part (GO:0044464);; biological process: metabolic process (GO:0008152);; biological process: cellular process (GO:0009987);; molecular function: catalytic activity (GO:0003824);; biological proces…
CCG053640.3.gene	3.30015	5.11666	4.61604	38.9547	67.8874	48.2442	6.81272e-21	3.20955	up	Function unknown	biological process: biological regulation (GO:0065007)
CCG053630.1.gene	3.27184	3.81485	3.42099	9.48867	19.537	11.4575	0.000289865	1.68024	up	Function unknown	--
CCG053624.1.gene	6.05934	7.06217	5.69602	1.2498	0.550702	0.525137	1.47394e-08	-2.85823	down	General function prediction only	--
CCG053620.2.gene	10.8947	8.81335	13.1485	3.56457	4.74979	3.62945	2.27106e-08	-1.67527	down	RNA processing and modification	molecular function: binding (GO:0005488)
CCG053612.1.gene	47.2191	57.01	39.7107	15.8598	10.6426	14.5818	2.05778e-08	-2.0504	down	Energy production and conversion	cellular component: cell (GO:0005623);; cellular component: membrane (GO:0016020);; cellular component: macromolecular complex (GO:0032991);; cellular component: organelle (GO:0043226);; cellular component: organelle part (GO:0044422);; cellular component: membrane part (GO:0044425);; cellular component: cell part (GO:0044464);; biological process: metabolic process (GO:0008152);; biological proc…
CCG053611.1.gene	0.055448	0.172344	0.017057	1.82311	2.55649	1.87388	3.06603e-07	4.14569	up	Function unknown	--
CCG053607.1.gene	1.55641	2.56452	2.64318	12.8166	11.5512	11.2421	1.5635e-07	1.58916	up	Posttranslational modification, protein turnover, chaperones	molecular function: binding (GO:0005488);; cellular component: cell (GO:0005623);; cellular component: cell part (GO:0044464);; cellular component: cell junction (GO:0030054);; biological process: reproductive process (GO:0022414);; biological process: multicellular organismal process (GO:0032501);; biological process: developmental process (GO:0032502);; biological process: single-organism proce…
CCG053602.1.gene	2.02416	0.902744	1.0455	0.347175	0.058839	0.327933	0.00128741	-2.56526	down	Transcription	molecular function: nucleic acid binding transcription factor activity (GO:0001071);; biological process: biological regulation (GO:0065007);; cellular component: cell (GO:0005623);; cellular component: organelle (GO:0043226);; cellular component: cell part (GO:0044464);; biological process: cellular process (GO:0009987);; biological process: single-organism process (GO:0044699);; biological proc…
CCG053601.1.gene	1.34827	1.25089	1.46913	0.327099	0.11246	0.191073	2.20128e-06	-2.82165	down	Function unknown	cellular component: cell (GO:0005623);; cellular component: organelle (GO:0043226);; cellular component: cell part (GO:0044464)
CCG053599.1.gene	1.79713	1.53484	3.46467	0.120778	0	0.408248	0.000501652	-3.6962	down	Signal transduction mechanisms	molecular function: catalytic activity (GO:0003824);; biological process: metabolic process (GO:0008152);; biological process: cellular process (GO:0009987);; molecular function: binding (GO:0005488);; cellular component: cell (GO:0005623);; cellular component: organelle (GO:0043226);; cellular component: cell part (GO:0044464);; cellular component: membrane (GO:0016020);; cellular component: mem…
CCG053597.1.gene	4.06498	5.57695	5.71025	1.89046	1.90884	0.642748	0.000882708	-1.97125	down	Intracellular trafficking, secretion, and vesicular transport	cellular component: cell (GO:0005623);; cellular component: organelle (GO:0043226);; cellular component: cell part (GO:0044464)
CCG053595.1.gene	1.22506	1.63831	1.66266	0.833826	0.752616	0.720656	0.0018499	-1.31921	down	Function unknown	--
CCG053594.1.gene	6.95049	3.33795	4.18225	0.282482	0.215734	0.208102	2.00704e-22	-4.39092	down	Function unknown	biological process: response to stimulus (GO:0050896);; cellular component: membrane (GO:0016020)
CCG053593.1.gene	3.43187	6.71404	6.84597	0.043122	0	0.029758	1.81657e-26	-7.49245	down	Function unknown	--
CCG053590.1.gene	6.24254	9.1626	10.5156	23.7718	24.8017	14.8179	1.06126e-05	1.60809	up	Inorganic ion transport and metabolism	molecular function: catalytic activity (GO:0003824);; biological process: metabolic process (GO:0008152);; biological process: single-organism process (GO:0044699);; biological process: localization (GO:0051179);; biological process: cellular process (GO:0009987);; biological process: biological regulation (GO:0065007);; molecular function: binding (GO:0005488);; cellular component: cell (GO:0005…
CCG053582.1.gene	0.690465	0.219802	0.249325	1.90063	1.57115	1.50696	0.00307727	2.02697	up	Secondary metabolites biosynthesis, transport and catabolism	molecular function: catalytic activity (GO:0003824);; biological process: metabolic process (GO:0008152);; biological process: single-organism process (GO:0044699);; molecular function: binding (GO:0005488);; molecular function: electron carrier activity (GO:0009055);; cellular component: membrane (GO:0016020);; cellular component: membrane part (GO:0044425)
CCG053579.1.gene	29.566	17.7583	5.46697	0.088168	0.990701	1.55086	7.89059e-06	-4.38629	down	Function unknown	--
CCG053574.1.gene	71.4488	42.9102	105.845	32.2904	32.0256	24.481	0.000906195	-1.41668	down	Translation, ribosomal structure and biogenesis	molecular function: structural molecule activity (GO:0005198);; cellular component: cell (GO:0005623);; cellular component: organelle (GO:0043226);; cellular component: organelle part (GO:0044422);; cellular component: cell part (GO:0044464);; biological process: metabolic process (GO:0008152);; biological process: cellular process (GO:0009987);; cellular component: macromolecular complex (GO:003…
CCG053567.1.gene	1.41978	1.13969	0.877401	0.152821	0.086385	0.198855	7.95514e-08	-3.09813	down	Amino acid transport and metabolism	molecular function: transporter activity (GO:0005215);; biological process: localization (GO:0051179);; cellular component: membrane (GO:0016020)
CCG053562.1.gene	110.093	117.216	100.872	1.87715	3.16689	3.28096	5.02489e-59	-5.51036	down	Function unknown	biological process: metabolic process (GO:0008152);; biological process: cellular process (GO:0009987);; biological process: single-organism process (GO:0044699);; cellular component: cell (GO:0005623);; cellular component: organelle (GO:0043226);; cellular component: cell part (GO:0044464);; biological process: multicellular organismal process (GO:0032501);; biological process: developmental pro…
CCG053559.3.gene	1.98319	2.90695	3.03739	0.617152	1.29343	1.70177	0.00917743	-1.40382	down	--	--
CCG053558.1.gene	2.2482	0.852827	6.13967	0.228468	0.433732	0.380394	1.33753e-05	-3.20608	down	Replication, recombination and repair	molecular function: binding (GO:0005488);; molecular function: catalytic activity (GO:0003824);; biological process: metabolic process (GO:0008152);; biological process: cellular process (GO:0009987);; biological process: single-organism process (GO:0044699);; biological process: response to stimulus (GO:0050896);; cellular component: cell (GO:0005623);; cellular component: nucleoid (GO:0009295);…
CCG053545.1.gene	5.40909	3.71203	6.05991	2.88109	3.22749	2.01496	0.00245799	-1.16595	down	Function unknown	cellular component: membrane (GO:0016020);; cellular component: cell (GO:0005623);; cellular component: organelle (GO:0043226);; cellular component: cell part (GO:0044464)
CCG053541.2.gene	0.164042	0.123077	0.160578	2.54877	3.78219	2.58523	2.73164e-30	3.7407	up	Signal transduction mechanisms	molecular function: catalytic activity (GO:0003824);; biological process: metabolic process (GO:0008152);; biological process: multicellular organismal process (GO:0032501);; biological process: developmental process (GO:0032502);; biological process: single-organism process (GO:0044699);; molecular function: binding (GO:0005488);; biological process: cellular process (GO:0009987);; biological pr…
CCG053538.1.gene	0.19056	0.029932	0.060423	1.93811	0.572969	1.46785	0.000299383	3.36015	up	Function unknown	cellular component: cell (GO:0005623);; cellular component: organelle (GO:0043226);; cellular component: cell part (GO:0044464)
CCG053534.1.gene	0.453894	0.837554	0.16174	0	0	0.046433	0.00263071	-4.42411	down	Transcription	molecular function: binding (GO:0005488);; cellular component: cell (GO:0005623);; cellular component: organelle (GO:0043226);; cellular component: cell part (GO:0044464)
CCG053532.1.gene	5.12246	2.97483	4.28973	10.1072	10.673	12.7757	0.000497884	1.19671	up	Signal transduction mechanisms	molecular function: catalytic activity (GO:0003824);; biological process: metabolic process (GO:0008152);; biological process: cellular process (GO:0009987);; biological process: single-organism process (GO:0044699);; molecular function: binding (GO:0005488);; cellular component: cell (GO:0005623);; cellular component: organelle (GO:0043226);; cellular component: cell part (GO:0044464);; biologic…
CCG053530.1.gene	2.70961	3.87814	3.72745	0.202405	0.065301	0.265421	5.55067e-15	-4.40564	down	Function unknown	--
CCG053527.1.gene	0.056246	0.182709	0.095224	6.12303	3.9279	5.64075	5.60249e-24	5.6714	up	--	--
CCG053518.1.gene	36.8503	20.3333	43.5732	0.215898	0	2.68234	4.16977e-05	-5.22579	down	Carbohydrate transport and metabolism	molecular function: catalytic activity (GO:0003824);; molecular function: antioxidant activity (GO:0016209);; biological process: metabolic process (GO:0008152);; biological process: single-organism process (GO:0044699);; biological process: response to stimulus (GO:0050896);; cellular component: cell (GO:0005623);; cellular component: organelle (GO:0043226);; cellular component: cell part (GO:00…
CCG053514.1.gene	8.36057	4.73201	4.96889	1.83553	2.84454	2.57485	2.68397e-08	-2.01651	down	Secondary metabolites biosynthesis, transport and catabolism	biological process: response to stimulus (GO:0050896);; molecular function: catalytic activity (GO:0003824);; biological process: metabolic process (GO:0008152);; biological process: single-organism process (GO:0044699);; cellular component: cell (GO:0005623);; cellular component: cell part (GO:0044464);; cellular component: membrane (GO:0016020);; molecular function: binding (GO:0005488)
CCG053509.1.gene	9.36846	6.64426	7.85993	0.07101	2.37097	0.111393	0.00618701	-3.24981	down	Posttranslational modification, protein turnover, chaperones	molecular function: catalytic activity (GO:0003824);; biological process: metabolic process (GO:0008152);; cellular component: cell (GO:0005623);; cellular component: cell part (GO:0044464)
CCG053506.1.gene	8.67473	7.57755	18.8519	0	0	0.547293	7.0661e-07	-5.80164	down	General function prediction only	molecular function: nucleic acid binding transcription factor activity (GO:0001071);; biological process: biological regulation (GO:0065007);; cellular component: cell (GO:0005623);; cellular component: organelle (GO:0043226);; cellular component: cell part (GO:0044464);; molecular function: binding (GO:0005488)
CCG053502.1.gene	3.38763	3.58646	3.09858	0	0	0	1.28863e-08	-9.24831	down	General function prediction only	cellular component: extracellular region (GO:0005576);; biological process: cellular process (GO:0009987);; biological process: developmental process (GO:0032502);; biological process: single-organism process (GO:0044699);; biological process: growth (GO:0040007);; biological process: cellular component organization or biogenesis (GO:0071840);; cellular component: membrane (GO:0016020);; biologic…
CCG053496.1.gene	34.1727	22.399	70.1721	3.06852	2.53626	10.6124	1.69037e-05	-3.07866	down	Transcription	molecular function: binding (GO:0005488);; cellular component: cell (GO:0005623);; cellular component: organelle (GO:0043226);; cellular component: cell part (GO:0044464)
CCG053494.1.gene	24.3881	27.0714	35.1818	5.52385	8.74312	5.11709	8.60148e-11	-2.36911	down	Translation, ribosomal structure and biogenesis	molecular function: binding (GO:0005488);; cellular component: cell (GO:0005623);; cellular component: macromolecular complex (GO:0032991);; cellular component: organelle (GO:0043226);; cellular component: cell part (GO:0044464);; cellular component: membrane (GO:0016020);; cellular component: organelle part (GO:0044422)
CCG053493.1.gene	0.963704	0.628011	0.847507	2.17483	7.00675	2.58491	0.00152426	2.01887	up	Translation, ribosomal structure and biogenesis	biological process: metabolic process (GO:0008152);; biological process: cellular process (GO:0009987);; molecular function: binding (GO:0005488);; biological process: single-organism process (GO:0044699);; molecular function: catalytic activity (GO:0003824)
CCG053490.1.gene	1.63131	1.28444	2.25838	0.259245	0.445398	0.250499	1.25133e-06	-2.5942	down	Function unknown	--
CCG053484.1.gene	0.752822	0.468146	0.122042	0.050741	0.067222	0.027185	0.00202431	-3.31077	down	General function prediction only	cellular component: cell (GO:0005623);; cellular component: organelle (GO:0043226);; cellular component: cell part (GO:0044464);; biological process: metabolic process (GO:0008152);; biological process: cellular process (GO:0009987);; biological process: single-organism process (GO:0044699);; biological process: response to stimulus (GO:0050896);; cellular component: membrane (GO:0016020);; molec…
CCG053482.1.gene	101.316	101.744	135.433	25.1402	13.9016	24.4608	1.32921e-12	-2.62174	down	General function prediction only	cellular component: cell (GO:0005623);; cellular component: membrane (GO:0016020);; cellular component: organelle (GO:0043226);; cellular component: organelle part (GO:0044422);; cellular component: cell part (GO:0044464)
CCG053475.1.gene	0.484544	0.462292	0.378348	8.57809	24.3357	8.21936	4.09449e-10	3.35198	up	Signal transduction mechanisms	molecular function: catalytic activity (GO:0003824);; biological process: metabolic process (GO:0008152);; biological process: cellular process (GO:0009987);; molecular function: binding (GO:0005488);; cellular component: cell (GO:0005623);; cellular component: organelle (GO:0043226);; cellular component: cell part (GO:0044464)
CCG053474.1.gene	14.7304	8.81506	4.7355	2.60637	1.96107	1.55813	3.73976e-12	-2.63255	down	Inorganic ion transport and metabolism	molecular function: binding (GO:0005488);; molecular function: catalytic activity (GO:0003824);; molecular function: transporter activity (GO:0005215);; biological process: metabolic process (GO:0008152);; biological process: cellular process (GO:0009987);; biological process: single-organism process (GO:0044699);; biological process: localization (GO:0051179);; cellular component: cell (GO:00056…
CCG053463.1.gene	1.46638	1.77729	2.6351	0	0.385054	0.1286	0.00310917	-3.4133	down	Function unknown	cellular component: cell (GO:0005623);; cellular component: organelle (GO:0043226);; cellular component: cell part (GO:0044464)
CCG053460.1.gene	3.54835	4.29535	5.49856	23.8854	24.7187	20.7866	7.17407e-11	2.13152	up	Carbohydrate transport and metabolism	molecular function: catalytic activity (GO:0003824);; biological process: metabolic process (GO:0008152);; biological process: cellular process (GO:0009987);; molecular function: binding (GO:0005488);; biological process: single-organism process (GO:0044699)
CCG053459.2.gene	9.77585	31.039	14.9136	0.023397	0	0	1.30002e-28	-10.446	down	Cell cycle control, cell division, chromosome partitioning;; Cytoskeleton	biological process: cellular process (GO:0009987);; biological process: single-organism process (GO:0044699);; biological process: cellular component organization or biogenesis (GO:0071840);; cellular component: cell (GO:0005623);; cellular component: organelle (GO:0043226);; cellular component: cell part (GO:0044464);; molecular function: binding (GO:0005488);; cellular component: organelle part…
CCG053458.1.gene	0	0	0.022192	5.17201	1.90587	0.420296	0.000152671	5.94662	up	General function prediction only	biological process: metabolic process (GO:0008152);; molecular function: catalytic activity (GO:0003824);; cellular component: cell (GO:0005623);; cellular component: organelle (GO:0043226);; cellular component: cell part (GO:0044464)
CCG053453.1.gene	54.7834	57.4338	58.2817	4.52117	3.48218	3.96319	2.36802e-58	-4.07963	down	Cytoskeleton	molecular function: structural molecule activity (GO:0005198);; molecular function: binding (GO:0005488);; cellular component: cell (GO:0005623);; cellular component: organelle (GO:0043226);; cellular component: cell part (GO:0044464);; cellular component: membrane (GO:0016020);; biological process: metabolic process (GO:0008152);; biological process: single-organism process (GO:0044699);; cellul…
CCG053450.1.gene	1.43951	1.20186	0.513198	0.107952	0	0	0.00142276	-4.33001	down	Energy production and conversion	cellular component: membrane (GO:0016020);; cellular component: membrane part (GO:0044425)
CCG053447.2.gene	1.55252	0.547841	1.25395	3.14861	3.76938	4.20208	0.00329144	1.47981	up	Intracellular trafficking, secretion, and vesicular transport	molecular function: enzyme regulator activity (GO:0030234);; biological process: biological regulation (GO:0065007);; biological process: metabolic process (GO:0008152);; biological process: cellular process (GO:0009987);; biological process: single-organism process (GO:0044699);; biological process: localization (GO:0051179);; biological process: cellular component organization or biogenesis (GO…
CCG053445.1.gene	0	0	0.070503	0.782402	0.729807	0.603401	0.00727052	3.95357	up	--	--
CCG053443.1.gene	2.0275	2.73262	5.25927	7.6164	9.09258	6.37591	0.00234142	1.16031	up	Transcription	molecular function: binding (GO:0005488)
CCG053441.1.gene	2.49528	3.7221	4.49189	0.613949	0	0.204752	0.000744988	-3.80657	down	General function prediction only	molecular function: binding (GO:0005488);; biological process: metabolic process (GO:0008152);; biological process: cellular process (GO:0009987);; biological process: single-organism process (GO:0044699)
CCG053434.1.gene	4.56606	4.75423	4.85632	24.6705	10.6187	17.7149	0.000182686	1.65796	up	Amino acid transport and metabolism	molecular function: nucleic acid binding transcription factor activity (GO:0001071);; biological process: biological regulation (GO:0065007);; molecular function: catalytic activity (GO:0003824);; biological process: metabolic process (GO:0008152);; molecular function: binding (GO:0005488);; biological process: single-organism process (GO:0044699);; biological process: cellular process (GO:000998…
CCG053433.1.gene	0.255932	0.292607	0.310677	0.744353	0.774214	1.32373	0.00362533	1.45946	up	General function prediction only	cellular component: cell (GO:0005623);; cellular component: organelle (GO:0043226);; cellular component: cell part (GO:0044464)
CCG053432.1.gene	2.06693	8.2224	1.0715	40.0175	14.1032	37.5598	0.00188093	2.62231	up	Amino acid transport and metabolism	molecular function: catalytic activity (GO:0003824);; biological process: metabolic process (GO:0008152);; molecular function: binding (GO:0005488);; cellular component: cell (GO:0005623);; cellular component: organelle (GO:0043226);; cellular component: cell part (GO:0044464);; cellular component: membrane (GO:0016020);; biological process: cellular process (GO:0009987);; biological process: sin…
CCG053429.3.gene	0.313926	0.178548	0.20407	0.827201	1.75195	0.867713	0.000928967	2.03412	up	General function prediction only	cellular component: cell (GO:0005623);; cellular component: organelle (GO:0043226);; cellular component: cell part (GO:0044464);; molecular function: binding (GO:0005488);; molecular function: catalytic activity (GO:0003824);; biological process: metabolic process (GO:0008152)
CCG053424.1.gene	6.58841	6.86928	8.78523	27.831	34.5121	35.314	7.03967e-14	1.89591	up	General function prediction only	cellular component: cell (GO:0005623);; cellular component: macromolecular complex (GO:0032991);; cellular component: organelle (GO:0043226);; cellular component: organelle part (GO:0044422);; cellular component: cell part (GO:0044464);; molecular function: binding (GO:0005488);; molecular function: catalytic activity (GO:0003824);; biological process: metabolic process (GO:0008152);; biological …
CCG053421.1.gene	9.96985	17.3364	26.9692	4.55231	3.58304	4.89061	4.63042e-07	-2.30068	down	Signal transduction mechanisms	molecular function: catalytic activity (GO:0003824);; biological process: metabolic process (GO:0008152);; biological process: cellular process (GO:0009987);; molecular function: binding (GO:0005488);; biological process: single-organism process (GO:0044699);; biological process: signaling (GO:0023052);; biological process: response to stimulus (GO:0050896);; biological process: biological regula…
CCG053420.1.gene	195.258	257.317	305.423	40.6115	27.1314	75.5537	7.84901e-08	-2.61127	down	Transcription	molecular function: binding (GO:0005488);; cellular component: cell (GO:0005623);; cellular component: organelle (GO:0043226);; cellular component: cell part (GO:0044464)
CCG053418.1.gene	188.156	174.18	211.489	18.441	41.142	32.4462	2.7181e-13	-2.85752	down	Function unknown	cellular component: cell (GO:0005623);; cellular component: membrane (GO:0016020);; cellular component: organelle (GO:0043226);; cellular component: organelle part (GO:0044422);; cellular component: cell part (GO:0044464)
CCG053416.1.gene	0.329341	0.503161	0.472704	0.102641	0.021778	0.01639	0.00418949	-2.95917	down	General function prediction only	molecular function: binding (GO:0005488)
CCG053415.2.gene	0.201023	0.142605	0.381827	2.67614	1.68711	8.53945	2.77184e-07	3.79327	up	Signal transduction mechanisms	molecular function: catalytic activity (GO:0003824);; biological process: metabolic process (GO:0008152);; biological process: cellular process (GO:0009987);; molecular function: binding (GO:0005488);; cellular component: cell (GO:0005623);; cellular component: organelle (GO:0043226);; cellular component: cell part (GO:0044464)
CCG053407.1.gene	2.52604	3.70679	3.62236	8.67399	8.8133	7.72263	0.00173352	1.11107	up	Function unknown	cellular component: cell (GO:0005623);; cellular component: organelle (GO:0043226);; cellular component: cell part (GO:0044464)
CCG053402.1.gene	60.7318	88.5815	104.225	20.0138	23.0574	17.9026	7.98161e-12	-2.26965	down	Posttranslational modification, protein turnover, chaperones	biological process: metabolic process (GO:0008152);; biological process: cellular process (GO:0009987);; biological process: single-organism process (GO:0044699);; molecular function: catalytic activity (GO:0003824);; molecular function: binding (GO:0005488);; cellular component: cell (GO:0005623);; cellular component: membrane (GO:0016020);; cellular component: organelle (GO:0043226);; cellular …
CCG053401.1.gene	30.5675	22.0424	33.2384	8.21799	6.93555	8.82258	1.07358e-07	-1.717	down	Lipid transport and metabolism	cellular component: cell (GO:0005623);; cellular component: organelle (GO:0043226);; cellular component: cell part (GO:0044464);; cellular component: membrane (GO:0016020);; biological process: metabolic process (GO:0008152);; biological process: single-organism process (GO:0044699);; cellular component: membrane part (GO:0044425);; molecular function: catalytic activity (GO:0003824)
CCG053400.1.gene	2.11089	3.77609	3.5608	15.5152	16.3205	13.4898	9.33719e-06	1.66442	up	Lipid transport and metabolism	cellular component: cell (GO:0005623);; cellular component: membrane (GO:0016020);; cellular component: cell part (GO:0044464);; molecular function: catalytic activity (GO:0003824);; biological process: metabolic process (GO:0008152);; biological process: single-organism process (GO:0044699)
CCG053399.1.gene	18.3838	15.691	19.6695	1.72391	0.109356	1.75016	1.92952e-06	-3.79975	down	Lipid transport and metabolism	molecular function: catalytic activity (GO:0003824);; biological process: metabolic process (GO:0008152);; cellular component: extracellular region (GO:0005576);; biological process: cellular process (GO:0009987);; biological process: single-organism process (GO:0044699);; molecular function: binding (GO:0005488)
CCG053398.2.gene	2.70181	3.7239	5.44269	9.70323	10.4347	8.47954	0.00683815	1.03386	up	Translation, ribosomal structure and biogenesis	molecular function: catalytic activity (GO:0003824);; biological process: metabolic process (GO:0008152);; biological process: cellular process (GO:0009987);; biological process: single-organism process (GO:0044699);; cellular component: cell (GO:0005623);; cellular component: membrane (GO:0016020);; cellular component: organelle (GO:0043226);; cellular component: organelle part (GO:0044422);; ce…
CCG053392.1.gene	0.80076	0.477306	0.650281	1.99664	2.08998	1.83155	0.00926904	1.35259	up	Function unknown	--
CCG053389.2.gene	6.53773	6.78392	11.1766	28.3109	24.8556	22.8043	8.81486e-06	1.48345	up	Posttranslational modification, protein turnover, chaperones	cellular component: cell (GO:0005623);; cellular component: organelle (GO:0043226);; cellular component: cell part (GO:0044464);; molecular function: binding (GO:0005488);; cellular component: membrane (GO:0016020)
CCG053388.1.gene	0.052937	0.041878	0.120837	0.745404	0.889708	1.14137	0.000114111	3.21467	up	Transcription	biological process: cellular process (GO:0009987);; biological process: biological regulation (GO:0065007)
CCG053386.1.gene	10.0224	7.45466	7.14963	0.028172	0	0	7.69982e-25	-8.92503	down	Function unknown	--
CCG053384.1.gene	3.36623	2.23332	2.8431	0.381379	0.066251	0.415836	2.29984e-06	-3.30688	down	Signal transduction mechanisms	biological process: reproductive process (GO:0022414);; biological process: developmental process (GO:0032502);; molecular function: binding (GO:0005488);; cellular component: cell (GO:0005623);; cellular component: cell part (GO:0044464);; molecular function: catalytic activity (GO:0003824);; biological process: metabolic process (GO:0008152);; biological process: cellular process (GO:0009987);;…
CCG053381.4.gene	0.434277	0.65621	0.625518	4.8284	5.57105	9.775	8.49874e-15	3.56978	up	Chromatin structure and dynamics	molecular function: catalytic activity (GO:0003824);; biological process: metabolic process (GO:0008152);; molecular function: binding (GO:0005488)
CCG053380.1.gene	64.2126	95.4338	128.974	2.41849	11.6708	9.64807	2.32469e-11	-3.9016	down	Translation, ribosomal structure and biogenesis	molecular function: binding (GO:0005488);; molecular function: structural molecule activity (GO:0005198);; cellular component: cell (GO:0005623);; cellular component: organelle (GO:0043226);; cellular component: cell part (GO:0044464);; biological process: metabolic process (GO:0008152);; biological process: cellular process (GO:0009987);; cellular component: organelle part (GO:0044422);; cellula…
CCG053379.1.gene	5.56892	4.51816	4.55148	2.14595	1.73913	1.36649	1.71146e-06	-1.7002	down	Function unknown	cellular component: cell (GO:0005623);; cellular component: organelle (GO:0043226);; cellular component: cell part (GO:0044464);; cellular component: membrane (GO:0016020)
CCG053376.1.gene	10.6684	5.88298	7.02576	47.5899	35.8261	49.6676	5.62242e-09	2.24454	up	Signal transduction mechanisms	biological process: biological regulation (GO:0065007);; molecular function: binding (GO:0005488);; molecular function: catalytic activity (GO:0003824);; molecular function: molecular transducer activity (GO:0060089);; biological process: metabolic process (GO:0008152);; biological process: cellular process (GO:0009987);; biological process: signaling (GO:0023052);; biological process: single-org…
CCG053373.1.gene	1.37387	1.54077	0.712471	0	0.016958	0.01367	1.62607e-13	-6.29499	down	Function unknown	cellular component: cell (GO:0005623);; cellular component: organelle (GO:0043226);; cellular component: cell part (GO:0044464);; molecular function: catalytic activity (GO:0003824);; biological process: metabolic process (GO:0008152)
CCG053369.1.gene	16.1777	14.8152	22.3447	0.113863	0.746713	0.159954	2.95422e-24	-6.89188	down	Carbohydrate transport and metabolism	molecular function: catalytic activity (GO:0003824);; biological process: metabolic process (GO:0008152);; cellular component: extracellular region (GO:0005576);; cellular component: cell (GO:0005623);; cellular component: organelle (GO:0043226);; cellular component: cell part (GO:0044464);; molecular function: binding (GO:0005488);; cellular component: macromolecular complex (GO:0032991)
CCG053367.1.gene	4.46439	5.31312	8.0366	0.832535	0.55433	2.18444	5.14841e-05	-2.51343	down	Carbohydrate transport and metabolism	molecular function: catalytic activity (GO:0003824);; biological process: metabolic process (GO:0008152);; cellular component: extracellular region (GO:0005576);; molecular function: binding (GO:0005488);; cellular component: cell (GO:0005623);; cellular component: cell part (GO:0044464);; cellular component: organelle (GO:0043226);; cellular component: macromolecular complex (GO:0032991)
CCG053365.1.gene	16.9111	18.8886	19.7461	1.20409	0.342812	2.82721	5.91419e-09	-3.78043	down	Carbohydrate transport and metabolism	molecular function: catalytic activity (GO:0003824);; biological process: metabolic process (GO:0008152);; cellular component: extracellular region (GO:0005576);; molecular function: binding (GO:0005488);; cellular component: cell (GO:0005623);; cellular component: cell part (GO:0044464);; cellular component: organelle (GO:0043226);; cellular component: macromolecular complex (GO:0032991)
CCG053361.1.gene	2.46093	3.78224	0.817337	0	0.039066	0	5.12059e-07	-6.33574	down	Function unknown	--
CCG053360.1.gene	31.6038	32.5485	12.5584	0.013173	0	0	4.14321e-28	-10.9639	down	Energy production and conversion;; Carbohydrate transport and metabolism	molecular function: catalytic activity (GO:0003824);; biological process: metabolic process (GO:0008152)
CCG053341.1.gene	0	0.636095	0.921482	91.184	13.5646	30.7371	2.44862e-08	5.82904	up	Function unknown	--
CCG053339.1.gene	0.185441	0.200068	0.440952	13.1314	24.6794	2.99731	3.32899e-07	5.01777	up	--	--
CCG053338.1.gene	0.366414	0.940551	1.28016	44.0905	11.1635	5.9093	7.08412e-06	4.09861	up	--	--
CCG053337.1.gene	61.3236	47.3295	91.1662	2.25988	0	2.0961	2.5958e-05	-5.29542	down	Carbohydrate transport and metabolism	molecular function: catalytic activity (GO:0003824);; molecular function: antioxidant activity (GO:0016209);; biological process: metabolic process (GO:0008152);; biological process: single-organism process (GO:0044699);; biological process: response to stimulus (GO:0050896);; cellular component: cell (GO:0005623);; cellular component: organelle (GO:0043226);; cellular component: cell part (GO:00…
CCG053319.1.gene	12.7877	7.41402	22.1585	1.73674	0.893487	0.872355	1.96709e-11	-3.65871	down	Function unknown	cellular component: membrane (GO:0016020);; cellular component: cell (GO:0005623);; cellular component: organelle (GO:0043226);; cellular component: cell part (GO:0044464)
CCG053318.2.gene	5.87321	7.54113	9.36872	1.35565	1.39663	1.0707	2.48528e-16	-2.77816	down	General function prediction only	cellular component: membrane (GO:0016020);; cellular component: cell (GO:0005623);; cellular component: organelle (GO:0043226);; cellular component: cell part (GO:0044464)
CCG053317.1.gene	0.238909	0.350334	0.251966	0	0.051774	0	0.0052918	-3.92658	down	Function unknown	--
CCG053310.1.gene	1.23684	1.17399	1.37603	3.25465	5.7421	2.99873	0.00268518	1.34138	up	Translation, ribosomal structure and biogenesis	cellular component: cell (GO:0005623);; cellular component: cell part (GO:0044464);; biological process: single-organism process (GO:0044699);; biological process: localization (GO:0051179);; biological process: metabolic process (GO:0008152);; biological process: cellular process (GO:0009987)
CCG053294.1.gene	0.236046	0.410481	0.146515	0	0	0	0.00495645	-5.82449	down	Function unknown	cellular component: cell (GO:0005623);; cellular component: organelle (GO:0043226);; cellular component: cell part (GO:0044464);; biological process: multicellular organismal process (GO:0032501);; biological process: developmental process (GO:0032502);; biological process: single-organism process (GO:0044699)
CCG053293.2.gene	17.3136	17.1178	21.2017	3.8977	3.95636	3.43403	1.34401e-26	-2.52006	down	Function unknown	cellular component: cell (GO:0005623);; cellular component: organelle (GO:0043226);; cellular component: cell part (GO:0044464)
CCG053291.1.gene	0.208338	0.223983	0.194817	0.389358	4.63112	2.52394	0.000401609	3.18541	up	Cytoskeleton	cellular component: cell (GO:0005623);; cellular component: organelle (GO:0043226);; cellular component: cell part (GO:0044464)
CCG053290.1.gene	0.179529	0.107182	0.092867	0.49182	0.515531	0.184474	0.00473814	2.04867	up	--	--
CCG053289.1.gene	10.6848	15.825	9.49088	0.13554	0.058064	0.046179	8.8041e-29	-7.28052	down	Posttranslational modification, protein turnover, chaperones	--
CCG053280.1.gene	2.91528	3.1657	2.53319	8.21889	11.2713	11.5585	7.73791e-06	1.58987	up	Amino acid transport and metabolism	molecular function: catalytic activity (GO:0003824);; biological process: metabolic process (GO:0008152)
CCG053270.4.gene	6.99479	5.63366	9.25793	15.7769	14.0805	20.7921	0.000245443	1.08211	up	Transcription	molecular function: binding (GO:0005488);; cellular component: cell (GO:0005623);; cellular component: organelle (GO:0043226);; cellular component: cell part (GO:0044464);; biological process: metabolic process (GO:0008152);; biological process: cellular process (GO:0009987)
CCG053268.1.gene	15.9906	7.29423	11.013	47.4709	48.4404	54.6465	3.09738e-06	1.8842	up	Lipid transport and metabolism	molecular function: catalytic activity (GO:0003824);; biological process: metabolic process (GO:0008152);; molecular function: binding (GO:0005488);; cellular component: cell (GO:0005623);; cellular component: organelle (GO:0043226);; cellular component: cell part (GO:0044464);; biological process: cellular process (GO:0009987);; biological process: single-organism process (GO:0044699)
CCG053266.1.gene	21.9507	17.6383	17.6531	133.697	86.7509	79.6293	1.28456e-08	2.14414	up	Inorganic ion transport and metabolism	biological process: single-organism process (GO:0044699);; biological process: localization (GO:0051179);; molecular function: binding (GO:0005488)
CCG053256.1.gene	0.041602	0.146631	0	16.7709	11.8914	14.1457	6.3165e-22	7.19687	up	Inorganic ion transport and metabolism	cellular component: cell (GO:0005623);; cellular component: membrane (GO:0016020);; cellular component: cell part (GO:0044464);; biological process: single-organism process (GO:0044699);; biological process: localization (GO:0051179);; molecular function: binding (GO:0005488)
CCG053252.1.gene	16.1006	7.7046	17.5223	1.06133	0.758263	1.22081	3.89872e-17	-3.73049	down	Secondary metabolites biosynthesis, transport and catabolism	molecular function: binding (GO:0005488);; cellular component: cell (GO:0005623);; cellular component: membrane (GO:0016020);; cellular component: cell part (GO:0044464);; biological process: metabolic process (GO:0008152);; biological process: cellular process (GO:0009987);; biological process: single-organism process (GO:0044699);; molecular function: catalytic activity (GO:0003824)
CCG053250.1.gene	0.88966	0.815243	0.323026	0	0	0.024609	3.88934e-06	-5.57628	down	Function unknown	--
CCG053248.1.gene	2.37402	2.34204	2.97721	6.20089	6.17523	8.51481	0.000511679	1.33023	up	Replication, recombination and repair	molecular function: catalytic activity (GO:0003824);; biological process: metabolic process (GO:0008152);; biological process: cellular process (GO:0009987);; molecular function: binding (GO:0005488)
CCG053247.1.gene	20.281	15.4852	17.1026	4.52597	3.53664	3.36953	1.82939e-14	-2.42578	down	Amino acid transport and metabolism	molecular function: catalytic activity (GO:0003824);; biological process: metabolic process (GO:0008152);; biological process: cellular process (GO:0009987);; biological process: single-organism process (GO:0044699);; cellular component: cell (GO:0005623);; cellular component: organelle (GO:0043226);; cellular component: organelle part (GO:0044422);; cellular component: cell part (GO:0044464);; m…
CCG053242.1.gene	2.78748	1.20745	4.40491	14.0568	16.8495	19.3388	7.57302e-09	2.66644	up	Function unknown	cellular component: cell (GO:0005623);; cellular component: organelle (GO:0043226);; cellular component: cell part (GO:0044464);; biological process: cellular process (GO:0009987);; biological process: single-organism process (GO:0044699);; biological process: biological regulation (GO:0065007)
CCG053241.1.gene	4.44079	2.63924	3.60555	0	0	0	5.75077e-08	-8.97567	down	Function unknown	cellular component: cell (GO:0005623);; cellular component: organelle (GO:0043226);; cellular component: cell part (GO:0044464)
CCG053238.1.gene	69.7264	123.848	106.912	2.66972	4.54199	2.63266	1.72571e-33	-5.12065	down	Function unknown	biological process: metabolic process (GO:0008152);; biological process: cellular process (GO:0009987);; biological process: single-organism process (GO:0044699);; molecular function: electron carrier activity (GO:0009055);; cellular component: cell (GO:0005623);; cellular component: organelle (GO:0043226);; cellular component: cell part (GO:0044464);; biological process: biological regulation (G…
CCG053237.1.gene	1.60112	2.44021	5.45938	0.488966	0.528757	0.516327	3.59044e-05	-1.9622	down	Function unknown	--
CCG053235.1.gene	30.6029	30.4005	39.1723	159.466	304.884	117.236	1.60866e-06	2.28656	up	Function unknown	--
CCG053234.1.gene	2.00554	1.86142	2.7587	7.88135	7.3339	8.39371	4.53129e-10	1.60791	up	Signal transduction mechanisms	biological process: biological regulation (GO:0065007);; molecular function: catalytic activity (GO:0003824);; molecular function: molecular transducer activity (GO:0060089);; biological process: metabolic process (GO:0008152);; biological process: cellular process (GO:0009987);; biological process: signaling (GO:0023052);; biological process: single-organism process (GO:0044699);; biological pro…
CCG053230.2.gene	7.91453	8.65518	7.73514	4.51417	7.17211	5.07428	0.00143552	-1.04894	down	Inorganic ion transport and metabolism	molecular function: transporter activity (GO:0005215);; biological process: cellular process (GO:0009987);; biological process: single-organism process (GO:0044699);; biological process: localization (GO:0051179);; cellular component: membrane (GO:0016020);; cellular component: membrane part (GO:0044425)
CCG053228.1.gene	10.2249	15.8784	14.5301	1.13434	0	1.25377	0.000984651	-4.09161	down	Function unknown	--
CCG053226.1.gene	22.8325	28.4756	23.9147	3.02858	1.32058	5.86225	3.34193e-07	-3.03762	down	Transcription	--
CCG053223.1.gene	17.1681	17.9098	10.0358	1.81224	0.809212	3.55518	9.02286e-09	-3.29205	down	Function unknown	cellular component: cell (GO:0005623);; cellular component: organelle (GO:0043226);; cellular component: cell part (GO:0044464)
CCG053209.1.gene	5.28916	3.85767	5.21786	0	0.013712	0.084228	2.69924e-15	-7.00904	down	Carbohydrate transport and metabolism	molecular function: catalytic activity (GO:0003824);; biological process: metabolic process (GO:0008152);; cellular component: cell (GO:0005623);; cellular component: organelle (GO:0043226);; cellular component: cell part (GO:0044464);; molecular function: binding (GO:0005488);; cellular component: extracellular region (GO:0005576)
CCG053204.1.gene	13.3243	21.7473	2.07122	0.022702	0	0	2.18939e-16	-9.86279	down	General function prediction only	biological process: single-organism process (GO:0044699)
CCG053203.1.gene	7.76074	6.82648	7.35534	0.793604	1.3145	1.56832	3.60767e-14	-3.0748	down	Lipid transport and metabolism	biological process: metabolic process (GO:0008152);; molecular function: catalytic activity (GO:0003824)
CCG053201.1.gene	3.4857	1.26031	3.54865	0.547645	0.857215	1.20518	0.00429782	-1.85775	down	General function prediction only	biological process: metabolic process (GO:0008152);; biological process: single-organism process (GO:0044699);; biological process: localization (GO:0051179);; molecular function: catalytic activity (GO:0003824);; molecular function: binding (GO:0005488);; cellular component: cell (GO:0005623);; cellular component: organelle (GO:0043226);; cellular component: cell part (GO:0044464)
CCG053199.1.gene	19.8343	24.2006	12.2477	7.79096	4.1539	7.27516	0.000356752	-1.78543	down	Function unknown	cellular component: cell (GO:0005623);; cellular component: organelle (GO:0043226);; cellular component: cell part (GO:0044464)
CCG053192.1.gene	0.922377	0.848711	1.70205	109.282	105.104	77.422	2.88506e-54	6.10124	up	Function unknown	cellular component: cell (GO:0005623);; cellular component: organelle (GO:0043226);; cellular component: cell part (GO:0044464);; biological process: response to stimulus (GO:0050896)
CCG053191.1.gene	0.521951	1.5334	1.1881	254.4	90.9494	95.6701	2.4055e-25	6.38264	up	Function unknown	cellular component: cell (GO:0005623);; cellular component: organelle (GO:0043226);; cellular component: cell part (GO:0044464)
CCG053188.1.gene	0.021423	0.046011	0	3.10685	0.145089	1.68411	4.58852e-05	5.32095	up	Signal transduction mechanisms	cellular component: cell (GO:0005623);; cellular component: cell part (GO:0044464);; biological process: metabolic process (GO:0008152);; biological process: cellular process (GO:0009987);; biological process: response to stimulus (GO:0050896);; biological process: biological regulation (GO:0065007);; molecular function: catalytic activity (GO:0003824)
CCG053185.2.gene	113.39	118.259	67.7274	3.2154	3.99371	3.58161	4.31597e-40	-5.01062	down	Carbohydrate transport and metabolism	molecular function: catalytic activity (GO:0003824);; biological process: metabolic process (GO:0008152);; biological process: cellular process (GO:0009987);; biological process: single-organism process (GO:0044699);; biological process: response to stimulus (GO:0050896);; cellular component: cell (GO:0005623);; cellular component: membrane (GO:0016020);; cellular component: organelle (GO:0043226…
CCG053184.2.gene	4.57177	2.63754	5.84194	1.80153	1.46118	1.66691	0.000310111	-1.63123	down	Function unknown	cellular component: cell (GO:0005623);; cellular component: organelle (GO:0043226);; cellular component: cell part (GO:0044464)
CCG053175.1.gene	1.64269	1.54801	2.19565	0.958371	0.5937	1.03121	6.56015e-05	-1.38671	down	Function unknown	biological process: metabolic process (GO:0008152);; biological process: cellular process (GO:0009987);; biological process: single-organism process (GO:0044699);; molecular function: catalytic activity (GO:0003824);; cellular component: cell (GO:0005623);; cellular component: organelle (GO:0043226);; cellular component: cell part (GO:0044464)
CCG053174.2.gene	3.97269	2.63325	1.74948	20.4703	24.3499	20.6679	4.55079e-08	2.57921	up	Signal transduction mechanisms	molecular function: catalytic activity (GO:0003824);; biological process: metabolic process (GO:0008152);; biological process: cellular process (GO:0009987);; molecular function: binding (GO:0005488);; cellular component: cell (GO:0005623);; cellular component: organelle (GO:0043226);; cellular component: cell part (GO:0044464);; cellular component: membrane (GO:0016020)
CCG053172.1.gene	99.0159	101.588	76.4021	1.63747	3.73376	3.54309	1.84632e-32	-5.1569	down	Function unknown	biological process: metabolic process (GO:0008152);; biological process: cellular process (GO:0009987);; biological process: single-organism process (GO:0044699);; cellular component: cell (GO:0005623);; cellular component: membrane (GO:0016020);; cellular component: organelle (GO:0043226);; cellular component: organelle part (GO:0044422);; cellular component: cell part (GO:0044464);; biological …
CCG053171.1.gene	20.8151	9.06608	21.4745	0.336776	0	0.509921	5.79038e-08	-5.5346	down	Transcription	molecular function: binding (GO:0005488);; molecular function: nucleic acid binding transcription factor activity (GO:0001071);; biological process: biological regulation (GO:0065007);; cellular component: cell (GO:0005623);; cellular component: organelle (GO:0043226);; cellular component: cell part (GO:0044464)
CCG053167.1.gene	0.398489	0.853781	0.364176	0.066304	0.032585	0.068761	0.000847782	-3.10329	down	Function unknown	cellular component: cell (GO:0005623);; cellular component: organelle (GO:0043226);; cellular component: cell part (GO:0044464);; biological process: multicellular organismal process (GO:0032501);; biological process: developmental process (GO:0032502);; biological process: single-organism process (GO:0044699);; biological process: response to stimulus (GO:0050896);; biological process: cellular …
CCG053164.1.gene	2.91902	3.20051	5.12121	0.655793	0.089312	0.054244	0.000340428	-3.67904	down	Transcription	molecular function: binding (GO:0005488)
CCG053163.1.gene	4.00642	5.19171	4.38263	152.932	32.4696	70.1728	1.3417e-15	3.5689	up	Amino acid transport and metabolism	cellular component: cell (GO:0005623);; cellular component: organelle (GO:0043226);; cellular component: cell part (GO:0044464);; cellular component: membrane (GO:0016020);; cellular component: organelle part (GO:0044422);; molecular function: binding (GO:0005488);; molecular function: catalytic activity (GO:0003824);; biological process: metabolic process (GO:0008152);; biological process: cellu…
CCG053154.2.gene	4.61974	4.76613	7.08791	2.89951	3.39458	3.11241	0.0010767	-1.0321	down	Translation, ribosomal structure and biogenesis	molecular function: binding (GO:0005488);; molecular function: catalytic activity (GO:0003824);; biological process: metabolic process (GO:0008152);; cellular component: cell (GO:0005623);; cellular component: organelle (GO:0043226);; cellular component: cell part (GO:0044464);; biological process: cellular process (GO:0009987);; biological process: single-organism process (GO:0044699);; cellular…
CCG053148.1.gene	0.99321	1.48806	2.08618	0.473899	0.149961	0.2864	9.86468e-05	-2.46108	down	Posttranslational modification, protein turnover, chaperones	molecular function: catalytic activity (GO:0003824);; biological process: metabolic process (GO:0008152);; molecular function: binding (GO:0005488);; biological process: biological regulation (GO:0065007);; biological process: reproductive process (GO:0022414);; biological process: multicellular organismal process (GO:0032501);; biological process: developmental process (GO:0032502);; biological …
CCG053145.1.gene	1.3459	0.872283	1.5652	3.49333	3.38227	3.63406	0.000122292	1.32107	up	Carbohydrate transport and metabolism;; Cell wall/membrane/envelope biogenesis;; Extracellular structures	molecular function: catalytic activity (GO:0003824);; biological process: metabolic process (GO:0008152);; cellular component: membrane (GO:0016020);; cellular component: cell (GO:0005623);; cellular component: organelle (GO:0043226);; cellular component: cell part (GO:0044464)
CCG053143.1.gene	47.4807	81.9215	57.0839	171.559	211.934	184.182	0.000354204	1.35201	up	General function prediction only	biological process: metabolic process (GO:0008152);; biological process: cellular process (GO:0009987);; biological process: single-organism process (GO:0044699);; cellular component: cell (GO:0005623);; cellular component: organelle (GO:0043226);; cellular component: cell part (GO:0044464)
CCG053139.1.gene	34.9317	39.7167	27.4636	11.5361	8.34156	8.02189	4.11191e-08	-2.09733	down	Amino acid transport and metabolism	cellular component: cell (GO:0005623);; cellular component: cell part (GO:0044464);; biological process: metabolic process (GO:0008152);; molecular function: binding (GO:0005488);; cellular component: organelle (GO:0043226);; cellular component: organelle part (GO:0044422);; molecular function: catalytic activity (GO:0003824)
CCG053135.1.gene	100.411	110.605	126.555	0.287682	1.3603	0.810809	4.22375e-32	-7.2739	down	Function unknown	cellular component: cell (GO:0005623);; cellular component: membrane (GO:0016020);; cellular component: organelle (GO:0043226);; cellular component: organelle part (GO:0044422);; cellular component: cell part (GO:0044464)
CCG053134.2.gene	14.2485	7.79862	10.3447	2.84482	3.79068	4.55491	2.05837e-06	-1.58221	down	General function prediction only	molecular function: catalytic activity (GO:0003824);; biological process: metabolic process (GO:0008152);; cellular component: cell (GO:0005623);; cellular component: organelle (GO:0043226);; cellular component: cell part (GO:0044464)
CCG053133.1.gene	3.23561	5.06012	5.66095	28.0911	34.4606	36.5152	2.19208e-14	2.57877	up	Posttranslational modification, protein turnover, chaperones	molecular function: catalytic activity (GO:0003824);; biological process: metabolic process (GO:0008152);; biological process: cellular process (GO:0009987);; biological process: cellular component organization or biogenesis (GO:0071840);; molecular function: binding (GO:0005488);; cellular component: cell (GO:0005623);; cellular component: organelle (GO:0043226);; cellular component: organelle p…
CCG053131.1.gene	35.7572	17.3792	18.1081	3.91189	5.71237	5.85281	1.57246e-07	-2.45361	down	Inorganic ion transport and metabolism	molecular function: binding (GO:0005488);; biological process: metabolic process (GO:0008152);; biological process: cellular process (GO:0009987);; biological process: single-organism process (GO:0044699);; cellular component: cell (GO:0005623);; cellular component: membrane (GO:0016020);; cellular component: organelle (GO:0043226);; cellular component: organelle part (GO:0044422);; cellular comp…
CCG053128.1.gene	1.44035	1.15149	2.80531	11.8197	14.6975	14.7185	1.89244e-12	2.58445	up	Posttranslational modification, protein turnover, chaperones	molecular function: catalytic activity (GO:0003824);; biological process: metabolic process (GO:0008152);; biological process: cellular process (GO:0009987);; cellular component: cell (GO:0005623);; cellular component: organelle (GO:0043226);; cellular component: cell part (GO:0044464);; molecular function: binding (GO:0005488);; biological process: single-organism process (GO:0044699);; biologic…
CCG053126.2.gene	0.677201	1.17568	0.214835	0.017688	0	0.021492	6.57349e-07	-5.33406	down	Signal transduction mechanisms	molecular function: catalytic activity (GO:0003824);; biological process: metabolic process (GO:0008152);; biological process: cellular process (GO:0009987);; molecular function: binding (GO:0005488);; cellular component: cell (GO:0005623);; cellular component: organelle (GO:0043226);; cellular component: cell part (GO:0044464)
CCG053123.1.gene	1.74296	1.60147	1.86604	3.99374	4.84073	4.37509	6.20955e-06	1.09981	up	Amino acid transport and metabolism	molecular function: binding (GO:0005488);; cellular component: cell (GO:0005623);; cellular component: organelle (GO:0043226);; cellular component: cell part (GO:0044464);; biological process: multicellular organismal process (GO:0032501);; biological process: developmental process (GO:0032502);; biological process: single-organism process (GO:0044699);; biological process: response to stimulus (…
CCG053121.1.gene	15.3679	20.4198	9.19257	3.04748	1.3952	1.50747	1.83522e-07	-3.09742	down	Function unknown	cellular component: cell (GO:0005623);; cellular component: organelle (GO:0043226);; cellular component: cell part (GO:0044464)
CCG053120.1.gene	7.53131	14.6801	21.675	1.46538	5.83591	3.8271	7.09563e-06	-2.35084	down	Replication, recombination and repair	cellular component: cell (GO:0005623);; cellular component: organelle (GO:0043226);; cellular component: cell part (GO:0044464)
CCG053119.1.gene	11.1362	9.36578	11.1655	34.3728	42.052	22.3761	0.000289672	1.32688	up	Posttranslational modification, protein turnover, chaperones	molecular function: catalytic activity (GO:0003824);; biological process: metabolic process (GO:0008152);; cellular component: cell (GO:0005623);; cellular component: organelle (GO:0043226);; cellular component: cell part (GO:0044464);; cellular component: membrane (GO:0016020);; biological process: cellular process (GO:0009987);; biological process: response to stimulus (GO:0050896);; cellular c…
CCG053111.1.gene	4.75866	4.21072	4.3121	10.5604	10.6504	11.426	1.4521e-05	1.05541	up	Cytoskeleton	cellular component: cell (GO:0005623);; cellular component: organelle (GO:0043226);; cellular component: cell part (GO:0044464)
CCG053104.1.gene	20.1581	15.7049	26.1924	11.4398	11.4787	14.2829	6.22221e-05	-1.24138	down	Signal transduction mechanisms	biological process: metabolic process (GO:0008152);; biological process: cellular process (GO:0009987);; molecular function: catalytic activity (GO:0003824);; cellular component: cell part (GO:0044464)
CCG053102.2.gene	3.68416	3.83248	5.65542	16.5414	18.6174	14.474	1.82673e-10	1.86919	up	RNA processing and modification	molecular function: binding (GO:0005488);; biological process: metabolic process (GO:0008152);; biological process: cellular process (GO:0009987);; biological process: single-organism process (GO:0044699);; molecular function: electron carrier activity (GO:0009055);; cellular component: cell (GO:0005623);; cellular component: organelle (GO:0043226);; cellular component: cell part (GO:0044464);; m…
CCG053096.1.gene	88.742	60.3986	48.1469	0.89977	0	2.80014	2.01862e-06	-5.61156	down	General function prediction only	molecular function: binding (GO:0005488);; cellular component: cell (GO:0005623);; cellular component: organelle (GO:0043226);; cellular component: cell part (GO:0044464);; biological process: response to stimulus (GO:0050896);; biological process: multi-organism process (GO:0051704);; cellular component: membrane (GO:0016020);; cellular component: membrane part (GO:0044425);; biological process:…
CCG053088.1.gene	87.9606	55.3576	84.4191	2.04092	2.85972	3.02205	2.03336e-54	-4.61409	down	Translation, ribosomal structure and biogenesis	biological process: response to stimulus (GO:0050896);; molecular function: binding (GO:0005488);; biological process: metabolic process (GO:0008152);; biological process: cellular process (GO:0009987);; molecular function: catalytic activity (GO:0003824);; biological process: single-organism process (GO:0044699);; cellular component: cell (GO:0005623);; cellular component: organelle (GO:0043226)…
CCG053086.2.gene	4.04128	2.96637	5.16598	13.0427	18.548	16.973	2.23389e-07	1.75831	up	Function unknown	--
CCG053079.1.gene	0.285793	0.393531	0.327597	2.62079	1.26429	4.69008	2.33011e-05	2.73187	up	Posttranslational modification, protein turnover, chaperones	cellular component: cell (GO:0005623);; cellular component: organelle (GO:0043226);; cellular component: cell part (GO:0044464);; molecular function: catalytic activity (GO:0003824);; biological process: metabolic process (GO:0008152);; biological process: cellular process (GO:0009987)
CCG053077.1.gene	2.79287	2.94916	3.96218	33.7721	46.882	45.5627	9.25897e-35	3.45616	up	Posttranslational modification, protein turnover, chaperones	cellular component: cell (GO:0005623);; cellular component: cell part (GO:0044464);; biological process: metabolic process (GO:0008152);; molecular function: catalytic activity (GO:0003824);; cellular component: membrane (GO:0016020)
CCG053075.1.gene	0.165912	0.100152	0.058197	14.9978	9.92936	11.2607	2.15725e-35	6.39063	up	Signal transduction mechanisms	molecular function: binding (GO:0005488);; biological process: response to stimulus (GO:0050896);; cellular component: cell (GO:0005623);; cellular component: cell part (GO:0044464);; cellular component: membrane (GO:0016020);; biological process: cellular process (GO:0009987);; biological process: single-organism process (GO:0044699);; biological process: biological regulation (GO:0065007)
CCG053074.1.gene	0.166438	0.277658	0.289758	0	0	0	0.00102523	-6.44673	down	Signal transduction mechanisms	molecular function: binding (GO:0005488);; biological process: response to stimulus (GO:0050896);; cellular component: cell (GO:0005623);; cellular component: cell part (GO:0044464);; cellular component: membrane (GO:0016020);; biological process: cellular process (GO:0009987);; biological process: single-organism process (GO:0044699);; biological process: biological regulation (GO:0065007)
CCG053071.1.gene	16.4757	12.5179	17.0051	9.18199	8.53506	8.49901	1.56362e-05	-1.09072	down	Posttranslational modification, protein turnover, chaperones	molecular function: catalytic activity (GO:0003824);; biological process: metabolic process (GO:0008152);; cellular component: cell (GO:0005623);; cellular component: organelle (GO:0043226);; cellular component: cell part (GO:0044464);; biological process: cellular process (GO:0009987);; biological process: multicellular organismal process (GO:0032501);; biological process: developmental process …
CCG053070.1.gene	1.14667	1.20658	2.31345	13.8611	11.0285	15.4461	9.51225e-17	2.91126	up	Posttranslational modification, protein turnover, chaperones	molecular function: binding (GO:0005488);; cellular component: cell (GO:0005623);; cellular component: membrane-enclosed lumen (GO:0031974);; cellular component: organelle (GO:0043226);; cellular component: organelle part (GO:0044422);; cellular component: cell part (GO:0044464);; biological process: metabolic process (GO:0008152);; biological process: cellular process (GO:0009987);; biological p…
CCG053069.1.gene	2.09948	2.7299	3.10392	6.58655	8.87105	8.99742	3.58438e-05	1.33519	up	Function unknown	cellular component: cell (GO:0005623);; cellular component: organelle (GO:0043226);; cellular component: cell part (GO:0044464)
CCG053053.1.gene	13.7539	10.3219	7.91852	0.301565	0.022432	0.532803	2.5417e-12	-5.35211	down	Function unknown	--
CCG053052.1.gene	0	0	0	1.20489	1.00455	1.41299	1.22028e-06	8.30446	up	Lipid transport and metabolism	molecular function: catalytic activity (GO:0003824);; biological process: metabolic process (GO:0008152)
CCG053051.1.gene	8.72031	5.27661	2.59257	42.4567	27.5194	39.0597	3.36492e-05	2.41853	up	Translation, ribosomal structure and biogenesis	molecular function: binding (GO:0005488);; biological process: metabolic process (GO:0008152);; biological process: cellular process (GO:0009987)
CCG053049.1.gene	2.38429	1.44335	2.19791	14.3609	8.65816	13.2261	4.05804e-09	2.18144	up	General function prediction only	cellular component: cell (GO:0005623);; cellular component: membrane (GO:0016020);; cellular component: membrane part (GO:0044425);; cellular component: cell part (GO:0044464);; biological process: single-organism process (GO:0044699);; biological process: localization (GO:0051179);; cellular component: organelle (GO:0043226);; molecular function: transporter activity (GO:0005215);; biological pr…
CCG053046.1.gene	3.61774	2.58477	3.91437	16.0878	18.5551	20.468	3.01207e-15	2.20749	up	RNA processing and modification	biological process: cellular process (GO:0009987);; biological process: single-organism process (GO:0044699);; biological process: cellular component organization or biogenesis (GO:0071840);; molecular function: binding (GO:0005488);; molecular function: catalytic activity (GO:0003824);; biological process: metabolic process (GO:0008152);; cellular component: cell (GO:0005623);; cellular componen…
CCG053035.1.gene	6.50789	6.08213	8.32465	17.827	18.5901	14.78	0.000186112	1.06103	up	Posttranslational modification, protein turnover, chaperones	molecular function: catalytic activity (GO:0003824);; biological process: metabolic process (GO:0008152);; cellular component: cell (GO:0005623);; cellular component: organelle (GO:0043226);; cellular component: cell part (GO:0044464);; cellular component: macromolecular complex (GO:0032991);; biological process: cellular process (GO:0009987)
CCG053034.1.gene	1.58936	1.28546	0.656559	348.121	265.521	266.55	5.43613e-80	7.83484	up	Carbohydrate transport and metabolism	molecular function: catalytic activity (GO:0003824);; biological process: metabolic process (GO:0008152);; biological process: cellular process (GO:0009987);; molecular function: binding (GO:0005488);; cellular component: cell (GO:0005623);; cellular component: organelle (GO:0043226);; cellular component: cell part (GO:0044464);; cellular component: membrane (GO:0016020);; biological process: sin…
CCG053033.1.gene	0.476106	0.186988	0.40704	0.02609	0	0.054513	0.000999214	-3.73006	down	Function unknown	--
CCG053030.1.gene	168.791	151.82	212.604	551.024	701.24	614.168	6.87043e-10	1.57428	up	Function unknown	--
CCG053029.1.gene	9.09849	6.91052	7.17043	0.289466	0	0.99178	0.000277997	-4.15207	down	General function prediction only	cellular component: cell (GO:0005623);; cellular component: organelle (GO:0043226);; cellular component: cell part (GO:0044464)
CCG053025.1.gene	32.2142	74.2925	23.5791	4.93042	0.202161	0.749785	2.7603e-05	-4.49465	down	General function prediction only	molecular function: catalytic activity (GO:0003824);; biological process: metabolic process (GO:0008152);; biological process: cellular process (GO:0009987)
CCG053024.1.gene	0.157849	0.098719	0.022501	3.9931	1.23032	1.2316	7.73067e-06	3.8684	up	Function unknown	molecular function: binding (GO:0005488);; biological process: biological regulation (GO:0065007);; cellular component: cell (GO:0005623);; cellular component: organelle (GO:0043226);; cellular component: cell part (GO:0044464)
CCG053014.1.gene	15.2305	15.2316	50.1349	363.637	350.987	508.582	5.34747e-11	3.67106	up	General function prediction only	molecular function: binding (GO:0005488);; cellular component: cell (GO:0005623);; cellular component: organelle (GO:0043226);; cellular component: cell part (GO:0044464);; biological process: cellular process (GO:0009987);; biological process: signaling (GO:0023052);; biological process: single-organism process (GO:0044699);; biological process: response to stimulus (GO:0050896);; biological pro…
CCG053013.1.gene	0.397081	0.475929	0.730229	29.6422	1.26416	46.7242	4.15609e-07	5.09483	up	General function prediction only	molecular function: binding (GO:0005488);; cellular component: cell (GO:0005623);; cellular component: organelle (GO:0043226);; cellular component: cell part (GO:0044464);; biological process: cellular process (GO:0009987);; biological process: signaling (GO:0023052);; biological process: single-organism process (GO:0044699);; biological process: response to stimulus (GO:0050896);; biological pro…
CCG053003.1.gene	0.081023	0.171974	0.082451	1.15583	0.841887	0.302867	0.00785084	2.11246	up	Function unknown	molecular function: transporter activity (GO:0005215);; biological process: cellular process (GO:0009987);; biological process: single-organism process (GO:0044699);; biological process: localization (GO:0051179);; biological process: cellular component organization or biogenesis (GO:0071840);; biological process: response to stimulus (GO:0050896)
CCG052997.1.gene	2.68439	4.0129	2.74576	0.20727	0.086428	0.658714	2.38322e-05	-3.38823	down	--	--
CCG052996.1.gene	33.9681	41.4119	34.574	7.75545	0.130917	1.64377	0.00105827	-3.54159	down	Function unknown	--
CCG052995.1.gene	2.12652	3.53146	4.04729	0.958012	0.875682	0.643441	1.04369e-05	-2.28522	down	Carbohydrate transport and metabolism	cellular component: cell (GO:0005623);; cellular component: organelle (GO:0043226);; cellular component: cell part (GO:0044464);; biological process: metabolic process (GO:0008152);; biological process: cellular process (GO:0009987);; biological process: single-organism process (GO:0044699);; molecular function: catalytic activity (GO:0003824);; cellular component: membrane (GO:0016020);; cellula…
CCG052992.1.gene	19.9854	14.5589	16.734	4.5235	8.73507	9.02565	6.63444e-09	-1.80371	down	Posttranslational modification, protein turnover, chaperones	biological process: metabolic process (GO:0008152);; biological process: single-organism process (GO:0044699);; molecular function: electron carrier activity (GO:0009055);; cellular component: cell (GO:0005623);; cellular component: organelle (GO:0043226);; cellular component: organelle part (GO:0044422);; cellular component: cell part (GO:0044464);; biological process: biological regulation (GO:…
CCG052991.1.gene	0.835019	0.270757	0.489227	0.056042	0.090372	0.051209	0.00115498	-2.91518	down	General function prediction only	--
CCG052987.1.gene	3.90256	1.84725	3.9658	21.4788	21.9309	42.4657	9.17972e-08	2.48456	up	Signal transduction mechanisms	molecular function: catalytic activity (GO:0003824);; biological process: metabolic process (GO:0008152);; biological process: cellular process (GO:0009987);; molecular function: binding (GO:0005488)
CCG052986.1.gene	11.5289	11.9645	4.77164	0.484977	0	0.358382	2.17873e-07	-5.01446	down	Function unknown	cellular component: cell (GO:0005623);; cellular component: organelle (GO:0043226);; cellular component: cell part (GO:0044464)
CCG052981.2.gene	12.9245	9.33704	13.9918	1.22346	0.046396	1.08663	9.94409e-07	-4.21723	down	Function unknown	biological process: metabolic process (GO:0008152);; biological process: cellular process (GO:0009987);; biological process: single-organism process (GO:0044699);; biological process: biological regulation (GO:0065007);; biological process: response to stimulus (GO:0050896)
CCG052979.1.gene	0.585015	0.373268	0.274756	19.7711	6.6945	6.40467	5.53096e-10	4.09703	up	Carbohydrate transport and metabolism	molecular function: transporter activity (GO:0005215);; biological process: localization (GO:0051179);; cellular component: membrane (GO:0016020);; cellular component: membrane part (GO:0044425)
CCG052974.1.gene	0.764296	0.147809	0.279161	6.18595	5.35768	1.05827	0.000737349	3.0189	up	Signal transduction mechanisms	cellular component: cell (GO:0005623);; cellular component: membrane (GO:0016020);; cellular component: cell part (GO:0044464);; biological process: single-organism process (GO:0044699);; biological process: localization (GO:0051179);; biological process: cellular process (GO:0009987)
CCG052969.1.gene	1.24091	0.392946	0.61865	0	0	0	4.03328e-05	-7.49464	down	Transcription	cellular component: cell (GO:0005623);; cellular component: organelle (GO:0043226);; cellular component: cell part (GO:0044464);; biological process: metabolic process (GO:0008152);; biological process: cellular process (GO:0009987);; molecular function: catalytic activity (GO:0003824)
CCG052954.1.gene	1.6084	3.07644	2.9437	0.357579	0.074477	0.362031	2.46727e-06	-3.33914	down	Signal transduction mechanisms	molecular function: catalytic activity (GO:0003824);; biological process: metabolic process (GO:0008152);; biological process: cellular process (GO:0009987);; molecular function: binding (GO:0005488);; cellular component: cell (GO:0005623);; cellular component: cell part (GO:0044464);; cellular component: membrane (GO:0016020);; biological process: response to stimulus (GO:0050896);; biological p…
CCG052951.1.gene	36.1096	48.7742	53.0603	14.0045	20.6032	14.9669	2.62751e-07	-1.69969	down	Energy production and conversion	molecular function: transporter activity (GO:0005215);; biological process: cellular process (GO:0009987);; biological process: single-organism process (GO:0044699);; biological process: localization (GO:0051179);; cellular component: cell (GO:0005623);; cellular component: cell part (GO:0044464);; cellular component: membrane (GO:0016020);; cellular component: organelle (GO:0043226);; cellular c…
CCG052950.1.gene	5.41169	5.01996	5.97522	0.0251	0	0	1.46898e-21	-8.99424	down	Energy production and conversion;; Carbohydrate transport and metabolism	cellular component: cell (GO:0005623);; cellular component: membrane (GO:0016020);; cellular component: organelle (GO:0043226);; cellular component: organelle part (GO:0044422);; cellular component: membrane part (GO:0044425);; cellular component: cell part (GO:0044464);; biological process: metabolic process (GO:0008152);; biological process: cellular process (GO:0009987);; biological process: s…
CCG052949.2.gene	0.338215	0.53328	0.32565	5.38953	1.98939	6.39307	5.55043e-09	3.23832	up	Transcription	--
CCG052926.1.gene	0.257384	0.174665	0.125117	0	0	0	0.00311682	-6.01437	down	Function unknown	--
CCG052921.1.gene	0	0	0.043143	0.517233	0.103679	0.626539	0.00304428	4.16159	up	Amino acid transport and metabolism	molecular function: transporter activity (GO:0005215);; biological process: single-organism process (GO:0044699);; biological process: localization (GO:0051179);; cellular component: membrane (GO:0016020);; cellular component: membrane part (GO:0044425)
CCG052918.1.gene	9.22935	9.33777	10.9562	2.54774	1.82757	1.88017	5.56542e-09	-2.39525	down	Amino acid transport and metabolism	molecular function: catalytic activity (GO:0003824);; biological process: metabolic process (GO:0008152);; biological process: cellular process (GO:0009987);; biological process: single-organism process (GO:0044699);; molecular function: binding (GO:0005488);; cellular component: cell (GO:0005623);; cellular component: organelle (GO:0043226);; cellular component: organelle part (GO:0044422);; cel…
CCG052914.2.gene	1.31454	2.45436	1.94252	6.12796	6.87722	3.96197	0.0076225	1.31641	up	Posttranslational modification, protein turnover, chaperones	molecular function: catalytic activity (GO:0003824);; biological process: metabolic process (GO:0008152)
CCG052909.1.gene	5.60941	5.05859	5.94128	17.9646	16.7621	17.8417	2.16511e-12	1.52617	up	Inorganic ion transport and metabolism	biological process: single-organism process (GO:0044699);; biological process: localization (GO:0051179);; biological process: cellular process (GO:0009987);; molecular function: transporter activity (GO:0005215);; cellular component: membrane (GO:0016020);; biological process: biological regulation (GO:0065007)
CCG052906.1.gene	0.495957	0.270183	0.444725	0	0.020849	0.016639	4.04681e-07	-5.0516	down	Function unknown	cellular component: cell (GO:0005623);; cellular component: organelle (GO:0043226);; cellular component: cell part (GO:0044464)
CCG052900.1.gene	0	7.5e-05	0.017708	20.4198	5.07963	3.74181	3.25445e-21	9.05874	up	General function prediction only	--
CCG052899.1.gene	0.058107	0.524925	0.122818	7.02895	3.7228	4.43735	7.27931e-06	4.13963	up	Posttranslational modification, protein turnover, chaperones	--
CCG052898.1.gene	3.64019	6.58254	7.72602	0.090584	1.08264	0.556679	3.6918e-05	-3.37616	down	Function unknown	biological process: response to stimulus (GO:0050896);; cellular component: cell (GO:0005623);; cellular component: membrane (GO:0016020);; cellular component: organelle (GO:0043226);; cellular component: organelle part (GO:0044422);; cellular component: cell part (GO:0044464);; biological process: biological regulation (GO:0065007);; biological process: metabolic process (GO:0008152);; biologica…
CCG052896.2.gene	2.07741	1.77333	2.63225	8.5456	14.8691	11.3985	7.03171e-11	2.31177	up	Transcription	molecular function: protein binding transcription factor activity (GO:0000988);; biological process: metabolic process (GO:0008152);; biological process: cellular process (GO:0009987);; biological process: biological regulation (GO:0065007);; cellular component: cell (GO:0005623);; cellular component: membrane-enclosed lumen (GO:0031974);; cellular component: macromolecular complex (GO:0032991);;…
CCG052887.1.gene	8.00019	9.88461	11.662	3.56255	3.90024	4.21705	1.67244e-07	-1.74481	down	General function prediction only	cellular component: cell (GO:0005623);; cellular component: organelle (GO:0043226);; cellular component: cell part (GO:0044464);; molecular function: catalytic activity (GO:0003824);; biological process: metabolic process (GO:0008152);; biological process: single-organism process (GO:0044699);; molecular function: electron carrier activity (GO:0009055);; cellular component: membrane (GO:0016020)
CCG052886.1.gene	6.96981	5.59874	11.2444	0.09266	0.039159	0.345136	3.07812e-18	-5.56625	down	Secondary metabolites biosynthesis, transport and catabolism	molecular function: catalytic activity (GO:0003824);; biological process: metabolic process (GO:0008152);; biological process: cellular process (GO:0009987);; molecular function: binding (GO:0005488)
CCG052885.1.gene	1.40357	1.77867	4.9542	0.125416	0.154504	0.261702	2.3642e-10	-3.91735	down	Secondary metabolites biosynthesis, transport and catabolism	--
CCG052882.1.gene	48.4327	54.6406	59.6073	808.556	576.669	730.599	3.47515e-35	3.43269	up	Function unknown	--
CCG052880.1.gene	0.250119	0.164451	0.214081	0.101146	0.038521	0.081328	0.000462711	-1.87263	down	Function unknown	--
CCG052865.1.gene	11.2402	17.3908	12.8061	1.39811	1.72924	3.38761	1.65928e-11	-2.42604	down	Lipid transport and metabolism	molecular function: catalytic activity (GO:0003824);; biological process: metabolic process (GO:0008152);; cellular component: cell (GO:0005623);; cellular component: organelle (GO:0043226);; cellular component: cell part (GO:0044464);; biological process: cellular process (GO:0009987);; biological process: single-organism process (GO:0044699)
CCG052863.1.gene	0.847466	0.696724	0	0	0	0	0.00130263	-6.66543	down	General function prediction only	--
CCG052857.1.gene	7.72598	4.99405	3.42217	87.1512	57.7405	54.9517	5.8276e-14	2.86229	up	Function unknown	--
CCG052856.1.gene	0.495172	0.559711	0.408622	0.108975	0	0.064113	0.00298765	-3.11689	down	Intracellular trafficking, secretion, and vesicular transport	cellular component: cell (GO:0005623);; cellular component: membrane (GO:0016020);; cellular component: organelle (GO:0043226);; cellular component: organelle part (GO:0044422);; cellular component: membrane part (GO:0044425);; cellular component: cell part (GO:0044464);; biological process: localization (GO:0051179);; molecular function: transporter activity (GO:0005215);; biological process: ce…
CCG052855.1.gene	33.5832	36.1639	42.2169	14.6807	21.8443	14.9786	1.83288e-05	-1.34564	down	Translation, ribosomal structure and biogenesis	molecular function: structural molecule activity (GO:0005198);; cellular component: cell (GO:0005623);; cellular component: organelle (GO:0043226);; cellular component: organelle part (GO:0044422);; cellular component: cell part (GO:0044464);; cellular component: membrane (GO:0016020);; biological process: metabolic process (GO:0008152);; biological process: cellular process (GO:0009987);; cellul…
CCG052850.1.gene	2.13931	1.58221	3.86307	0.153404	0	0.071936	8.26216e-09	-5.06167	down	General function prediction only	molecular function: binding (GO:0005488)
CCG052849.1.gene	0.398483	0.359439	0.558264	9.59716	20.9421	16.2028	1.08209e-18	4.14862	up	Function unknown	--
CCG052844.2.gene	0.229914	0.449223	0.205905	10.9811	2.51488	6.21116	3.01569e-09	3.98238	up	General function prediction only	biological process: metabolic process (GO:0008152);; cellular component: cell (GO:0005623);; cellular component: organelle (GO:0043226);; cellular component: organelle part (GO:0044422);; cellular component: cell part (GO:0044464);; molecular function: catalytic activity (GO:0003824)
CCG052842.1.gene	0.572281	0.75009	1.3845	0	0	0.137585	0.00545646	-3.95319	down	Transcription	molecular function: binding (GO:0005488)
CCG052841.1.gene	2.14843	2.49435	2.93032	0.802945	0.892275	1.41815	3.22062e-05	-1.53627	down	Signal transduction mechanisms	cellular component: cell (GO:0005623);; cellular component: cell part (GO:0044464);; cellular component: membrane (GO:0016020);; biological process: cellular process (GO:0009987);; biological process: cellular component organization or biogenesis (GO:0071840);; molecular function: enzyme regulator activity (GO:0030234);; biological process: biological regulation (GO:0065007);; molecular function:…
CCG052836.1.gene	0.305733	0.193394	0.876927	3.61526	1.27418	1.54385	0.00598154	2.01163	up	Carbohydrate transport and metabolism	biological process: metabolic process (GO:0008152);; molecular function: catalytic activity (GO:0003824);; cellular component: cell (GO:0005623);; cellular component: organelle (GO:0043226);; cellular component: cell part (GO:0044464)
CCG052833.1.gene	6.9141	6.7054	8.32911	25.6118	33.2139	31.9465	2.34985e-10	1.67766	up	Function unknown	cellular component: cell (GO:0005623);; cellular component: organelle (GO:0043226);; cellular component: cell part (GO:0044464)
CCG052832.1.gene	37.784	27.1456	26.6691	87.4857	94.1704	94.5252	1.34359e-05	1.34437	up	Signal transduction mechanisms	cellular component: cell (GO:0005623);; cellular component: cell part (GO:0044464);; cellular component: membrane (GO:0016020)
CCG052831.1.gene	0	0	0.037275	1.96387	0.159865	0.532628	0.000832564	5.09682	up	General function prediction only	cellular component: cell (GO:0005623);; cellular component: organelle (GO:0043226);; cellular component: cell part (GO:0044464);; cellular component: membrane (GO:0016020);; biological process: metabolic process (GO:0008152);; biological process: cellular process (GO:0009987);; biological process: immune system process (GO:0002376);; biological process: response to stimulus (GO:0050896);; biologi…
CCG052830.1.gene	4.42387	6.95765	4.08602	57.7614	43.2452	52.4519	6.42768e-17	3.02071	up	Lipid transport and metabolism	molecular function: catalytic activity (GO:0003824);; biological process: metabolic process (GO:0008152);; cellular component: cell (GO:0005623);; cellular component: organelle (GO:0043226);; cellular component: cell part (GO:0044464);; biological process: single-organism process (GO:0044699)
CCG052828.1.gene	11.0222	10.37	7.45463	43.8546	52.1397	47.5584	1.46651e-16	1.73187	up	Signal transduction mechanisms	molecular function: catalytic activity (GO:0003824);; biological process: metabolic process (GO:0008152);; biological process: cellular process (GO:0009987);; molecular function: binding (GO:0005488);; cellular component: cell (GO:0005623);; cellular component: membrane (GO:0016020);; cellular component: cell part (GO:0044464)
CCG052826.1.gene	2.44445	2.06273	6.75628	14.0327	12.3373	14.7585	0.00168254	1.51757	up	Signal transduction mechanisms	molecular function: catalytic activity (GO:0003824);; biological process: metabolic process (GO:0008152);; biological process: cellular process (GO:0009987);; cellular component: cell (GO:0005623);; cellular component: organelle (GO:0043226);; cellular component: cell part (GO:0044464)
CCG052824.1.gene	80.0111	49.6958	58.6096	2.95648	2.75762	2.98393	1.76254e-48	-5.01309	down	Amino acid transport and metabolism	molecular function: catalytic activity (GO:0003824);; biological process: metabolic process (GO:0008152);; biological process: cellular process (GO:0009987)
CCG052816.1.gene	79.7865	94.6489	105.775	6.49307	1.13041	0.746003	4.98551e-10	-5.0851	down	Function unknown	--
CCG052811.1.gene	7.10636	5.50161	6.00457	37.3568	63.8401	43.2862	5.4953e-14	2.69674	up	Intracellular trafficking, secretion, and vesicular transport	cellular component: cell (GO:0005623);; cellular component: organelle (GO:0043226);; cellular component: organelle part (GO:0044422);; cellular component: cell part (GO:0044464);; biological process: localization (GO:0051179)
CCG052804.1.gene	4.9653	3.85089	3.32538	11.4774	9.97683	7.70132	0.00950235	1.01868	up	Function unknown	molecular function: transporter activity (GO:0005215);; biological process: cellular process (GO:0009987);; biological process: single-organism process (GO:0044699);; biological process: localization (GO:0051179);; biological process: biological regulation (GO:0065007);; cellular component: membrane (GO:0016020);; cellular component: membrane part (GO:0044425)
CCG052803.1.gene	4.23092	6.07507	6.69165	2.29334	2.89797	2.33071	0.000282651	-1.39241	down	Function unknown	cellular component: cell (GO:0005623);; cellular component: organelle (GO:0043226);; cellular component: cell part (GO:0044464)
CCG052793.1.gene	3.26607	3.35541	4.97736	6.4335	9.12179	11.6298	0.00186623	1.10189	up	Function unknown	--
CCG052789.1.gene	8.68178	8.50362	3.69467	2.5409	3.07989	3.43995	0.00465346	-1.45806	down	Signal transduction mechanisms	molecular function: catalytic activity (GO:0003824);; biological process: metabolic process (GO:0008152);; biological process: cellular process (GO:0009987);; molecular function: binding (GO:0005488);; cellular component: cell (GO:0005623);; cellular component: membrane (GO:0016020);; cellular component: cell part (GO:0044464)
CCG052781.1.gene	20.0614	23.9081	23.9148	3.03534	3.73461	3.64552	1.68368e-26	-2.72487	down	Translation, ribosomal structure and biogenesis	molecular function: structural molecule activity (GO:0005198);; cellular component: cell (GO:0005623);; cellular component: macromolecular complex (GO:0032991);; cellular component: organelle (GO:0043226);; cellular component: cell part (GO:0044464);; biological process: metabolic process (GO:0008152);; biological process: cellular process (GO:0009987);; molecular function: binding (GO:0005488)
CCG052778.1.gene	39.4136	26.5958	34.973	2.95711	7.12754	4.06325	1.56145e-11	-3.03942	down	Energy production and conversion	molecular function: transporter activity (GO:0005215);; biological process: cellular process (GO:0009987);; biological process: single-organism process (GO:0044699);; biological process: localization (GO:0051179);; cellular component: cell (GO:0005623);; cellular component: cell part (GO:0044464);; cellular component: membrane (GO:0016020);; cellular component: organelle (GO:0043226);; cellular c…
CCG052776.1.gene	9.352	16.2755	14.1859	42.4353	63.9789	54.7398	1e-05	1.7618	up	Function unknown	--
CCG052775.2.gene	2.09944	1.06392	1.59071	4.28292	4.26259	6.37485	0.00145804	1.36703	up	Signal transduction mechanisms	molecular function: catalytic activity (GO:0003824);; biological process: metabolic process (GO:0008152);; biological process: cellular process (GO:0009987);; molecular function: binding (GO:0005488);; cellular component: cell (GO:0005623);; cellular component: cell part (GO:0044464);; biological process: response to stimulus (GO:0050896);; biological process: biological regulation (GO:0065007)
CCG052772.1.gene	2.55004	2.18637	2.96949	0.370439	0.457467	0.538202	4.15151e-14	-2.7012	down	General function prediction only	cellular component: cell (GO:0005623);; cellular component: organelle (GO:0043226);; cellular component: cell part (GO:0044464)
CCG052770.1.gene	29.3359	20.6031	29.6121	0.675203	0.433787	1.07949	5.34307e-36	-5.35151	down	General function prediction only	cellular component: cell (GO:0005623);; cellular component: organelle (GO:0043226);; cellular component: cell part (GO:0044464)
CCG052769.1.gene	0.244875	0.633439	0.235209	0	0	0	1.45467e-05	-7.78427	down	General function prediction only	cellular component: cell (GO:0005623);; cellular component: organelle (GO:0043226);; cellular component: cell part (GO:0044464)
CCG052765.2.gene	5.23047	6.81374	6.48182	1.86428	2.47711	2.59793	1.68593e-07	-1.63764	down	General function prediction only	molecular function: binding (GO:0005488)
CCG052762.1.gene	0.293294	0.084852	0.161719	26.4682	14.0818	20.6188	1.39372e-31	6.48513	up	Secondary metabolites biosynthesis, transport and catabolism	biological process: response to stimulus (GO:0050896);; molecular function: catalytic activity (GO:0003824);; biological process: metabolic process (GO:0008152);; biological process: single-organism process (GO:0044699)
CCG052761.1.gene	6.91028	5.6297	3.23249	2.2309	0.569679	2.20692	0.00776116	-1.86232	down	Amino acid transport and metabolism	biological process: cellular process (GO:0009987);; biological process: single-organism process (GO:0044699);; biological process: localization (GO:0051179);; molecular function: transporter activity (GO:0005215);; cellular component: membrane (GO:0016020);; cellular component: membrane part (GO:0044425)
CCG052760.1.gene	2.02771	1.53436	1.22114	0.221365	0	0.028871	0.000250229	-3.97592	down	Function unknown	--
CCG052758.1.gene	62.0262	81.9185	90.4807	10.2757	25.37	10.3651	2.59079e-07	-2.60074	down	General function prediction only	cellular component: cell (GO:0005623);; cellular component: organelle (GO:0043226);; cellular component: cell part (GO:0044464);; cellular component: membrane (GO:0016020)
CCG052757.1.gene	34.7474	13.153	13.2434	1.93948	1.65502	0.734658	1.36135e-09	-3.96007	down	Function unknown	--
CCG052753.1.gene	1.97684	1.46379	1.30036	29.7791	5.79554	6.50354	0.000238111	2.84372	up	Secondary metabolites biosynthesis, transport and catabolism	molecular function: catalytic activity (GO:0003824);; biological process: metabolic process (GO:0008152);; biological process: single-organism process (GO:0044699);; molecular function: binding (GO:0005488);; molecular function: electron carrier activity (GO:0009055);; cellular component: cell (GO:0005623);; cellular component: organelle (GO:0043226);; cellular component: cell part (GO:0044464);;…
CCG052752.1.gene	5.74993	5.34829	1.24278	0.119344	0.093204	0.074883	6.96577e-13	-5.52082	down	Secondary metabolites biosynthesis, transport and catabolism	molecular function: catalytic activity (GO:0003824);; biological process: metabolic process (GO:0008152);; biological process: single-organism process (GO:0044699);; molecular function: binding (GO:0005488);; molecular function: electron carrier activity (GO:0009055);; cellular component: cell (GO:0005623);; cellular component: organelle (GO:0043226);; cellular component: cell part (GO:0044464);;…
CCG052751.1.gene	6.27046	4.53248	6.24956	2.93755	1.39192	2.78513	0.00120711	-1.47382	down	Transcription	molecular function: nucleic acid binding transcription factor activity (GO:0001071);; biological process: biological regulation (GO:0065007);; molecular function: binding (GO:0005488)
CCG052749.1.gene	7.99615	6.13645	8.25815	395.708	828.33	720.741	2.13711e-59	6.17484	up	Inorganic ion transport and metabolism	molecular function: binding (GO:0005488);; cellular component: membrane (GO:0016020);; cellular component: membrane part (GO:0044425);; biological process: cellular process (GO:0009987);; biological process: single-organism process (GO:0044699);; biological process: localization (GO:0051179)
CCG052745.2.gene	0	0	0	0.184721	0.068769	0.241627	0.00762325	5.59908	up	Intracellular trafficking, secretion, and vesicular transport	cellular component: cell (GO:0005623);; cellular component: organelle (GO:0043226);; cellular component: cell part (GO:0044464);; biological process: localization (GO:0051179)
CCG052744.1.gene	0.181188	0.302653	0.267843	5.83891	3.23929	3.97004	7.12616e-13	3.75815	up	Posttranslational modification, protein turnover, chaperones	--
CCG052740.1.gene	5.33698	5.51926	9.91587	1.8012	2.78363	4.04274	0.00576731	-1.1863	down	Function unknown	cellular component: cell (GO:0005623);; cellular component: organelle (GO:0043226);; cellular component: cell part (GO:0044464);; molecular function: catalytic activity (GO:0003824);; biological process: metabolic process (GO:0008152);; molecular function: binding (GO:0005488);; biological process: single-organism process (GO:0044699)
CCG052738.1.gene	0.053665	0.14229	0.336101	2.22188	0.170192	3.36659	0.00870432	2.94392	up	General function prediction only	biological process: metabolic process (GO:0008152);; biological process: single-organism process (GO:0044699);; cellular component: cell (GO:0005623);; cellular component: organelle (GO:0043226);; cellular component: cell part (GO:0044464);; molecular function: catalytic activity (GO:0003824)
CCG052729.1.gene	4.79081	5.01533	7.66722	12.7587	14.5026	14.6857	0.00136207	1.03322	up	Intracellular trafficking, secretion, and vesicular transport	cellular component: cell (GO:0005623);; cellular component: organelle (GO:0043226);; cellular component: organelle part (GO:0044422);; cellular component: cell part (GO:0044464)
CCG052728.1.gene	18.2738	15.3368	28.3321	4.31003	2.12336	4.47834	7.88261e-09	-2.60206	down	Defense mechanisms	cellular component: cell (GO:0005623);; cellular component: organelle (GO:0043226);; cellular component: cell part (GO:0044464);; cellular component: membrane (GO:0016020);; biological process: response to stimulus (GO:0050896)
CCG052726.1.gene	14.8798	11.9397	12.8932	1.80114	0.917187	2.17058	2.24173e-11	-3.2322	down	Defense mechanisms	cellular component: cell (GO:0005623);; cellular component: organelle (GO:0043226);; cellular component: cell part (GO:0044464);; cellular component: membrane (GO:0016020);; biological process: response to stimulus (GO:0050896)
CCG052725.2.gene	11.7586	11.706	10.5183	1.98445	2.59045	3.57888	3.46436e-12	-2.30008	down	Posttranslational modification, protein turnover, chaperones	biological process: cellular process (GO:0009987);; biological process: single-organism process (GO:0044699);; biological process: biological regulation (GO:0065007)
CCG052724.1.gene	1.90578	3.10223	3.60684	1.44565	0.882653	0.715886	0.00347208	-1.58354	down	Carbohydrate transport and metabolism	molecular function: binding (GO:0005488);; biological process: metabolic process (GO:0008152);; biological process: cellular process (GO:0009987);; biological process: single-organism process (GO:0044699);; biological process: response to stimulus (GO:0050896);; molecular function: catalytic activity (GO:0003824);; cellular component: cell (GO:0005623);; cellular component: organelle (GO:0043226)…
CCG052718.1.gene	1.08429	0.644713	1.82247	0	0	0.07573	6.89564e-05	-5.23161	down	Function unknown	--
CCG052714.1.gene	0.247762	1.42161	0.798184	4.70212	2.90777	4.65408	0.00834116	2.00528	up	--	--
CCG052705.1.gene	0.510659	0.107205	0.138889	0	0	0.022126	0.00191123	-4.71576	down	Secondary metabolites biosynthesis, transport and catabolism	molecular function: binding (GO:0005488);; cellular component: extracellular region (GO:0005576);; molecular function: catalytic activity (GO:0003824);; biological process: metabolic process (GO:0008152);; biological process: single-organism process (GO:0044699)
CCG052704.1.gene	2.38985	1.07619	3.3766	0	0	0	9.34465e-05	-7.23846	down	Function unknown	--
CCG052701.1.gene	2.89009	3.37139	7.00638	0.092717	0.168603	0.136602	1.11714e-19	-4.89059	down	Function unknown	cellular component: membrane (GO:0016020);; cellular component: membrane part (GO:0044425);; cellular component: cell (GO:0005623);; cellular component: organelle (GO:0043226);; cellular component: organelle part (GO:0044422);; cellular component: cell part (GO:0044464);; biological process: cellular process (GO:0009987);; biological process: single-organism process (GO:0044699);; biological proc…
CCG052699.1.gene	0.518	0.545221	0.413763	1.36233	1.77224	2.16703	5.85892e-05	1.58369	up	Function unknown	biological process: metabolic process (GO:0008152);; biological process: cellular process (GO:0009987);; biological process: single-organism process (GO:0044699)
CCG052698.1.gene	81.3891	180.95	211.708	820.931	784.45	980.44	1.08186e-06	2.20044	up	Function unknown	--
CCG052697.2.gene	2.45885	1.68186	2.09597	7.45324	8.48679	8.58882	1.68369e-09	1.73134	up	Signal transduction mechanisms	molecular function: binding (GO:0005488);; molecular function: catalytic activity (GO:0003824);; biological process: metabolic process (GO:0008152);; biological process: cellular process (GO:0009987);; cellular component: membrane (GO:0016020);; cellular component: membrane part (GO:0044425);; cellular component: cell (GO:0005623);; cellular component: organelle (GO:0043226);; cellular component:…
CCG052694.1.gene	1.10727	0.39915	0.685565	0.066621	0	0.107819	0.00111764	-3.52282	down	Function unknown	--
CCG052688.2.gene	2.65754	2.57435	3.05905	7.82708	7.28322	14.2073	0.000476745	1.27603	up	Replication, recombination and repair	cellular component: cell (GO:0005623);; cellular component: organelle (GO:0043226);; cellular component: cell part (GO:0044464);; biological process: metabolic process (GO:0008152);; biological process: cellular process (GO:0009987);; molecular function: binding (GO:0005488)
CCG052685.1.gene	1.39432	1.59653	1.60297	7.07316	5.84259	4.67057	7.56136e-07	1.7013	up	Coenzyme transport and metabolism	molecular function: catalytic activity (GO:0003824);; biological process: metabolic process (GO:0008152);; cellular component: cell (GO:0005623);; cellular component: organelle (GO:0043226);; cellular component: cell part (GO:0044464);; molecular function: binding (GO:0005488);; biological process: cellular process (GO:0009987);; biological process: single-organism process (GO:0044699)
CCG052681.1.gene	3.783	3.22275	2.76918	0.248349	0	0.694876	0.00474504	-3.38145	down	General function prediction only	--
CCG052679.1.gene	7.34368	5.82758	4.76496	0.207486	0.232645	0.086351	5.73423e-23	-5.06635	down	Intracellular trafficking, secretion, and vesicular transport	cellular component: cell (GO:0005623);; cellular component: organelle (GO:0043226);; cellular component: cell part (GO:0044464)
CCG052677.1.gene	4.28608	5.43596	6.2783	1.09231	2.58751	1.57375	3.25652e-07	-1.9741	down	Posttranslational modification, protein turnover, chaperones	cellular component: cell (GO:0005623);; cellular component: macromolecular complex (GO:0032991);; cellular component: cell part (GO:0044464);; molecular function: catalytic activity (GO:0003824);; biological process: metabolic process (GO:0008152);; cellular component: organelle (GO:0043226)
CCG052675.1.gene	5.55952	8.26572	8.13675	2.03037	2.78103	2.35106	2.08202e-08	-1.84674	down	Function unknown	--
CCG052674.1.gene	2.03555	1.94372	4.70141	9.68896	8.82548	8.36895	0.000794617	1.34023	up	Function unknown	--
CCG052672.2.gene	2.4612	1.41199	1.94866	13.095	9.9904	10.7988	5.58347e-09	2.18293	up	Secondary metabolites biosynthesis, transport and catabolism	cellular component: cell (GO:0005623);; cellular component: organelle (GO:0043226);; cellular component: cell part (GO:0044464);; biological process: metabolic process (GO:0008152);; biological process: cellular process (GO:0009987);; biological process: single-organism process (GO:0044699);; molecular function: catalytic activity (GO:0003824);; cellular component: membrane (GO:0016020);; cellula…
CCG052668.1.gene	0	0	0	0.241203	0.495724	0.08295	0.00273044	6.08584	up	Function unknown	--
CCG052667.1.gene	0.120785	0.191042	0.530142	17.9937	10.7324	18.5219	4.32068e-20	5.49982	up	Secondary metabolites biosynthesis, transport and catabolism	molecular function: catalytic activity (GO:0003824);; biological process: metabolic process (GO:0008152);; biological process: single-organism process (GO:0044699);; molecular function: binding (GO:0005488);; molecular function: electron carrier activity (GO:0009055)
CCG052662.2.gene	138.644	144.612	106.834	30.1414	49.7279	33.596	6.27383e-08	-2.01658	down	Amino acid transport and metabolism	cellular component: cell (GO:0005623);; cellular component: cell part (GO:0044464);; biological process: metabolic process (GO:0008152);; biological process: cellular process (GO:0009987);; molecular function: catalytic activity (GO:0003824);; biological process: single-organism process (GO:0044699);; molecular function: binding (GO:0005488)
CCG052646.1.gene	4.90606	4.23815	7.24736	0.048026	0	0	1.399e-17	-7.71793	down	Carbohydrate transport and metabolism	molecular function: transporter activity (GO:0005215);; biological process: localization (GO:0051179);; cellular component: cell (GO:0005623);; cellular component: membrane (GO:0016020);; cellular component: organelle (GO:0043226);; cellular component: organelle part (GO:0044422);; cellular component: cell part (GO:0044464);; cellular component: membrane part (GO:0044425)
CCG052643.1.gene	2.85887	2.84383	2.60363	5.90265	7.56385	8.58897	0.000160125	1.04909	up	General function prediction only	--
CCG052641.2.gene	5.30051	8.1162	9.57046	2.12712	2.56243	2.69901	6.41165e-08	-1.84448	down	Function unknown	--
CCG052640.1.gene	21.2127	11.4215	10.9539	222.263	88.9137	186.783	1.32312e-06	2.6039	up	Function unknown	cellular component: cell (GO:0005623);; cellular component: membrane (GO:0016020);; cellular component: membrane part (GO:0044425);; cellular component: cell part (GO:0044464);; biological process: cellular process (GO:0009987);; biological process: response to stimulus (GO:0050896)
CCG052639.1.gene	0.311115	0.121304	0.248933	2.18332	2.10412	0.730746	0.000417184	2.56675	up	Cell cycle control, cell division, chromosome partitioning	biological process: biological regulation (GO:0065007);; cellular component: cell (GO:0005623);; cellular component: organelle (GO:0043226);; cellular component: cell part (GO:0044464);; biological process: cellular process (GO:0009987);; biological process: single-organism process (GO:0044699);; biological process: cellular component organization or biogenesis (GO:0071840);; molecular function: …
CCG052638.1.gene	1.29089	1.5994	1.28783	10.6132	5.75222	7.97803	1.08641e-07	2.2813	up	Posttranslational modification, protein turnover, chaperones	molecular function: catalytic activity (GO:0003824);; biological process: metabolic process (GO:0008152)
CCG052634.1.gene	114.972	83.6746	157.197	2.54025	9.42451	5.52454	4.99174e-16	-4.52329	down	Function unknown	cellular component: cell (GO:0005623);; cellular component: membrane (GO:0016020);; cellular component: organelle (GO:0043226);; cellular component: organelle part (GO:0044422);; cellular component: cell part (GO:0044464);; biological process: multicellular organismal process (GO:0032501);; biological process: developmental process (GO:0032502);; biological process: single-organism process (GO:00…
CCG052632.1.gene	11.7479	13.374	11.711	31.9285	27.5734	35.409	9.90815e-05	1.12104	up	General function prediction only	--
CCG052628.1.gene	5.41323	5.56471	6.52107	2.97087	3.00584	4.01132	0.00295247	-1.03447	down	Function unknown	--
CCG052627.1.gene	0.630182	0.215361	0.449991	1.1621	2.22162	2.33598	0.00147912	1.76528	up	Transcription	molecular function: binding (GO:0005488);; cellular component: cell (GO:0005623);; cellular component: organelle (GO:0043226);; cellular component: cell part (GO:0044464);; biological process: biological regulation (GO:0065007);; biological process: cellular process (GO:0009987);; biological process: signaling (GO:0023052);; biological process: single-organism process (GO:0044699);; biological pr…
CCG052626.1.gene	1.11884	0.961878	1.36526	4.76194	6.24018	5.2051	1.26185e-11	2.00271	up	Cytoskeleton	cellular component: cell (GO:0005623);; cellular component: cell part (GO:0044464);; cellular component: organelle (GO:0043226)
CCG052623.1.gene	2.87598	4.18499	6.37274	39.3216	40.1627	41.4347	1.20989e-15	2.81428	up	Carbohydrate transport and metabolism	cellular component: cell (GO:0005623);; cellular component: organelle (GO:0043226);; cellular component: cell part (GO:0044464)
CCG052622.1.gene	6.60506	5.90378	5.48011	2.3375	4.18927	3.73689	0.00316718	-1.31834	down	Translation, ribosomal structure and biogenesis	molecular function: structural molecule activity (GO:0005198);; cellular component: cell (GO:0005623);; cellular component: organelle (GO:0043226);; cellular component: cell part (GO:0044464);; biological process: metabolic process (GO:0008152);; biological process: cellular process (GO:0009987);; cellular component: macromolecular complex (GO:0032991)
CCG052605.1.gene	0.052389	0	0.042784	0.856538	0.218415	0.973136	0.0052874	3.39952	up	Function unknown	--
CCG052597.1.gene	1.31201	1.39702	1.45932	9.09024	6.26038	7.40554	1.86221e-07	2.17935	up	General function prediction only	biological process: metabolic process (GO:0008152);; biological process: cellular process (GO:0009987);; biological process: single-organism process (GO:0044699);; cellular component: cell (GO:0005623);; cellular component: organelle (GO:0043226);; cellular component: cell part (GO:0044464);; biological process: localization (GO:0051179);; biological process: cellular component organization or bi…
CCG052593.1.gene	1.16114	1.61549	1.70998	0.015441	0	0.037468	5.20018e-14	-5.84046	down	Function unknown	--
CCG052588.1.gene	14.7369	16.7553	10.2169	6.46441	4.81499	6.71805	3.10081e-05	-1.6494	down	Intracellular trafficking, secretion, and vesicular transport	cellular component: membrane (GO:0016020);; cellular component: cell (GO:0005623);; cellular component: organelle (GO:0043226);; cellular component: cell part (GO:0044464)
CCG052586.1.gene	0.783673	1.18984	0.916643	0	0	0	1.0515e-06	-8.3689	down	Function unknown	--
CCG052585.1.gene	3.13899	0.688773	2.212	5.93026	6.3678	8.60935	0.00113949	1.61412	up	General function prediction only	biological process: rhythmic process (GO:0048511)
CCG052571.1.gene	26.7163	34.0823	33.5663	7.4568	12.6452	6.59175	3.08084e-07	-2.03608	down	Function unknown	cellular component: cell (GO:0005623);; cellular component: membrane (GO:0016020);; cellular component: cell part (GO:0044464)
CCG052567.1.gene	0.691637	1.41757	0.515739	0.11742	0	0.11185	0.00109063	-3.51079	down	Energy production and conversion;; Carbohydrate transport and metabolism	biological process: metabolic process (GO:0008152);; molecular function: catalytic activity (GO:0003824)
CCG052561.1.gene	1.03674	0.729074	0.744883	2.16891	5.75472	4.89899	0.000429032	1.94877	up	Function unknown	cellular component: cell (GO:0005623);; cellular component: organelle (GO:0043226);; cellular component: cell part (GO:0044464);; molecular function: binding (GO:0005488);; biological process: metabolic process (GO:0008152);; biological process: cellular process (GO:0009987);; biological process: single-organism process (GO:0044699)
CCG052556.1.gene	4.9785	2.34218	2.38545	0.303877	0	0.364614	3.88521e-05	-3.97068	down	Function unknown	--
CCG052554.1.gene	7.67142	7.83083	7.67141	19.8374	24.6606	20.5864	0.000138845	1.02024	up	Posttranslational modification, protein turnover, chaperones	molecular function: catalytic activity (GO:0003824);; biological process: metabolic process (GO:0008152);; cellular component: cell (GO:0005623);; cellular component: organelle (GO:0043226);; cellular component: cell part (GO:0044464);; cellular component: macromolecular complex (GO:0032991);; biological process: single-organism process (GO:0044699);; biological process: cellular process (GO:0009…
CCG052550.1.gene	13.3777	5.51886	4.86149	2.02114	0.115661	0.41716	0.00143461	-3.26803	down	General function prediction only	--
CCG052540.1.gene	7.2458	2.15518	7.32131	13.0646	11.8895	28.1617	0.00900999	1.5372	up	Cell cycle control, cell division, chromosome partitioning	cellular component: cell (GO:0005623);; cellular component: membrane (GO:0016020);; cellular component: cell part (GO:0044464)
CCG052539.1.gene	22.998	29.0679	21.3194	57.2454	104.336	62.2326	0.00123408	1.35157	up	Function unknown	--
CCG052537.1.gene	1053.84	1137.16	1300.98	105.643	139.058	151.509	7.9717e-40	-3.36502	down	Function unknown	--
CCG052534.1.gene	8.31768	5.56353	9.79631	70.6006	33.6419	65.336	2.04941e-11	2.74078	up	Function unknown	cellular component: membrane (GO:0016020)
CCG052531.1.gene	1.87449	1.03037	6.19452	6.71089	9.12939	10.408	0.00187816	1.92589	up	Defense mechanisms	--
CCG052526.1.gene	3.57646	3.34098	2.01394	0.745362	0.332627	0.63574	8.42326e-07	-2.5759	down	Cytoskeleton	--
CCG052525.1.gene	4.29086	3.30858	1.97822	0.509781	0.182105	0.590824	6.91622e-07	-3.07485	down	Function unknown	--
CCG052524.1.gene	0.913858	0.913066	0.952472	3.42913	6.29642	5.55812	9.96633e-08	2.17482	up	Cell cycle control, cell division, chromosome partitioning	cellular component: cell (GO:0005623);; cellular component: cell part (GO:0044464);; biological process: single-organism process (GO:0044699);; biological process: localization (GO:0051179);; molecular function: binding (GO:0005488)
CCG052520.1.gene	4.65619	6.1039	9.18986	18.7318	25.709	16.9272	0.00131834	1.31685	up	Posttranslational modification, protein turnover, chaperones	biological process: metabolic process (GO:0008152);; biological process: cellular process (GO:0009987);; biological process: single-organism process (GO:0044699);; molecular function: catalytic activity (GO:0003824);; biological process: localization (GO:0051179);; biological process: response to stimulus (GO:0050896);; cellular component: cell junction (GO:0030054)
CCG052517.1.gene	8.64331	14.2562	3.68777	1.77312	4.21971	2.64324	0.000131142	-2.18279	down	Lipid transport and metabolism	cellular component: cell (GO:0005623);; cellular component: organelle (GO:0043226);; cellular component: cell part (GO:0044464);; biological process: metabolic process (GO:0008152);; biological process: cellular process (GO:0009987);; biological process: multicellular organismal process (GO:0032501);; biological process: developmental process (GO:0032502);; biological process: single-organism pro…
CCG052513.1.gene	1.25085	0.55059	1.07958	0	0	0	4.82562e-05	-7.41464	down	Secondary metabolites biosynthesis, transport and catabolism	molecular function: binding (GO:0005488);; molecular function: catalytic activity (GO:0003824);; biological process: metabolic process (GO:0008152);; biological process: single-organism process (GO:0044699)
CCG052512.1.gene	2.25949	5.04002	4.45432	0.042091	0.012279	0.138628	1.29299e-24	-6.23323	down	Carbohydrate transport and metabolism	molecular function: catalytic activity (GO:0003824);; biological process: metabolic process (GO:0008152);; cellular component: cell (GO:0005623);; cellular component: cell part (GO:0044464);; cellular component: organelle (GO:0043226);; molecular function: binding (GO:0005488);; cellular component: extracellular region (GO:0005576)
CCG052507.1.gene	5.86677	5.44128	4.26824	0.660531	0.142121	0.691624	3.31075e-08	-3.53322	down	Signal transduction mechanisms	molecular function: catalytic activity (GO:0003824);; biological process: metabolic process (GO:0008152);; biological process: cellular process (GO:0009987);; molecular function: binding (GO:0005488);; cellular component: membrane (GO:0016020);; cellular component: cell (GO:0005623);; cellular component: organelle (GO:0043226);; cellular component: cell part (GO:0044464)
CCG052502.1.gene	0	0	0	3.93904	0.617701	0.842854	2.84994e-07	8.84603	up	Function unknown	--
CCG052500.1.gene	1.59509	2.22727	2.82	6.91464	6.97283	5.76892	9.86436e-05	1.33227	up	Signal transduction mechanisms	molecular function: binding (GO:0005488);; cellular component: cell (GO:0005623);; cellular component: organelle (GO:0043226);; cellular component: cell part (GO:0044464)
CCG052495.1.gene	6.01166	2.62914	4.09995	2.34541	1.07845	1.92745	2.51076e-06	-2.11743	down	Function unknown	--
CCG052492.1.gene	1.58468	1.57806	1.90455	3.52858	4.89187	4.2608	0.000168888	1.08505	up	General function prediction only	molecular function: catalytic activity (GO:0003824);; biological process: metabolic process (GO:0008152);; molecular function: binding (GO:0005488);; cellular component: cell (GO:0005623);; cellular component: macromolecular complex (GO:0032991);; cellular component: cell part (GO:0044464);; biological process: single-organism process (GO:0044699);; biological process: cellular process (GO:000998…
CCG052491.2.gene	0.602804	1.21359	1.03178	0.156617	0.039017	0.298261	0.00115083	-2.49451	down	--	--
CCG052490.1.gene	1.61717	1.53422	1.01517	6.77909	8.02172	9.97899	8.33732e-09	2.19353	up	Translation, ribosomal structure and biogenesis	molecular function: catalytic activity (GO:0003824);; biological process: metabolic process (GO:0008152);; molecular function: binding (GO:0005488);; cellular component: cell (GO:0005623);; cellular component: cell part (GO:0044464);; biological process: cellular process (GO:0009987);; biological process: single-organism process (GO:0044699)
CCG052482.1.gene	0.636121	0.695669	0.861126	10.104	5.16245	2.45316	0.000393438	2.67524	up	Function unknown	--
CCG052481.2.gene	7.1072	10.1502	9.77103	39.1654	41.658	45.6944	1.99232e-12	1.98203	up	Replication, recombination and repair	molecular function: binding (GO:0005488);; cellular component: cell (GO:0005623);; cellular component: cell part (GO:0044464);; biological process: metabolic process (GO:0008152);; biological process: cellular process (GO:0009987);; biological process: single-organism process (GO:0044699);; biological process: localization (GO:0051179);; molecular function: catalytic activity (GO:0003824)
CCG052480.1.gene	0.635122	0.411048	0.287043	0	0	0	5.12138e-06	-8.01122	down	Cell cycle control, cell division, chromosome partitioning	biological process: biological regulation (GO:0065007);; cellular component: cell (GO:0005623);; cellular component: organelle (GO:0043226);; cellular component: cell part (GO:0044464);; biological process: cellular process (GO:0009987);; biological process: single-organism process (GO:0044699);; biological process: cellular component organization or biogenesis (GO:0071840);; molecular function: …
CCG052479.1.gene	14.504	27.6303	21.9753	0	0.06515	0.236334	1.73764e-20	-7.67908	down	Transcription	cellular component: cell (GO:0005623);; cellular component: organelle (GO:0043226);; cellular component: cell part (GO:0044464);; molecular function: binding (GO:0005488)
CCG052475.1.gene	421.248	454.655	285.265	10.5351	14.3326	27.377	9.62777e-26	-4.74733	down	Function unknown	biological process: metabolic process (GO:0008152);; biological process: cellular process (GO:0009987);; biological process: single-organism process (GO:0044699);; cellular component: cell (GO:0005623);; cellular component: organelle (GO:0043226);; cellular component: cell part (GO:0044464);; cellular component: membrane (GO:0016020);; cellular component: organelle part (GO:0044422);; biological …
CCG052472.1.gene	28.1589	19.7031	32.0606	12.227	14.3098	5.24936	0.00582936	-1.52848	down	Intracellular trafficking, secretion, and vesicular transport	--
CCG052462.1.gene	0	0	0	2.44746	0	0.336443	0.00635003	5.93792	up	Function unknown	--
CCG052458.2.gene	0.135233	0.104739	0.201738	0	0	0	0.00035316	-6.79871	down	Cell cycle control, cell division, chromosome partitioning	biological process: metabolic process (GO:0008152);; biological process: cellular process (GO:0009987);; biological process: single-organism process (GO:0044699);; cellular component: cell (GO:0005623);; cellular component: membrane-enclosed lumen (GO:0031974);; cellular component: organelle (GO:0043226);; cellular component: organelle part (GO:0044422);; cellular component: cell part (GO:0044464)
CCG052447.1.gene	3.13511	2.99067	2.79528	5.48265	8.39834	8.72596	0.001536	1.09255	up	Transcription	cellular component: cell (GO:0005623);; cellular component: membrane-enclosed lumen (GO:0031974);; cellular component: macromolecular complex (GO:0032991);; cellular component: organelle (GO:0043226);; cellular component: organelle part (GO:0044422);; cellular component: cell part (GO:0044464)
CCG052443.1.gene	2.50052	3.22204	3.1165	8.89972	8.23411	11.8941	1.78245e-06	1.58449	up	General function prediction only	molecular function: binding (GO:0005488);; cellular component: cell (GO:0005623);; cellular component: organelle (GO:0043226);; cellular component: cell part (GO:0044464)
CCG052419.1.gene	0.437542	1.22292	0.639175	0.128572	0	0.069929	0.00548651	-3.13277	down	Posttranslational modification, protein turnover, chaperones	--
CCG052418.2.gene	22.1468	14.4783	27.7051	3.3997	1.58922	1.21006	2.51748e-11	-3.4905	down	General function prediction only	biological process: metabolic process (GO:0008152);; biological process: cellular process (GO:0009987);; biological process: single-organism process (GO:0044699);; biological process: localization (GO:0051179);; molecular function: catalytic activity (GO:0003824);; cellular component: cell (GO:0005623);; cellular component: organelle (GO:0043226);; cellular component: cell part (GO:0044464);; bio…
CCG052416.2.gene	2.82525	3.49666	0.758083	0.360417	0.018635	0.235907	0.000320314	-3.61423	down	Posttranslational modification, protein turnover, chaperones	molecular function: binding (GO:0005488);; biological process: metabolic process (GO:0008152);; biological process: cellular process (GO:0009987);; molecular function: catalytic activity (GO:0003824)
CCG052412.1.gene	0.575104	0.196395	0.234004	1.76665	1.82652	1.52574	0.000994696	2.06726	up	Nucleotide transport and metabolism	molecular function: catalytic activity (GO:0003824);; biological process: metabolic process (GO:0008152);; cellular component: cell (GO:0005623);; cellular component: cell part (GO:0044464);; biological process: cellular process (GO:0009987);; biological process: single-organism process (GO:0044699);; cellular component: organelle (GO:0043226);; cellular component: organelle part (GO:0044422);; b…
CCG052411.1.gene	11.0135	12.4298	15.3658	4.93349	4.99401	5.58479	5.3031e-10	-1.80442	down	Intracellular trafficking, secretion, and vesicular transport	molecular function: binding (GO:0005488);; cellular component: cell (GO:0005623);; cellular component: organelle (GO:0043226);; cellular component: organelle part (GO:0044422);; cellular component: cell part (GO:0044464);; cellular component: membrane (GO:0016020);; biological process: localization (GO:0051179);; biological process: cellular process (GO:0009987);; biological process: signaling (G…
CCG052410.1.gene	73.7698	43.8459	51.2875	194.306	149.512	144.764	0.000747631	1.29058	up	Function unknown	cellular component: cell (GO:0005623);; cellular component: organelle (GO:0043226);; cellular component: cell part (GO:0044464)
CCG052406.1.gene	15.7884	12.3472	19.2503	42.0726	48.9353	69.2282	9.8195e-06	1.51525	up	General function prediction only	molecular function: binding (GO:0005488)
CCG052401.2.gene	10.0752	11.7769	11.8014	72.2127	119.375	84.5547	4.09723e-18	2.79865	up	Energy production and conversion;; Posttranslational modification, protein turnover, chaperones	biological process: cellular process (GO:0009987);; biological process: single-organism process (GO:0044699);; biological process: biological regulation (GO:0065007)
CCG052400.2.gene	9.7822	6.02453	4.66402	3.72841	3.50271	3.06294	0.00748224	-1.22748	down	Posttranslational modification, protein turnover, chaperones	cellular component: cell (GO:0005623);; cellular component: organelle (GO:0043226);; cellular component: cell part (GO:0044464);; biological process: response to stimulus (GO:0050896);; biological process: metabolic process (GO:0008152)
CCG052393.1.gene	41.2449	48.6098	61.1374	23.1487	23.3951	14.3755	3.10545e-05	-1.61154	down	Function unknown	cellular component: cell (GO:0005623);; cellular component: organelle (GO:0043226);; cellular component: organelle part (GO:0044422);; cellular component: cell part (GO:0044464);; biological process: metabolic process (GO:0008152);; biological process: cellular process (GO:0009987);; biological process: single-organism process (GO:0044699);; biological process: multicellular organismal process (G…
CCG052388.1.gene	2.01238	2.51134	1.89083	0	0	0	3.42708e-09	-9.50108	down	Energy production and conversion;; Carbohydrate transport and metabolism	biological process: metabolic process (GO:0008152);; molecular function: catalytic activity (GO:0003824)
CCG052386.1.gene	0.511914	0.480963	0.317092	0.09884	0.187137	0.154888	0.00766881	-1.72669	down	Lipid transport and metabolism	molecular function: binding (GO:0005488);; biological process: metabolic process (GO:0008152);; biological process: cellular process (GO:0009987);; biological process: single-organism process (GO:0044699);; molecular function: catalytic activity (GO:0003824)
CCG052384.1.gene	0.294641	0.113115	0.349045	0.791385	1.49311	1.0102	0.00411173	1.78878	up	Function unknown	--
CCG052382.3.gene	1.19864	2.46199	1.46421	0.081871	0	0	0.000229319	-4.96339	down	Signal transduction mechanisms	molecular function: binding (GO:0005488);; molecular function: catalytic activity (GO:0003824);; biological process: metabolic process (GO:0008152)
CCG052381.2.gene	2.38509	2.13024	2.02918	0.316614	0.16034	0.116789	8.0896e-12	-3.52539	down	Signal transduction mechanisms	--
CCG052370.1.gene	2.75445	3.38508	3.0916	0.589216	0.648723	0.701493	1.31543e-12	-2.35749	down	Amino acid transport and metabolism;; Coenzyme transport and metabolism	molecular function: binding (GO:0005488);; cellular component: cell (GO:0005623);; cellular component: organelle (GO:0043226);; cellular component: cell part (GO:0044464);; biological process: metabolic process (GO:0008152);; biological process: cellular process (GO:0009987);; biological process: single-organism process (GO:0044699);; molecular function: catalytic activity (GO:0003824)
CCG052369.1.gene	4.10366	4.3103	5.01787	0.513238	0.140042	0.743987	6.27383e-08	-3.31813	down	Function unknown	--
CCG052368.1.gene	88.9912	58.4253	51.908	16.4058	21.4768	14.7229	2.16589e-08	-2.27752	down	Function unknown	biological process: single-organism process (GO:0044699);; biological process: localization (GO:0051179);; biological process: response to stimulus (GO:0050896);; cellular component: cell (GO:0005623);; cellular component: membrane (GO:0016020);; cellular component: organelle (GO:0043226);; cellular component: organelle part (GO:0044422);; cellular component: cell part (GO:0044464);; biological p…
CCG052361.1.gene	1.68701	1.24929	2.57451	0.018991	0.140871	0.079228	4.52864e-11	-4.60387	down	General function prediction only	cellular component: cell (GO:0005623);; cellular component: organelle (GO:0043226);; cellular component: cell part (GO:0044464);; biological process: cellular process (GO:0009987);; biological process: single-organism process (GO:0044699);; biological process: metabolic process (GO:0008152)
CCG052359.1.gene	2.47913	2.38508	2.39369	0	0.031888	0.017769	1.43153e-17	-6.31755	down	Posttranslational modification, protein turnover, chaperones	molecular function: binding (GO:0005488)
CCG052350.3.gene	1.8807	1.43684	4.00183	19.4722	23.4362	23.4595	4.16847e-35	3.17335	up	Signal transduction mechanisms	--
CCG052348.2.gene	33.334	6.93327	19.144	0.302237	0	0	0.000818739	-6.51418	down	General function prediction only	biological process: metabolic process (GO:0008152);; molecular function: catalytic activity (GO:0003824)
CCG052347.1.gene	12.9526	16.7896	14.3179	1.54741	0.359737	1.43801	7.26528e-12	-4.03623	down	General function prediction only	molecular function: catalytic activity (GO:0003824);; biological process: metabolic process (GO:0008152);; cellular component: cell (GO:0005623);; cellular component: cell part (GO:0044464);; biological process: cellular process (GO:0009987);; cellular component: extracellular region (GO:0005576)
CCG052346.1.gene	98.6133	312.492	134.376	0	0	0.126158	3.20254e-34	-11.6345	down	Carbohydrate transport and metabolism	molecular function: catalytic activity (GO:0003824);; biological process: metabolic process (GO:0008152);; cellular component: cell (GO:0005623);; cellular component: cell part (GO:0044464);; biological process: cellular process (GO:0009987);; cellular component: extracellular region (GO:0005576)
CCG052342.1.gene	78.3591	99.027	128.528	3.66817	0.246716	2.68445	1.23524e-11	-5.56197	down	General function prediction only	molecular function: catalytic activity (GO:0003824);; biological process: metabolic process (GO:0008152);; cellular component: cell (GO:0005623);; cellular component: cell part (GO:0044464);; biological process: cellular process (GO:0009987);; cellular component: extracellular region (GO:0005576)
CCG052335.1.gene	4.71066	6.4222	5.48225	34.201	25.2244	14.0613	0.000108088	1.89464	up	General function prediction only	--
CCG052332.1.gene	28.2464	23.7819	34.8761	11.9176	14.4291	10.7346	9.42809e-07	-1.44471	down	Translation, ribosomal structure and biogenesis	cellular component: cell (GO:0005623);; cellular component: macromolecular complex (GO:0032991);; cellular component: organelle (GO:0043226);; cellular component: cell part (GO:0044464)
CCG052326.1.gene	15.3714	12.6254	24.0265	2.87233	4.41122	6.27857	1.4971e-06	-2.16885	down	General function prediction only	molecular function: catalytic activity (GO:0003824);; biological process: metabolic process (GO:0008152);; biological process: cellular process (GO:0009987);; biological process: biological regulation (GO:0065007)
CCG052325.1.gene	1.70362	3.27408	2.90678	0.443939	0.609816	0.294063	9.0156e-09	-2.76751	down	Function unknown	cellular component: cell (GO:0005623);; cellular component: membrane (GO:0016020);; cellular component: cell part (GO:0044464)
CCG052310.1.gene	67.6378	31.3578	56.1644	0.736015	0	0	0.00389771	-5.93981	down	Posttranslational modification, protein turnover, chaperones	cellular component: cell (GO:0005623);; cellular component: organelle (GO:0043226);; cellular component: cell part (GO:0044464);; molecular function: catalytic activity (GO:0003824);; biological process: metabolic process (GO:0008152)
CCG052307.1.gene	0.155028	0.118455	0	31.4829	0.155677	4.97222	0.00011838	5.85095	up	Function unknown	--
CCG052304.1.gene	0.102654	0	0.165712	10.3196	0.161379	2.56	0.000950501	4.66454	up	Function unknown	--
CCG052298.1.gene	2.69358	2.98701	3.62144	12.3511	11.6658	11.4292	5.30177e-11	1.69699	up	Function unknown	--
CCG052294.1.gene	323.657	69.6903	80.09	0.873772	3.01234	2.6034	3.71464e-23	-5.70661	down	Amino acid transport and metabolism	biological process: response to stimulus (GO:0050896);; molecular function: catalytic activity (GO:0003824);; biological process: metabolic process (GO:0008152);; molecular function: binding (GO:0005488);; cellular component: cell (GO:0005623);; cellular component: organelle (GO:0043226);; cellular component: cell part (GO:0044464);; biological process: cellular process (GO:0009987);; biological …
CCG052293.1.gene	1.14635	0.626638	0.578973	0.042534	0.193481	0.15953	0.000312262	-2.62602	down	General function prediction only	cellular component: membrane (GO:0016020);; cellular component: membrane part (GO:0044425);; molecular function: transporter activity (GO:0005215);; biological process: localization (GO:0051179);; biological process: cellular process (GO:0009987);; biological process: single-organism process (GO:0044699)
CCG052290.2.gene	5.24804	4.88858	4.38769	0.094381	0.103741	0.08887	3.90339e-50	-5.83847	down	Signal transduction mechanisms	molecular function: catalytic activity (GO:0003824);; biological process: metabolic process (GO:0008152);; biological process: cellular process (GO:0009987);; molecular function: binding (GO:0005488);; cellular component: cell (GO:0005623);; cellular component: organelle (GO:0043226);; cellular component: cell part (GO:0044464);; cellular component: membrane (GO:0016020);; cellular component: mem…
CCG052288.1.gene	0	0	0.097477	3.49617	1.56198	3.51024	2.44798e-08	5.87455	up	Function unknown	--
CCG052287.1.gene	1.73585	6.80476	0.192149	0	0	0.039511	1.18659e-06	-7.10582	down	General function prediction only	biological process: metabolic process (GO:0008152);; biological process: cellular process (GO:0009987);; cellular component: cell (GO:0005623);; cellular component: organelle (GO:0043226);; cellular component: cell part (GO:0044464);; biological process: single-organism process (GO:0044699);; biological process: biological regulation (GO:0065007)
CCG052279.2.gene	6.68454	4.52262	6.34175	0.789596	0	1.06417	0.00894751	-3.23525	down	Function unknown	cellular component: membrane (GO:0016020);; cellular component: cell (GO:0005623);; cellular component: organelle (GO:0043226);; cellular component: cell part (GO:0044464);; molecular function: transporter activity (GO:0005215);; biological process: localization (GO:0051179);; biological process: response to stimulus (GO:0050896);; biological process: cellular process (GO:0009987);; biological pr…
CCG052278.1.gene	2.25755	0.984179	1.67237	0.089113	0	0.137529	3.51261e-07	-4.567	down	Function unknown	molecular function: catalytic activity (GO:0003824);; biological process: metabolic process (GO:0008152)
CCG052267.1.gene	4.13973	4.92685	4.11483	0.79953	0.130437	0.568793	9.26059e-07	-3.22618	down	Function unknown	cellular component: cell (GO:0005623);; cellular component: organelle (GO:0043226);; cellular component: cell part (GO:0044464);; cellular component: membrane (GO:0016020);; cellular component: organelle part (GO:0044422)
CCG052265.1.gene	14.8926	12.9443	16.9191	0.047901	0.34103	0.134274	6.2579e-18	-5.7404	down	Signal transduction mechanisms	biological process: response to stimulus (GO:0050896);; molecular function: catalytic activity (GO:0003824);; biological process: metabolic process (GO:0008152);; biological process: cellular process (GO:0009987);; molecular function: binding (GO:0005488);; biological process: signaling (GO:0023052);; biological process: single-organism process (GO:0044699);; biological process: biological regula…
CCG052248.1.gene	67.1868	89.9908	84.8647	4.25493	2.31577	1.85471	4.40304e-37	-5.02956	down	--	--
CCG052247.1.gene	0.25516	0.349296	0.388234	3.89662	2.14821	2.99324	8.06279e-07	2.85454	up	Function unknown	--
CCG052246.2.gene	8.68934	9.16143	8.2134	2.31551	2.14653	2.68882	5.66407e-15	-2.08702	down	Function unknown	--
CCG052232.1.gene	9.81908	6.99385	12.0887	3.34961	3.72432	2.74021	4.27866e-08	-1.86172	down	Posttranslational modification, protein turnover, chaperones	molecular function: catalytic activity (GO:0003824);; biological process: metabolic process (GO:0008152);; biological process: cellular process (GO:0009987);; biological process: single-organism process (GO:0044699);; molecular function: binding (GO:0005488)
CCG052225.1.gene	7.56198	5.22423	3.07896	17.9424	22.62	30.2374	2.0525e-06	1.52401	up	Transcription	molecular function: nucleic acid binding transcription factor activity (GO:0001071);; biological process: biological regulation (GO:0065007);; cellular component: cell (GO:0005623);; cellular component: organelle (GO:0043226);; cellular component: cell part (GO:0044464);; molecular function: binding (GO:0005488)
CCG052219.1.gene	4.03035	4.4872	6.02375	16.4567	20.5223	15.8422	3.1392e-08	1.62932	up	Cell cycle control, cell division, chromosome partitioning	biological process: cellular process (GO:0009987);; biological process: single-organism process (GO:0044699);; biological process: biological regulation (GO:0065007);; biological process: cellular component organization or biogenesis (GO:0071840)
CCG052218.1.gene	4.57485	4.86499	3.52728	15.0859	17.2337	19.4853	1.38685e-08	1.75103	up	Posttranslational modification, protein turnover, chaperones	cellular component: cell (GO:0005623);; cellular component: macromolecular complex (GO:0032991);; cellular component: cell part (GO:0044464);; molecular function: molecular transducer activity (GO:0060089);; biological process: metabolic process (GO:0008152);; biological process: cellular process (GO:0009987);; biological process: response to stimulus (GO:0050896);; biological process: biological…
CCG052214.1.gene	4.13201	1.54397	8.61287	26.7988	65.6929	27.4872	7.37909e-05	2.81821	up	Posttranslational modification, protein turnover, chaperones	molecular function: binding (GO:0005488);; biological process: metabolic process (GO:0008152);; biological process: cellular process (GO:0009987);; biological process: single-organism process (GO:0044699);; biological process: response to stimulus (GO:0050896);; cellular component: cell (GO:0005623);; cellular component: organelle (GO:0043226);; cellular component: organelle part (GO:0044422);; c…
CCG052211.1.gene	0.135134	0.693255	0.120354	0	0	0	0.00102207	-6.53024	down	General function prediction only	--
CCG052208.1.gene	31.5916	38.177	46.5811	7.89997	8.13624	5.73049	2.56125e-16	-2.63506	down	Translation, ribosomal structure and biogenesis	molecular function: structural molecule activity (GO:0005198);; cellular component: cell (GO:0005623);; cellular component: cell part (GO:0044464);; cellular component: organelle (GO:0043226);; cellular component: organelle part (GO:0044422);; biological process: metabolic process (GO:0008152);; biological process: cellular process (GO:0009987);; cellular component: membrane (GO:0016020);; cellul…
CCG052207.2.gene	0.740505	0.917407	1.24695	2.15341	2.88832	2.98902	0.00435319	1.09325	up	Signal transduction mechanisms	molecular function: catalytic activity (GO:0003824)
CCG052205.1.gene	1.50152	0.971822	0.873273	0	0	0.14632	0.00227023	-4.23464	down	Lipid transport and metabolism	biological process: metabolic process (GO:0008152);; biological process: cellular process (GO:0009987);; biological process: single-organism process (GO:0044699);; cellular component: cell (GO:0005623);; cellular component: organelle (GO:0043226);; cellular component: cell part (GO:0044464);; cellular component: membrane (GO:0016020);; molecular function: catalytic activity (GO:0003824);; molecul…
CCG052199.1.gene	9.4384	9.49718	9.94033	29.712	22.9883	50.2722	0.000231354	1.57738	up	Function unknown	cellular component: cell (GO:0005623);; cellular component: organelle (GO:0043226);; cellular component: cell part (GO:0044464);; cellular component: membrane (GO:0016020)
CCG052195.1.gene	0.749194	0.549897	1.37568	2.97747	7.87972	9.221	0.00010756	2.58765	up	Transcription	--
CCG052192.1.gene	0.663694	0.44704	0.806735	0	0	0	5.15494e-06	-7.98402	down	Secondary metabolites biosynthesis, transport and catabolism	molecular function: binding (GO:0005488);; molecular function: catalytic activity (GO:0003824);; biological process: metabolic process (GO:0008152);; biological process: cellular process (GO:0009987);; cellular component: membrane (GO:0016020);; cellular component: cell (GO:0005623);; cellular component: organelle (GO:0043226);; cellular component: cell part (GO:0044464);; biological process: res…
CCG052159.1.gene	2.5541	0.771431	1.30147	0.063652	0.610287	0.438934	0.00223015	-2.53938	down	Function unknown	cellular component: cell (GO:0005623);; cellular component: organelle (GO:0043226);; cellular component: cell part (GO:0044464)
CCG052154.1.gene	8.82782	17.4248	7.00392	1.86529	1.22103	3.01795	7.11386e-07	-2.57743	down	Function unknown	biological process: metabolic process (GO:0008152);; biological process: cellular process (GO:0009987);; biological process: single-organism process (GO:0044699)
CCG052152.1.gene	1.43459	2.28611	1.39285	52.9701	130.632	33.7176	9.96573e-16	5.05298	up	Signal transduction mechanisms	molecular function: binding (GO:0005488);; cellular component: cell (GO:0005623);; cellular component: organelle (GO:0043226);; cellular component: cell part (GO:0044464)
CCG052150.2.gene	27.201	22.7008	23.3918	3.05919	4.25256	4.71509	6.60597e-22	-2.88212	down	Function unknown	cellular component: cell (GO:0005623);; cellular component: organelle (GO:0043226);; cellular component: cell part (GO:0044464)
CCG052147.1.gene	0.294268	2.69963	0.188041	0	0	0	0.000194016	-7.19648	down	Secondary metabolites biosynthesis, transport and catabolism	molecular function: catalytic activity (GO:0003824);; biological process: metabolic process (GO:0008152);; biological process: single-organism process (GO:0044699);; molecular function: binding (GO:0005488);; molecular function: electron carrier activity (GO:0009055)
CCG052145.1.gene	0.119832	0.149926	0.037543	0	0	0	0.0073915	-5.65157	down	Lipid transport and metabolism	biological process: metabolic process (GO:0008152);; biological process: cellular process (GO:0009987);; biological process: single-organism process (GO:0044699);; cellular component: cell (GO:0005623);; cellular component: organelle (GO:0043226);; cellular component: cell part (GO:0044464);; biological process: response to stimulus (GO:0050896);; molecular function: catalytic activity (GO:000382…
CCG052141.1.gene	2.2461	3.52008	5.90096	1.57053	2.02742	2.0041	0.00993564	-1.23953	down	General function prediction only	--
CCG052139.1.gene	1.99064	2.59679	2.70971	0.457027	0.611781	0.62546	8.1668e-06	-2.17758	down	Lipid transport and metabolism	cellular component: cell (GO:0005623);; cellular component: cell part (GO:0044464);; biological process: metabolic process (GO:0008152);; biological process: single-organism process (GO:0044699)
CCG052138.1.gene	5.28213	8.2327	10.3711	1.31889	1.69661	0.921977	1.3192e-06	-2.73835	down	Defense mechanisms	molecular function: catalytic activity (GO:0003824);; cellular component: cell (GO:0005623);; cellular component: membrane (GO:0016020);; cellular component: cell part (GO:0044464);; biological process: metabolic process (GO:0008152);; biological process: cellular process (GO:0009987);; molecular function: binding (GO:0005488)
CCG052131.1.gene	0.180967	0.127388	0.138573	2.4334	0.196903	1.0616	0.00466694	2.68392	up	Function unknown	--
CCG052128.1.gene	11.383	14.5604	11.1074	102.095	74.3754	98.4189	7.15232e-19	2.69063	up	General function prediction only	molecular function: transporter activity (GO:0005215);; biological process: cellular process (GO:0009987);; biological process: single-organism process (GO:0044699);; biological process: localization (GO:0051179);; cellular component: cell (GO:0005623);; cellular component: organelle (GO:0043226);; cellular component: organelle part (GO:0044422);; cellular component: cell part (GO:0044464);; cell…
CCG052126.1.gene	5.59415	2.56992	3.52121	0.315714	0	0.383545	0.000241079	-4.03388	down	Signal transduction mechanisms	molecular function: catalytic activity (GO:0003824);; biological process: metabolic process (GO:0008152);; biological process: cellular process (GO:0009987);; molecular function: binding (GO:0005488);; biological process: signaling (GO:0023052);; biological process: single-organism process (GO:0044699);; biological process: response to stimulus (GO:0050896);; biological process: biological regula…
CCG052125.1.gene	56.3563	43.4777	41.3393	2.62656	4.02726	1.62476	6.64026e-21	-4.28006	down	Lipid transport and metabolism	molecular function: catalytic activity (GO:0003824);; biological process: metabolic process (GO:0008152);; biological process: single-organism process (GO:0044699);; molecular function: binding (GO:0005488);; biological process: cellular process (GO:0009987);; cellular component: membrane (GO:0016020);; cellular component: membrane part (GO:0044425)
CCG052122.1.gene	0.316787	0.419319	0.216627	6.65928	24.6016	7.19265	2.82155e-13	4.90491	up	Function unknown	--
CCG052121.1.gene	1.64985	2.61936	1.96333	0.007016	0	0.058686	4.54098e-12	-6.25857	down	Function unknown	molecular function: catalytic activity (GO:0003824);; biological process: metabolic process (GO:0008152);; cellular component: cell (GO:0005623);; cellular component: organelle (GO:0043226);; cellular component: cell part (GO:0044464);; biological process: cellular process (GO:0009987)
CCG052119.1.gene	7.17061	14.9603	8.75176	172.11	427.465	163.6	5.26913e-14	4.3074	up	Signal transduction mechanisms	molecular function: binding (GO:0005488)
CCG052118.1.gene	0.067297	0.410349	0	20.4988	20.8237	15.8962	9.47056e-14	6.31748	up	Posttranslational modification, protein turnover, chaperones	cellular component: cell (GO:0005623);; cellular component: cell part (GO:0044464);; biological process: response to stimulus (GO:0050896)
CCG052113.2.gene	4.48477	1.69057	7.6698	0	0.022002	0.017471	7.05938e-19	-8.30702	down	General function prediction only	--
CCG052111.1.gene	0.071633	0	0.081628	171.164	293.015	220.904	3.86393e-53	10.9881	up	Posttranslational modification, protein turnover, chaperones	cellular component: cell (GO:0005623);; cellular component: cell part (GO:0044464);; biological process: response to stimulus (GO:0050896);; biological process: cellular component organization or biogenesis (GO:0071840)
CCG052098.2.gene	19.3394	9.06525	11.1433	0.633914	0.232608	0.423839	3.60366e-24	-5.21481	down	Lipid transport and metabolism;; Secondary metabolites biosynthesis, transport and catabolism	molecular function: catalytic activity (GO:0003824);; biological process: metabolic process (GO:0008152);; biological process: cellular process (GO:0009987);; biological process: single-organism process (GO:0044699);; cellular component: cell (GO:0005623);; cellular component: organelle (GO:0043226);; cellular component: cell part (GO:0044464)
CCG052096.1.gene	32.8521	34.0064	38.4816	15.6431	16.1547	12.2958	4.60231e-07	-1.49419	down	Translation, ribosomal structure and biogenesis	biological process: cellular component organization or biogenesis (GO:0071840);; molecular function: structural molecule activity (GO:0005198);; cellular component: cell (GO:0005623);; cellular component: organelle (GO:0043226);; cellular component: cell part (GO:0044464);; cellular component: membrane (GO:0016020);; biological process: metabolic process (GO:0008152);; biological process: cellula…
CCG052095.1.gene	7.61214	9.21876	11.8592	37.1729	46.6653	31.5941	7.92894e-08	1.77895	up	General function prediction only	molecular function: binding (GO:0005488)
CCG052094.1.gene	0.462313	0.394217	0.394909	0.04775	0.086408	0.138992	0.000621262	-2.35896	down	Transcription	--
CCG052093.1.gene	0.313073	0.463393	0.436599	0.06425	0.158816	0.067699	0.000257708	-2.25281	down	Signal transduction mechanisms	molecular function: catalytic activity (GO:0003824);; biological process: metabolic process (GO:0008152);; biological process: cellular process (GO:0009987);; molecular function: binding (GO:0005488)
CCG052092.1.gene	25.0171	56.5897	12.1674	0.034537	0	0.036008	3.89452e-25	-9.89199	down	General function prediction only	cellular component: cell (GO:0005623);; cellular component: organelle (GO:0043226);; cellular component: cell part (GO:0044464)
CCG052089.1.gene	0.36113	1.23344	0.817117	0.085228	0	0.077577	0.00381686	-3.60719	down	Amino acid transport and metabolism	molecular function: catalytic activity (GO:0003824);; biological process: metabolic process (GO:0008152);; biological process: cellular process (GO:0009987);; biological process: single-organism process (GO:0044699);; molecular function: binding (GO:0005488)
CCG052088.1.gene	0.17415	0.34973	0.40571	0	0	0	0.000874418	-6.50351	down	Function unknown	biological process: reproductive process (GO:0022414);; biological process: multicellular organismal process (GO:0032501);; biological process: developmental process (GO:0032502);; biological process: single-organism process (GO:0044699);; biological process: cellular process (GO:0009987);; biological process: cellular component organization or biogenesis (GO:0071840);; biological process: metabo…
CCG052083.1.gene	13.7413	7.91707	11.2491	5.34858	5.5017	4.10373	0.000135243	-1.3756	down	Amino acid transport and metabolism	biological process: response to stimulus (GO:0050896);; molecular function: binding (GO:0005488);; cellular component: cell (GO:0005623);; cellular component: organelle (GO:0043226);; cellular component: cell part (GO:0044464);; molecular function: catalytic activity (GO:0003824);; biological process: metabolic process (GO:0008152);; biological process: cellular process (GO:0009987);; biological …
CCG052080.1.gene	0.135046	0.356289	0.093143	0.016616	0	0.027898	0.00797625	-3.43361	down	Signal transduction mechanisms	molecular function: catalytic activity (GO:0003824);; biological process: metabolic process (GO:0008152);; biological process: cellular process (GO:0009987);; molecular function: binding (GO:0005488);; cellular component: cell (GO:0005623);; cellular component: organelle (GO:0043226);; cellular component: cell part (GO:0044464);; cellular component: membrane (GO:0016020);; cellular component: mem…
CCG052076.1.gene	2.39377	2.87088	2.70694	1.03925	0.634043	0.906904	8.78416e-07	-1.72621	down	Signal transduction mechanisms	molecular function: binding (GO:0005488);; cellular component: cell (GO:0005623);; cellular component: cell part (GO:0044464);; cellular component: organelle (GO:0043226);; cellular component: organelle part (GO:0044422);; cellular component: membrane (GO:0016020);; biological process: metabolic process (GO:0008152);; biological process: cellular process (GO:0009987);; biological process: single-…
CCG052062.1.gene	1.00349	0	1.05939	0	0	0	0.000162526	-7.45517	down	Signal transduction mechanisms	biological process: cellular process (GO:0009987);; molecular function: catalytic activity (GO:0003824);; biological process: metabolic process (GO:0008152);; biological process: response to stimulus (GO:0050896)
CCG052060.1.gene	18.1463	15.3723	16.09	4.97738	7.51297	5.47705	7.55079e-08	-1.69492	down	Signal transduction mechanisms	molecular function: catalytic activity (GO:0003824);; biological process: metabolic process (GO:0008152);; biological process: cellular process (GO:0009987);; molecular function: binding (GO:0005488);; cellular component: cell (GO:0005623);; cellular component: organelle (GO:0043226);; cellular component: cell part (GO:0044464);; biological process: response to stimulus (GO:0050896);; biological …
CCG052059.1.gene	24.6757	26.9781	33.8607	11.0316	16.1175	10.6259	1.85554e-05	-1.4005	down	Translation, ribosomal structure and biogenesis	molecular function: structural molecule activity (GO:0005198);; cellular component: cell (GO:0005623);; cellular component: organelle (GO:0043226);; cellular component: organelle part (GO:0044422);; cellular component: cell part (GO:0044464);; cellular component: membrane (GO:0016020);; biological process: metabolic process (GO:0008152);; biological process: cellular process (GO:0009987);; cellul…
CCG052055.1.gene	0.87079	1.3868	1.28391	0.036451	0	0.006862	4.35859e-13	-6.77475	down	Function unknown	cellular component: cell (GO:0005623);; cellular component: organelle (GO:0043226);; cellular component: cell part (GO:0044464)
CCG052052.1.gene	5.38012	4.28151	5.7196	15.0498	17.9666	16.2454	1.09078e-10	1.47698	up	Transcription	molecular function: binding (GO:0005488);; cellular component: cell (GO:0005623);; cellular component: organelle (GO:0043226);; cellular component: cell part (GO:0044464);; biological process: response to stimulus (GO:0050896)
CCG052049.1.gene	21.0145	16.3293	32.1395	54.7264	77.137	55.9845	0.00232893	1.20639	up	Transcription	molecular function: binding (GO:0005488);; biological process: metabolic process (GO:0008152);; biological process: cellular process (GO:0009987);; cellular component: cell (GO:0005623);; cellular component: organelle (GO:0043226);; cellular component: cell part (GO:0044464);; biological process: biological regulation (GO:0065007)
CCG052048.2.gene	18.4587	46.0775	33.1439	6.30453	0.321149	3.14513	0.000215675	-3.41839	down	Function unknown	cellular component: cell (GO:0005623);; cellular component: organelle (GO:0043226);; cellular component: cell part (GO:0044464)
CCG052044.4.gene	9.60821	8.38157	15.9041	5.30087	6.29145	3.65304	0.000409098	-1.52642	down	Nucleotide transport and metabolism	molecular function: catalytic activity (GO:0003824);; biological process: metabolic process (GO:0008152);; biological process: cellular process (GO:0009987);; biological process: single-organism process (GO:0044699);; molecular function: binding (GO:0005488);; cellular component: cell (GO:0005623);; cellular component: organelle (GO:0043226);; cellular component: cell part (GO:0044464);; cellular…
CCG052041.1.gene	76.3284	75.4304	131.959	0.70251	0.082238	1.49557	2.3476e-19	-6.94212	down	General function prediction only	biological process: single-organism process (GO:0044699);; biological process: localization (GO:0051179);; molecular function: binding (GO:0005488);; cellular component: cell (GO:0005623);; cellular component: organelle (GO:0043226);; cellular component: cell part (GO:0044464)
CCG052040.1.gene	17.5108	15.6846	30.9994	2.20214	1.83678	4.01729	0.00278672	-1.62307	down	Inorganic ion transport and metabolism	cellular component: cell (GO:0005623);; cellular component: organelle (GO:0043226);; cellular component: cell part (GO:0044464);; biological process: single-organism process (GO:0044699);; biological process: localization (GO:0051179);; molecular function: binding (GO:0005488)
CCG052038.4.gene	2.11751	1.56494	2.84585	4.93811	6.71779	4.8933	0.00322227	1.11086	up	Function unknown	biological process: biological regulation (GO:0065007)
CCG052037.1.gene	0.007492	0.077811	0.029775	2.00954	0.733615	2.64059	1.68864e-08	4.87001	up	Posttranslational modification, protein turnover, chaperones	--
CCG052033.2.gene	0.032089	0.051487	0.054989	0.450443	0.647139	2.66826	7.50803e-06	4.21357	up	Posttranslational modification, protein turnover, chaperones	--
CCG052032.1.gene	2.76173	1.22222	1.76804	0.462223	0.700411	0.702862	9.55636e-05	-1.84297	down	Signal transduction mechanisms	molecular function: catalytic activity (GO:0003824);; biological process: metabolic process (GO:0008152);; biological process: cellular process (GO:0009987);; molecular function: binding (GO:0005488);; cellular component: cell (GO:0005623);; cellular component: cell part (GO:0044464);; cellular component: membrane (GO:0016020);; biological process: single-organism process (GO:0044699);; biologica…
CCG052030.1.gene	35.3759	65.6558	41.2166	0.579812	0.500479	0.287898	2.84089e-47	-6.848	down	Coenzyme transport and metabolism	cellular component: cell (GO:0005623);; cellular component: organelle (GO:0043226);; cellular component: cell part (GO:0044464);; cellular component: organelle part (GO:0044422);; biological process: multicellular organismal process (GO:0032501);; biological process: developmental process (GO:0032502);; biological process: single-organism process (GO:0044699);; molecular function: catalytic activ…
CCG052024.1.gene	3.68433	12.351	3.29391	0.611484	0	0.390594	0.000111778	-4.23703	down	Function unknown	--
CCG052022.1.gene	32.1447	46.5126	46.6887	0.448599	1.82058	1.55774	1.52939e-20	-5.20056	down	Function unknown	biological process: metabolic process (GO:0008152);; biological process: cellular process (GO:0009987);; biological process: single-organism process (GO:0044699);; molecular function: catalytic activity (GO:0003824);; cellular component: cell (GO:0005623);; cellular component: organelle (GO:0043226);; cellular component: cell part (GO:0044464);; biological process: localization (GO:0051179);; bio…
CCG052021.1.gene	0.619602	0.424209	0.340995	0.169335	0.098072	0.073002	0.0010283	-2.17296	down	Transcription	--
CCG052018.1.gene	12.2376	15.8459	19.4253	0.976004	1.24722	1.14309	1.5607e-29	-3.98478	down	Translation, ribosomal structure and biogenesis	molecular function: structural molecule activity (GO:0005198);; cellular component: cell (GO:0005623);; cellular component: cell part (GO:0044464);; cellular component: organelle (GO:0043226);; cellular component: organelle part (GO:0044422);; cellular component: membrane (GO:0016020);; biological process: metabolic process (GO:0008152);; biological process: cellular process (GO:0009987);; cellul…
CCG052015.1.gene	0.166411	0.082416	0.158641	0	0	0	0.0026536	-6.07677	down	Replication, recombination and repair	molecular function: binding (GO:0005488);; cellular component: cell (GO:0005623);; cellular component: membrane-enclosed lumen (GO:0031974);; cellular component: macromolecular complex (GO:0032991);; cellular component: organelle (GO:0043226);; cellular component: organelle part (GO:0044422);; cellular component: cell part (GO:0044464);; biological process: metabolic process (GO:0008152);; biolog…
CCG052009.1.gene	172.307	175.129	180.312	0.189791	0.368668	1.10559	2.432e-41	-8.39476	down	Energy production and conversion	biological process: metabolic process (GO:0008152);; biological process: cellular process (GO:0009987);; biological process: single-organism process (GO:0044699);; cellular component: cell (GO:0005623);; cellular component: organelle (GO:0043226);; cellular component: cell part (GO:0044464);; molecular function: catalytic activity (GO:0003824)
CCG052006.2.gene	3.41461	3.93856	5.89401	19.9309	14.4968	20.6864	3.67928e-14	1.83249	up	Function unknown	biological process: cellular process (GO:0009987);; biological process: signaling (GO:0023052);; biological process: single-organism process (GO:0044699);; biological process: response to stimulus (GO:0050896);; biological process: biological regulation (GO:0065007);; cellular component: cell (GO:0005623);; cellular component: organelle (GO:0043226);; cellular component: cell part (GO:0044464)
CCG052005.1.gene	6.73222	11.1271	19.8146	181.572	205.606	284.883	1.90875e-16	3.89491	up	Posttranslational modification, protein turnover, chaperones	molecular function: binding (GO:0005488)
CCG052004.1.gene	14.8786	13.823	9.5515	2.08123	1.25657	1.43263	2.46134e-13	-3.29752	down	General function prediction only	cellular component: cell (GO:0005623);; cellular component: organelle (GO:0043226);; cellular component: cell part (GO:0044464)
CCG052002.1.gene	1.97545	0.975969	1.65062	4.42439	6.87963	4.98579	0.00104552	1.56461	up	Translation, ribosomal structure and biogenesis	molecular function: catalytic activity (GO:0003824);; biological process: metabolic process (GO:0008152);; biological process: cellular process (GO:0009987);; molecular function: binding (GO:0005488);; cellular component: cell (GO:0005623);; cellular component: organelle (GO:0043226);; cellular component: cell part (GO:0044464);; biological process: multicellular organismal process (GO:0032501);;…
CCG051999.1.gene	0.174028	0.699774	0.398728	0	0	0	0.00121494	-6.40929	down	Secondary metabolites biosynthesis, transport and catabolism	molecular function: catalytic activity (GO:0003824);; biological process: metabolic process (GO:0008152);; biological process: single-organism process (GO:0044699);; molecular function: binding (GO:0005488);; molecular function: electron carrier activity (GO:0009055)
CCG051998.3.gene	0.735574	0.783969	0.881704	6.2715	3.88116	9.085	3.16939e-08	2.64011	up	Secondary metabolites biosynthesis, transport and catabolism	molecular function: catalytic activity (GO:0003824);; biological process: metabolic process (GO:0008152);; biological process: single-organism process (GO:0044699);; molecular function: binding (GO:0005488);; molecular function: electron carrier activity (GO:0009055);; cellular component: cell (GO:0005623);; cellular component: organelle (GO:0043226);; cellular component: cell part (GO:0044464)
CCG051992.1.gene	3.77951	4.15969	4.26776	0.190881	0.036012	0.623958	5.54754e-06	-3.92233	down	Signal transduction mechanisms	molecular function: catalytic activity (GO:0003824);; biological process: metabolic process (GO:0008152);; biological process: cellular process (GO:0009987);; molecular function: binding (GO:0005488)
CCG051990.1.gene	7.54118	6.71351	6.16116	1.20055	0.242891	1.88209	0.000141155	-2.79101	down	Function unknown	molecular function: binding (GO:0005488);; cellular component: cell (GO:0005623);; cellular component: organelle (GO:0043226);; cellular component: cell part (GO:0044464);; cellular component: membrane (GO:0016020);; cellular component: membrane part (GO:0044425)
CCG051989.1.gene	5.86969	6.36383	8.60648	1.72438	3.56252	2.27788	0.000147822	-1.67984	down	Cell cycle control, cell division, chromosome partitioning	cellular component: cell (GO:0005623);; cellular component: macromolecular complex (GO:0032991);; cellular component: organelle (GO:0043226);; cellular component: organelle part (GO:0044422);; cellular component: cell part (GO:0044464);; biological process: multicellular organismal process (GO:0032501);; biological process: developmental process (GO:0032502);; biological process: single-organism …
CCG051987.1.gene	5.95525	2.76404	4.94428	23.6939	24.5782	14.6161	7.98283e-09	1.95322	up	Function unknown	cellular component: cell (GO:0005623);; cellular component: organelle (GO:0043226);; cellular component: cell part (GO:0044464);; cellular component: membrane (GO:0016020)
CCG051985.1.gene	0.097294	0.305981	0.310181	6.92407	9.52355	7.60427	7.48936e-23	4.70969	up	Function unknown	cellular component: cell (GO:0005623);; cellular component: organelle (GO:0043226);; cellular component: cell part (GO:0044464)
CCG051984.2.gene	13.4727	8.61125	5.23088	0.019532	0.013665	0.213221	6.38835e-13	-6.58834	down	General function prediction only	--
CCG051983.1.gene	14.3072	16.0937	16.3458	1.23743	0.075548	0.790688	7.01333e-08	-4.53172	down	Cell wall/membrane/envelope biogenesis	cellular component: cell (GO:0005623);; cellular component: organelle (GO:0043226);; cellular component: cell part (GO:0044464)
CCG051982.1.gene	1.68363	1.72522	1.60885	0	0	0.071024	4.71681e-09	-6.0417	down	Transcription	--
CCG051976.1.gene	2.64173	3.68801	2.38265	0.282027	0	0.414768	0.00034528	-3.64522	down	General function prediction only	cellular component: cell (GO:0005623);; cellular component: membrane (GO:0016020);; cellular component: cell part (GO:0044464);; biological process: response to stimulus (GO:0050896);; cellular component: membrane part (GO:0044425);; cellular component: organelle (GO:0043226)
CCG051971.1.gene	3.06757	1.49667	1.82819	6.9899	8.38268	12.9955	0.0001371	1.87883	up	Function unknown	--
CCG051962.1.gene	46.3338	34.9175	70.8133	3.90886	3.4607	2.33065	8.76078e-17	-3.50052	down	Signal transduction mechanisms	molecular function: catalytic activity (GO:0003824);; molecular function: receptor activity (GO:0004872);; molecular function: molecular transducer activity (GO:0060089);; biological process: metabolic process (GO:0008152);; biological process: cellular process (GO:0009987);; biological process: signaling (GO:0023052);; biological process: single-organism process (GO:0044699);; biological process…
CCG051960.1.gene	7.4801	8.47296	8.08953	1.83616	5.19228	1.44341	0.00608303	-1.71352	down	Function unknown	cellular component: cell (GO:0005623);; cellular component: membrane (GO:0016020);; cellular component: cell part (GO:0044464)
CCG051959.1.gene	0.141124	0.718495	0.250702	0.009504	0.013702	0.077762	3.39721e-05	-3.00138	down	Cytoskeleton	--
CCG051957.1.gene	19.4472	41.6654	9.43498	0.885003	0.07084	0.830566	5.9717e-09	-5.3356	down	Function unknown	biological process: metabolic process (GO:0008152);; biological process: cellular process (GO:0009987);; biological process: single-organism process (GO:0044699);; biological process: response to stimulus (GO:0050896);; biological process: signaling (GO:0023052);; biological process: biological regulation (GO:0065007);; cellular component: membrane (GO:0016020)
CCG051947.2.gene	23.4273	31.6395	59.3918	5.05224	12.2628	8.88616	0.00049921	-2.19375	down	Posttranslational modification, protein turnover, chaperones	--
CCG051943.1.gene	1.21903	1.36264	1.68876	6.60855	3.61113	7.51802	3.9541e-05	1.78943	up	Nucleotide transport and metabolism	molecular function: catalytic activity (GO:0003824);; biological process: metabolic process (GO:0008152);; biological process: cellular process (GO:0009987);; biological process: single-organism process (GO:0044699);; molecular function: binding (GO:0005488);; cellular component: cell (GO:0005623);; cellular component: organelle (GO:0043226);; cellular component: organelle part (GO:0044422);; cel…
CCG051942.1.gene	2.88631	3.25401	2.73604	7.834	11.4735	7.57066	0.000172165	1.3489	up	Carbohydrate transport and metabolism	molecular function: catalytic activity (GO:0003824);; biological process: metabolic process (GO:0008152);; biological process: cellular process (GO:0009987);; cellular component: cell (GO:0005623);; cellular component: cell part (GO:0044464);; biological process: single-organism process (GO:0044699)
CCG051941.1.gene	6.63286	4.76477	6.2966	24.6467	37.2251	32.5115	1.60813e-11	2.16673	up	General function prediction only	molecular function: binding (GO:0005488)
CCG051933.1.gene	7.52981	2.02342	6.3411	1.34179	2.58802	1.36527	0.0047772	-1.62243	down	Signal transduction mechanisms	molecular function: catalytic activity (GO:0003824);; biological process: metabolic process (GO:0008152);; biological process: cellular process (GO:0009987);; molecular function: binding (GO:0005488);; cellular component: cell (GO:0005623);; cellular component: membrane (GO:0016020);; cellular component: cell part (GO:0044464)
CCG051931.1.gene	37.827	40.6054	39.0359	164.466	296.713	205.179	1.18292e-10	2.25023	up	Posttranslational modification, protein turnover, chaperones	molecular function: binding (GO:0005488);; cellular component: cell (GO:0005623);; cellular component: organelle (GO:0043226);; cellular component: cell part (GO:0044464);; biological process: metabolic process (GO:0008152);; biological process: cellular process (GO:0009987);; biological process: response to stimulus (GO:0050896)
CCG051921.1.gene	2.76397	2.57248	3.16868	5.43203	6.7453	6.57822	0.00148301	1.05273	up	Energy production and conversion	cellular component: cell (GO:0005623);; cellular component: organelle (GO:0043226);; cellular component: cell part (GO:0044464);; biological process: cellular component organization or biogenesis (GO:0071840)
CCG051920.1.gene	1.7192	0.298349	0.576554	5.3016	6.83525	5.68184	0.000956754	2.45141	up	--	--
CCG051918.1.gene	2.64952	1.16785	2.43843	10.052	14.8367	17.872	3.7478e-08	2.5145	up	RNA processing and modification	biological process: metabolic process (GO:0008152);; biological process: cellular process (GO:0009987);; cellular component: cell (GO:0005623);; cellular component: organelle (GO:0043226);; cellular component: cell part (GO:0044464)
CCG051913.1.gene	3.67287	3.15855	3.92593	12.2199	11.9581	16.3823	3.75197e-10	1.63845	up	Replication, recombination and repair	biological process: cellular process (GO:0009987);; biological process: single-organism process (GO:0044699);; molecular function: binding (GO:0005488);; molecular function: catalytic activity (GO:0003824);; biological process: metabolic process (GO:0008152);; cellular component: cell (GO:0005623);; cellular component: organelle (GO:0043226);; cellular component: cell part (GO:0044464);; biologic…
CCG051907.1.gene	1.54497	1.23798	1.40987	0.580524	0.794902	0.761394	0.00422497	-1.18968	down	Translation, ribosomal structure and biogenesis	cellular component: cell (GO:0005623);; cellular component: membrane (GO:0016020);; cellular component: macromolecular complex (GO:0032991);; cellular component: organelle (GO:0043226);; cellular component: organelle part (GO:0044422);; cellular component: membrane part (GO:0044425);; cellular component: cell part (GO:0044464);; biological process: localization (GO:0051179);; molecular function: …
CCG051906.1.gene	10.532	8.89715	10.5816	3.75871	5.07368	4.09226	3.98319e-07	-1.44428	down	Function unknown	cellular component: cell (GO:0005623);; cellular component: organelle (GO:0043226);; cellular component: cell part (GO:0044464)
CCG051905.1.gene	44.7323	64.789	72.3807	30.9358	31.3606	28.0276	9.8184e-05	-1.23618	down	Function unknown	molecular function: catalytic activity (GO:0003824);; molecular function: transporter activity (GO:0005215);; molecular function: electron carrier activity (GO:0009055);; biological process: metabolic process (GO:0008152);; biological process: cellular process (GO:0009987);; biological process: single-organism process (GO:0044699);; biological process: localization (GO:0051179);; cellular compone…
CCG051903.1.gene	3.21324	2.17878	3.59699	11.2727	16.0192	13.7106	5.96828e-09	1.94818	up	RNA processing and modification	molecular function: binding (GO:0005488);; molecular function: catalytic activity (GO:0003824);; biological process: metabolic process (GO:0008152);; biological process: cellular process (GO:0009987);; biological process: single-organism process (GO:0044699)
CCG051899.1.gene	0.693583	0.910477	1.37591	7.61263	9.54877	5.25839	7.22416e-07	2.63447	up	General function prediction only	--
CCG051892.1.gene	0.099155	0.152	0.058469	2.51454	1.07996	2.26882	2.74471e-07	3.7502	up	General function prediction only	cellular component: cell part (GO:0044464)
CCG051888.2.gene	11.1898	11.2721	14.5949	35.7739	25.1339	33.6629	1.43296e-05	1.21158	up	Cell cycle control, cell division, chromosome partitioning	molecular function: catalytic activity (GO:0003824);; biological process: metabolic process (GO:0008152);; cellular component: cell (GO:0005623);; cellular component: organelle (GO:0043226);; cellular component: cell part (GO:0044464);; cellular component: membrane (GO:0016020);; cellular component: membrane part (GO:0044425);; biological process: cellular process (GO:0009987);; biological proces…
CCG051886.3.gene	5.367	7.89512	6.17408	16.5143	17.78	22.4408	5.27961e-05	1.31309	up	Lipid transport and metabolism	cellular component: membrane (GO:0016020);; cellular component: membrane part (GO:0044425);; biological process: metabolic process (GO:0008152);; biological process: cellular process (GO:0009987);; biological process: single-organism process (GO:0044699)
CCG051885.1.gene	0.155369	0.307914	0.348828	15.4359	12.1549	17.7199	2.66601e-38	5.47606	up	Carbohydrate transport and metabolism	molecular function: catalytic activity (GO:0003824);; biological process: metabolic process (GO:0008152);; cellular component: cell (GO:0005623);; cellular component: cell part (GO:0044464);; cellular component: organelle (GO:0043226);; cellular component: macromolecular complex (GO:0032991)
CCG051881.1.gene	4.08034	4.59359	3.56254	0.37229	0.885171	0.653513	5.67737e-09	-2.88163	down	Amino acid transport and metabolism	molecular function: catalytic activity (GO:0003824);; biological process: metabolic process (GO:0008152)
CCG051877.1.gene	3.14133	2.46756	2.57842	8.02586	9.23222	9.53026	0.000253587	1.07022	up	Intracellular trafficking, secretion, and vesicular transport	--
CCG051873.2.gene	5.5395	5.81437	7.86411	1.16189	1.56578	1.3461	8.61069e-15	-2.29141	down	Posttranslational modification, protein turnover, chaperones	molecular function: catalytic activity (GO:0003824);; molecular function: antioxidant activity (GO:0016209);; biological process: metabolic process (GO:0008152);; biological process: single-organism process (GO:0044699);; molecular function: enzyme regulator activity (GO:0030234);; biological process: biological regulation (GO:0065007);; cellular component: cell (GO:0005623);; cellular component:…
CCG051868.1.gene	4.49275	5.07517	6.97956	2.48297	2.30448	2.78243	0.000846011	-1.02756	down	Signal transduction mechanisms	molecular function: enzyme regulator activity (GO:0030234);; biological process: biological regulation (GO:0065007);; molecular function: binding (GO:0005488);; cellular component: cell (GO:0005623);; cellular component: membrane (GO:0016020);; cellular component: cell part (GO:0044464);; biological process: cellular process (GO:0009987);; biological process: response to stimulus (GO:0050896);; c…
CCG051867.1.gene	49.3231	28.7892	50.9512	4.8183	7.6565	6.72084	3.01067e-12	-2.66827	down	Amino acid transport and metabolism	cellular component: cell (GO:0005623);; cellular component: organelle (GO:0043226);; cellular component: cell part (GO:0044464);; biological process: metabolic process (GO:0008152);; biological process: cellular process (GO:0009987);; biological process: single-organism process (GO:0044699);; biological process: response to stimulus (GO:0050896);; cellular component: organelle part (GO:0044422);;…
CCG051865.1.gene	87.7941	60.8845	147.386	0	0	0	5.20386e-29	-14.8375	down	Posttranslational modification, protein turnover, chaperones	molecular function: binding (GO:0005488);; molecular function: catalytic activity (GO:0003824);; biological process: metabolic process (GO:0008152);; cellular component: cell (GO:0005623);; cellular component: cell part (GO:0044464);; cellular component: organelle (GO:0043226);; cellular component: extracellular region (GO:0005576)
CCG051864.1.gene	1.59685	0.77678	0.973959	0.049688	0	0.103079	3.87363e-05	-4.05316	down	Signal transduction mechanisms	molecular function: binding (GO:0005488);; molecular function: catalytic activity (GO:0003824);; biological process: metabolic process (GO:0008152);; biological process: cellular process (GO:0009987);; biological process: single-organism process (GO:0044699)
CCG051859.1.gene	141.54	125.385	228.353	8.56462	7.48276	6.03126	4.26432e-41	-5.07709	down	General function prediction only	cellular component: cell (GO:0005623);; cellular component: organelle (GO:0043226);; cellular component: cell part (GO:0044464);; biological process: metabolic process (GO:0008152);; molecular function: catalytic activity (GO:0003824);; biological process: cellular process (GO:0009987);; biological process: response to stimulus (GO:0050896)
CCG051858.1.gene	0.537554	0.593971	1.23913	0.074321	0.083278	0.038802	0.000451975	-2.12956	down	Chromatin structure and dynamics;; Cell cycle control, cell division, chromosome partitioning	cellular component: cell (GO:0005623);; cellular component: macromolecular complex (GO:0032991);; cellular component: organelle (GO:0043226);; cellular component: organelle part (GO:0044422);; cellular component: cell part (GO:0044464);; biological process: cellular process (GO:0009987);; biological process: single-organism process (GO:0044699);; biological process: metabolic process (GO:0008152)…
CCG051853.2.gene	5.20431	6.6711	8.56797	9.96738	10.5259	8.36139	0.000764774	1.03419	up	RNA processing and modification	biological process: metabolic process (GO:0008152);; biological process: cellular process (GO:0009987);; molecular function: binding (GO:0005488);; cellular component: cell (GO:0005623);; cellular component: organelle (GO:0043226);; cellular component: cell part (GO:0044464);; molecular function: catalytic activity (GO:0003824)
CCG051849.1.gene	185.783	160	256.378	870.457	1116.21	809.184	2.1433e-10	1.98421	up	Function unknown	--
CCG051848.1.gene	2.23298	1.44781	2.00709	8.39122	11.2108	9.69087	1.00169e-11	2.0034	up	Chromatin structure and dynamics;; Transcription	biological process: developmental process (GO:0032502);; biological process: cellular process (GO:0009987);; biological process: single-organism process (GO:0044699);; biological process: cellular component organization or biogenesis (GO:0071840);; biological process: metabolic process (GO:0008152);; molecular function: binding (GO:0005488);; biological process: biological regulation (GO:0065007)
CCG051846.1.gene	17.6545	13.7183	25.1215	42.9945	68.7886	44.3136	0.00458118	1.1716	up	Function unknown	--
CCG051844.1.gene	0.547297	0.565356	0.283007	0	0	0	1.78219e-05	-7.6942	down	General function prediction only	--
CCG051842.1.gene	0.038146	0.511291	2.82471	122.691	366.872	194.778	3.28295e-12	7.08557	up	Posttranslational modification, protein turnover, chaperones	cellular component: cell (GO:0005623);; cellular component: cell part (GO:0044464);; biological process: response to stimulus (GO:0050896);; biological process: cellular component organization or biogenesis (GO:0071840)
CCG051841.1.gene	2.10052	1.77598	2.26652	7.89017	8.81721	8.21207	4.61037e-09	1.7743	up	Transcription	molecular function: binding (GO:0005488)
CCG051840.1.gene	5.49182	5.47799	6.89454	0.014944	0.135251	0.096119	9.60133e-22	-6.15288	down	Function unknown	biological process: cellular process (GO:0009987);; biological process: single-organism process (GO:0044699);; biological process: localization (GO:0051179);; molecular function: transporter activity (GO:0005215);; cellular component: cell (GO:0005623);; cellular component: membrane (GO:0016020);; cellular component: organelle (GO:0043226);; cellular component: organelle part (GO:0044422);; cellu…
CCG051838.1.gene	14.8592	22.2992	11.4915	6.62213	1.99392	1.90552	0.000732993	-2.38773	down	Function unknown	--
CCG051836.1.gene	8.60171	3.07033	6.93967	62.6137	63.6148	50.3824	3.81205e-12	3.28259	up	Inorganic ion transport and metabolism	molecular function: catalytic activity (GO:0003824);; molecular function: antioxidant activity (GO:0016209);; biological process: metabolic process (GO:0008152);; biological process: single-organism process (GO:0044699);; molecular function: binding (GO:0005488);; cellular component: cell (GO:0005623);; cellular component: cell part (GO:0044464);; biological process: response to stimulus (GO:0050…
CCG051835.1.gene	22.2064	9.01082	33.9133	5.82071	8.28018	6.11942	4.79298e-05	-2.16253	down	General function prediction only	--
CCG051829.1.gene	10.9143	10.8902	7.65906	0.89202	1.67414	3.15293	5.95143e-07	-2.7213	down	Function unknown	cellular component: cell (GO:0005623);; cellular component: organelle (GO:0043226);; cellular component: cell part (GO:0044464)
CCG051828.1.gene	3.41338	2.8061	3.13795	0.944129	1.76645	1.47559	3.09146e-06	-1.57341	down	Function unknown	--
CCG051824.1.gene	1.02414	0.429311	0.989196	3.14985	4.12359	3.06094	0.000231149	1.66733	up	Function unknown	cellular component: cell (GO:0005623);; cellular component: organelle (GO:0043226);; cellular component: cell part (GO:0044464)
CCG051823.1.gene	0.791767	0.716148	0.13559	0	0	0	0.00027159	-6.96982	down	General function prediction only	biological process: metabolic process (GO:0008152);; biological process: single-organism process (GO:0044699);; cellular component: cell (GO:0005623);; cellular component: organelle (GO:0043226);; cellular component: cell part (GO:0044464);; molecular function: catalytic activity (GO:0003824)
CCG051818.1.gene	7.56928	8.66441	2.1645	0.574922	0.785	0.980626	3.84934e-07	-3.38538	down	Lipid transport and metabolism	molecular function: catalytic activity (GO:0003824);; biological process: metabolic process (GO:0008152);; biological process: single-organism process (GO:0044699)
CCG051816.1.gene	0.001272	0.084862	0.031175	0.957498	0.813577	0.88675	9.31253e-06	3.82203	up	General function prediction only	cellular component: cell (GO:0005623);; cellular component: organelle (GO:0043226);; cellular component: cell part (GO:0044464)
CCG051815.1.gene	11.8337	20.8166	14.6896	150.322	98.0417	113.608	1.02518e-13	2.84753	up	Carbohydrate transport and metabolism	cellular component: cell (GO:0005623);; cellular component: membrane (GO:0016020);; cellular component: organelle (GO:0043226);; cellular component: organelle part (GO:0044422);; cellular component: cell part (GO:0044464);; biological process: metabolic process (GO:0008152);; biological process: cellular process (GO:0009987);; biological process: single-organism process (GO:0044699);; molecular f…
CCG051813.1.gene	1.94103	1.76617	1.8302	4.06394	4.82602	5.04578	0.00129026	1.12868	up	Function unknown	--
CCG051812.1.gene	0.837006	1.42446	0.437625	10.157	1.38591	4.82806	0.0074486	2.1091	up	Inorganic ion transport and metabolism	biological process: response to stimulus (GO:0050896);; molecular function: transporter activity (GO:0005215);; biological process: cellular process (GO:0009987);; biological process: single-organism process (GO:0044699);; biological process: localization (GO:0051179);; cellular component: membrane (GO:0016020)
CCG051805.1.gene	1.47628	0.199208	0.353496	0	0	0	0.00525296	-5.8438	down	Function unknown	biological process: response to stimulus (GO:0050896);; biological process: biological regulation (GO:0065007)
CCG051798.1.gene	2.47683	3.12334	5.70351	1.05924	0.449492	0.266229	0.000100581	-2.71499	down	Cytoskeleton	molecular function: binding (GO:0005488);; cellular component: cell (GO:0005623);; cellular component: organelle (GO:0043226);; cellular component: cell part (GO:0044464);; cellular component: macromolecular complex (GO:0032991);; cellular component: organelle part (GO:0044422);; biological process: cellular process (GO:0009987);; biological process: single-organism process (GO:0044699);; biologi…
CCG051795.1.gene	1410.51	1566.8	1205.16	12.0987	19.4893	19.6548	1.17872e-83	-6.56019	down	Function unknown	cellular component: cell (GO:0005623);; cellular component: membrane (GO:0016020);; cellular component: macromolecular complex (GO:0032991);; cellular component: membrane part (GO:0044425);; cellular component: cell part (GO:0044464);; cellular component: organelle (GO:0043226);; cellular component: organelle part (GO:0044422);; biological process: metabolic process (GO:0008152);; biological proc…
CCG051793.1.gene	27.2374	20.8759	7.33037	0.80031	0.742227	0.855917	2.30065e-38	-3.59461	down	General function prediction only	--
CCG051792.1.gene	12.2705	16.368	12.7805	0.195671	0	0.195737	8.66834e-13	-6.61406	down	Carbohydrate transport and metabolism	cellular component: cell (GO:0005623);; cellular component: membrane (GO:0016020);; cellular component: organelle (GO:0043226);; cellular component: organelle part (GO:0044422);; cellular component: cell part (GO:0044464);; biological process: metabolic process (GO:0008152);; biological process: single-organism process (GO:0044699);; biological process: cellular process (GO:0009987);; molecular f…
CCG051791.1.gene	93.8645	78.4853	112.24	54.2917	54.8636	37.0483	0.000553232	-1.17769	down	Translation, ribosomal structure and biogenesis	molecular function: structural molecule activity (GO:0005198);; cellular component: cell (GO:0005623);; cellular component: organelle (GO:0043226);; cellular component: organelle part (GO:0044422);; cellular component: cell part (GO:0044464);; cellular component: membrane (GO:0016020);; biological process: metabolic process (GO:0008152);; biological process: cellular process (GO:0009987);; cellul…
CCG051788.1.gene	44.0866	74.2036	55.7068	2.94947	0.278691	5.28734	1.98386e-07	-4.43024	down	General function prediction only	cellular component: cell (GO:0005623);; cellular component: organelle (GO:0043226);; cellular component: cell part (GO:0044464)
CCG051784.1.gene	0.104603	5.7542	4.22825	0.089959	0.112537	0.082832	2.3284e-05	-4.89456	down	Translation, ribosomal structure and biogenesis	biological process: metabolic process (GO:0008152);; biological process: cellular process (GO:0009987);; biological process: cellular component organization or biogenesis (GO:0071840);; molecular function: structural molecule activity (GO:0005198);; cellular component: cell (GO:0005623);; cellular component: organelle (GO:0043226);; cellular component: cell part (GO:0044464);; molecular function:…
CCG051780.3.gene	0.410762	0.537404	0.479813	0.028435	0	0.053777	6.36042e-05	-4.05098	down	Carbohydrate transport and metabolism	molecular function: enzyme regulator activity (GO:0030234);; biological process: biological regulation (GO:0065007);; cellular component: cell (GO:0005623);; cellular component: cell part (GO:0044464);; cellular component: membrane (GO:0016020);; biological process: response to stimulus (GO:0050896);; biological process: multi-organism process (GO:0051704);; molecular function: catalytic activity…
CCG051779.1.gene	0.034919	0.123906	0.05003	4.50954	16.2222	10.968	4.60659e-17	6.47992	up	Function unknown	cellular component: cell (GO:0005623);; cellular component: organelle (GO:0043226);; cellular component: cell part (GO:0044464);; biological process: response to stimulus (GO:0050896);; biological process: metabolic process (GO:0008152);; biological process: cellular process (GO:0009987)
CCG051773.1.gene	2.44853	3.5095	3.79537	0	0	0	3.97186e-09	-9.47509	down	Carbohydrate transport and metabolism	molecular function: catalytic activity (GO:0003824);; molecular function: antioxidant activity (GO:0016209);; biological process: metabolic process (GO:0008152);; biological process: single-organism process (GO:0044699);; cellular component: extracellular region (GO:0005576);; cellular component: cell (GO:0005623);; cellular component: organelle (GO:0043226);; cellular component: cell part (GO:00…
CCG051772.1.gene	0.243548	0.199969	0.198898	0	0	0	0.00119955	-6.37095	down	General function prediction only	molecular function: catalytic activity (GO:0003824);; molecular function: antioxidant activity (GO:0016209);; biological process: metabolic process (GO:0008152);; biological process: single-organism process (GO:0044699);; biological process: response to stimulus (GO:0050896);; cellular component: cell (GO:0005623);; cellular component: organelle (GO:0043226);; cellular component: cell part (GO:00…
CCG051768.1.gene	157.492	142.734	76.7288	9.97794	9.3641	5.15516	6.59391e-17	-4.14103	down	Signal transduction mechanisms	molecular function: catalytic activity (GO:0003824);; biological process: metabolic process (GO:0008152);; biological process: cellular process (GO:0009987);; molecular function: binding (GO:0005488);; biological process: response to stimulus (GO:0050896);; biological process: biological regulation (GO:0065007)
CCG051766.1.gene	10.6113	12.7737	9.74073	0	0	0	9.67764e-15	-11.4272	down	Signal transduction mechanisms	molecular function: catalytic activity (GO:0003824);; biological process: metabolic process (GO:0008152);; biological process: cellular process (GO:0009987);; molecular function: binding (GO:0005488);; biological process: response to stimulus (GO:0050896);; biological process: biological regulation (GO:0065007)
CCG051764.2.gene	2.54408	0.145545	0.799438	0.083471	0.012075	0.125987	0.00354258	-3.31503	down	Inorganic ion transport and metabolism	cellular component: cell (GO:0005623);; cellular component: membrane (GO:0016020);; cellular component: cell part (GO:0044464);; molecular function: transporter activity (GO:0005215);; biological process: cellular process (GO:0009987);; biological process: single-organism process (GO:0044699);; biological process: localization (GO:0051179);; cellular component: membrane part (GO:0044425)
CCG051762.1.gene	0.326903	0.48124	0.69306	0	0	0	0.000130056	-7.11777	down	Function unknown	--
CCG051759.2.gene	7.81	8.8033	8.95141	19.9951	27.3587	35.7797	1.40199e-05	1.451	up	Carbohydrate transport and metabolism	molecular function: catalytic activity (GO:0003824);; biological process: metabolic process (GO:0008152);; cellular component: cell (GO:0005623);; cellular component: organelle (GO:0043226);; cellular component: cell part (GO:0044464);; biological process: cellular process (GO:0009987);; biological process: single-organism process (GO:0044699);; biological process: localization (GO:0051179);; bio…
CCG051752.1.gene	2.76385	1.99425	1.38906	14.1536	7.03584	5.55276	0.00210547	1.81295	up	General function prediction only	--
CCG051751.1.gene	0.69818	0.724441	0.800388	1.72325	5.613	4.87703	3.62819e-08	2.85562	up	Replication, recombination and repair	molecular function: binding (GO:0005488);; molecular function: catalytic activity (GO:0003824);; biological process: metabolic process (GO:0008152)
CCG051747.1.gene	5.52865	3.5265	4.30994	0.115576	0	0.195691	3.63945e-09	-5.42769	down	Signal transduction mechanisms	molecular function: catalytic activity (GO:0003824);; biological process: metabolic process (GO:0008152);; biological process: cellular process (GO:0009987);; molecular function: binding (GO:0005488);; cellular component: membrane (GO:0016020);; cellular component: membrane part (GO:0044425);; cellular component: cell (GO:0005623);; cellular component: organelle (GO:0043226);; cellular component:…
CCG051742.6.gene	73.3198	27.58	33.3428	6.30468	8.17334	18.8849	8.79136e-05	-2.2887	down	General function prediction only	molecular function: binding (GO:0005488)
CCG051740.1.gene	0.229963	0.319658	0.340945	75.7581	22.61	35.7119	1.06648e-30	6.85071	up	Function unknown	--
CCG051739.1.gene	1.21229	0.937102	1.25471	0.206102	0.426832	0.132143	0.000324742	-2.31207	down	Function unknown	--
CCG051738.1.gene	61.9064	14.4003	8.72431	2.10358	0.93286	0.672948	9.13798e-08	-4.59291	down	Function unknown	--
CCG051736.2.gene	11.216	10.6339	8.77234	36.5854	35.9472	35.4018	1.05784e-09	1.60313	up	Function unknown	--
CCG051735.1.gene	13.1505	9.11557	7.73074	112.284	62.1542	85.6932	2.29911e-11	2.85098	up	Posttranslational modification, protein turnover, chaperones	biological process: metabolic process (GO:0008152);; biological process: single-organism process (GO:0044699);; molecular function: electron carrier activity (GO:0009055);; cellular component: cell (GO:0005623);; cellular component: organelle (GO:0043226);; cellular component: organelle part (GO:0044422);; cellular component: cell part (GO:0044464);; molecular function: catalytic activity (GO:000…
CCG051733.1.gene	30.0264	17.3307	15.5582	3.5433	2.79786	3.20316	7.94015e-20	-3.0224	down	General function prediction only	molecular function: binding (GO:0005488);; biological process: biological regulation (GO:0065007)
CCG051728.2.gene	2.15824	3.11552	2.82346	1.40292	1.41155	1.24573	0.000946767	-1.2221	down	Intracellular trafficking, secretion, and vesicular transport	biological process: localization (GO:0051179);; cellular component: cell (GO:0005623);; cellular component: cell part (GO:0044464)
CCG051726.1.gene	0.49771	0.478827	0.701863	2.72182	3.89722	2.62784	1.28242e-06	2.17383	up	Carbohydrate transport and metabolism	biological process: response to stimulus (GO:0050896);; molecular function: catalytic activity (GO:0003824);; biological process: metabolic process (GO:0008152)
CCG051722.1.gene	0.449523	0.462736	0.383707	26.9694	6.04676	8.52017	2.85698e-13	4.97251	up	General function prediction only	cellular component: cell (GO:0005623);; cellular component: organelle (GO:0043226);; cellular component: cell part (GO:0044464);; molecular function: catalytic activity (GO:0003824);; biological process: metabolic process (GO:0008152);; biological process: cellular process (GO:0009987);; biological process: single-organism process (GO:0044699);; cellular component: extracellular region (GO:000557…
CCG051719.1.gene	0.006877	0	0	1.79917	0.198742	1.75918	0.000850242	5.30344	up	Posttranslational modification, protein turnover, chaperones	cellular component: cell (GO:0005623);; cellular component: organelle (GO:0043226);; cellular component: cell part (GO:0044464)
CCG051717.1.gene	1.52276	1.84808	1.60483	0.70335	0.652125	0.824886	0.000480976	-1.40703	down	Carbohydrate transport and metabolism	molecular function: transporter activity (GO:0005215);; biological process: cellular process (GO:0009987);; biological process: single-organism process (GO:0044699);; biological process: localization (GO:0051179);; cellular component: cell (GO:0005623);; cellular component: organelle (GO:0043226);; cellular component: cell part (GO:0044464);; cellular component: membrane (GO:0016020);; biological…
CCG051714.1.gene	1.4096	1.47627	2.65071	7.09994	4.04216	4.76813	0.000280009	1.55641	up	Energy production and conversion	biological process: metabolic process (GO:0008152);; cellular component: cell (GO:0005623);; cellular component: organelle (GO:0043226);; cellular component: cell part (GO:0044464);; molecular function: catalytic activity (GO:0003824);; biological process: single-organism process (GO:0044699);; biological process: cellular process (GO:0009987)
CCG051702.1.gene	0.59012	0.456486	1.03504	5.79776	1.79671	4.75336	0.00535973	2.22808	up	Function unknown	--
CCG051700.1.gene	0.05538	0.087312	0.070124	0.296798	0.752036	0.249719	0.00232122	2.24881	up	Replication, recombination and repair	--
CCG051699.1.gene	0	0.006346	0	0.307646	0.413537	0.228634	0.00206688	4.74592	up	Function unknown	--
CCG051698.1.gene	3.27953	2.89139	3.20217	1.28333	0.996112	1.44113	1.624e-07	-1.55977	down	Signal transduction mechanisms	cellular component: cell (GO:0005623);; cellular component: organelle (GO:0043226);; cellular component: cell part (GO:0044464);; cellular component: membrane (GO:0016020);; molecular function: catalytic activity (GO:0003824);; biological process: metabolic process (GO:0008152);; biological process: cellular process (GO:0009987)
CCG051696.1.gene	0.281069	0	0.131302	797.059	0.643674	0.876707	0.000936642	7.03816	up	Function unknown	--
CCG051691.1.gene	0.511933	0.441428	0.449925	11.9797	7.45534	5.85488	3.19646e-16	3.85766	up	Function unknown	cellular component: cell (GO:0005623);; cellular component: membrane (GO:0016020);; cellular component: cell part (GO:0044464);; cellular component: membrane part (GO:0044425)
CCG051684.1.gene	5.76937	6.30399	5.15032	22.0204	21.8435	21.0899	7.97413e-15	1.75571	up	Intracellular trafficking, secretion, and vesicular transport	--
CCG051683.1.gene	110.308	71.5568	40.0975	0	0.027105	0.10925	5.92667e-34	-10.1707	down	Lipid transport and metabolism	cellular component: cell (GO:0005623);; cellular component: organelle (GO:0043226);; cellular component: cell part (GO:0044464);; biological process: metabolic process (GO:0008152);; biological process: cellular process (GO:0009987);; biological process: single-organism process (GO:0044699);; biological process: response to stimulus (GO:0050896);; cellular component: organelle part (GO:0044422);;…
CCG051681.1.gene	7.31017	6.12348	9.1029	15.4198	19.8702	26.7336	0.000238644	1.19081	up	Lipid transport and metabolism	molecular function: catalytic activity (GO:0003824);; biological process: metabolic process (GO:0008152);; molecular function: molecular transducer activity (GO:0060089);; cellular component: cell (GO:0005623);; cellular component: organelle (GO:0043226);; cellular component: cell part (GO:0044464);; cellular component: membrane (GO:0016020);; biological process: single-organism process (GO:00446…
CCG051679.1.gene	4.02374	3.41753	3.61083	0.179063	0	0.173977	8.46703e-11	-4.92231	down	Posttranslational modification, protein turnover, chaperones	--
CCG051675.1.gene	89.7444	86.1495	68.9448	25.6208	28.1411	30.8063	1.94197e-08	-1.72206	down	Function unknown	cellular component: cell (GO:0005623);; cellular component: cell part (GO:0044464);; cellular component: membrane (GO:0016020);; biological process: response to stimulus (GO:0050896);; cellular component: organelle (GO:0043226);; cellular component: organelle part (GO:0044422);; biological process: reproductive process (GO:0022414);; biological process: multicellular organismal process (GO:003250…
CCG051674.3.gene	29.3411	32.6223	35.0657	11.1418	6.95895	10.299	1.30093e-09	-1.95313	down	Transcription	biological process: metabolic process (GO:0008152);; biological process: cellular process (GO:0009987);; biological process: response to stimulus (GO:0050896);; biological process: biological regulation (GO:0065007)
CCG051669.1.gene	0.251167	0.673517	0.484974	0.14215	0.036651	0.097435	0.00217993	-2.32016	down	Signal transduction mechanisms	molecular function: catalytic activity (GO:0003824);; biological process: metabolic process (GO:0008152)
CCG051658.1.gene	6.62459	6.14433	8.22097	2.29816	3.8892	3.23974	7.46287e-06	-1.47853	down	Posttranslational modification, protein turnover, chaperones	molecular function: binding (GO:0005488);; biological process: cellular process (GO:0009987);; cellular component: membrane (GO:0016020)
CCG051657.1.gene	3.0105	2.93155	5.55494	15.6253	12.663	11.4442	0.000223237	1.51293	up	General function prediction only	molecular function: binding (GO:0005488);; biological process: metabolic process (GO:0008152);; biological process: cellular process (GO:0009987);; cellular component: cell (GO:0005623);; cellular component: macromolecular complex (GO:0032991);; cellular component: cell part (GO:0044464)
CCG051652.1.gene	25.4647	46.3195	2.12831	0.163064	0	0	1.94262e-09	-8.0043	down	Inorganic ion transport and metabolism	biological process: cellular process (GO:0009987);; biological process: response to stimulus (GO:0050896);; biological process: biological regulation (GO:0065007)
CCG051647.2.gene	2.61933	2.07578	1.81868	6.84799	9.25099	8.03325	1.09302e-05	1.55387	up	Carbohydrate transport and metabolism	cellular component: membrane (GO:0016020);; cellular component: cell (GO:0005623);; cellular component: organelle (GO:0043226);; cellular component: cell part (GO:0044464);; molecular function: catalytic activity (GO:0003824);; biological process: metabolic process (GO:0008152)
CCG051646.1.gene	3.90204	8.71298	3.99149	0.250215	0	0.129176	1.1892e-07	-5.17736	down	Intracellular trafficking, secretion, and vesicular transport	molecular function: structural molecule activity (GO:0005198)
CCG051629.1.gene	0.216882	0.390045	0.065673	0.018922	0	0	0.00552405	-4.2402	down	Signal transduction mechanisms	molecular function: catalytic activity (GO:0003824);; biological process: metabolic process (GO:0008152);; biological process: cellular process (GO:0009987);; molecular function: binding (GO:0005488);; biological process: multicellular organismal process (GO:0032501);; biological process: developmental process (GO:0032502);; biological process: single-organism process (GO:0044699);; biological pr…
CCG051623.1.gene	0.511931	1.03304	1.1907	12.3754	13.2012	5.2378	4.59819e-07	3.15625	up	Function unknown	--
CCG051622.1.gene	63.1874	121.125	0.341328	5.69834	3.43562	4.62404	0.00410571	-3.72174	down	Function unknown	cellular component: membrane (GO:0016020)
CCG051620.1.gene	405.797	396.708	302.452	233.195	176.555	102.988	0.00545457	-1.33027	down	Function unknown	cellular component: membrane (GO:0016020)
CCG051619.3.gene	2.70617	1.90448	2.81047	9.66984	12.8436	9.66923	1.67704e-06	1.67134	up	RNA processing and modification	molecular function: binding (GO:0005488);; cellular component: cell (GO:0005623);; cellular component: organelle (GO:0043226);; cellular component: cell part (GO:0044464);; biological process: metabolic process (GO:0008152);; biological process: cellular process (GO:0009987);; biological process: reproductive process (GO:0022414);; biological process: multicellular organismal process (GO:0032501)…
CCG051618.1.gene	12.7231	18.704	17.057	9.08541	10.2915	6.92968	0.00589525	-1.10337	down	--	--
CCG051605.1.gene	9.08768	7.74225	8.37983	0.177934	0	0.21239	1.57074e-09	-5.92212	down	Carbohydrate transport and metabolism	molecular function: catalytic activity (GO:0003824);; biological process: metabolic process (GO:0008152);; cellular component: cell (GO:0005623);; cellular component: cell part (GO:0044464);; cellular component: organelle (GO:0043226);; cellular component: extracellular region (GO:0005576)
CCG051603.1.gene	4.19422	6.07151	7.95388	1.99758	1.51065	2.22253	1.87129e-05	-1.856	down	General function prediction only	cellular component: cell (GO:0005623);; cellular component: membrane (GO:0016020);; cellular component: cell part (GO:0044464);; biological process: developmental process (GO:0032502);; biological process: single-organism process (GO:0044699);; biological process: multicellular organismal process (GO:0032501);; cellular component: membrane part (GO:0044425);; cellular component: organelle (GO:004…
CCG051600.1.gene	28.9439	42.4358	48.4025	0.810723	0.409466	2.10661	2.63059e-21	-5.16134	down	Transcription	molecular function: binding (GO:0005488)
CCG051597.1.gene	38.7813	49.1076	39.3868	96.3711	133.816	95.0884	0.00135575	1.10607	up	RNA processing and modification	molecular function: catalytic activity (GO:0003824);; cellular component: cell (GO:0005623);; cellular component: organelle (GO:0043226);; cellular component: cell part (GO:0044464);; biological process: metabolic process (GO:0008152)
CCG051589.1.gene	18.7317	25.0566	36.055	75.4913	81.3108	66.5029	0.000802253	1.16899	up	RNA processing and modification	molecular function: binding (GO:0005488);; cellular component: cell (GO:0005623);; cellular component: macromolecular complex (GO:0032991);; cellular component: cell part (GO:0044464)
CCG051587.1.gene	19.4192	5.18748	4.68169	0.1072	0.037517	0.228053	6.90376e-15	-6.27777	down	Secondary metabolites biosynthesis, transport and catabolism	molecular function: catalytic activity (GO:0003824);; biological process: metabolic process (GO:0008152);; biological process: single-organism process (GO:0044699);; molecular function: binding (GO:0005488);; molecular function: electron carrier activity (GO:0009055)
CCG051582.1.gene	5.39025	4.06123	4.19234	13.4701	17.4219	18.6403	9.49947e-08	1.69398	up	RNA processing and modification	molecular function: binding (GO:0005488);; cellular component: cell (GO:0005623);; cellular component: cell part (GO:0044464);; biological process: single-organism process (GO:0044699);; biological process: localization (GO:0051179)
CCG051581.1.gene	8.36401	13.6645	8.05282	2.03285	1.58753	1.80079	9.6348e-10	-2.53143	down	General function prediction only	molecular function: catalytic activity (GO:0003824);; biological process: metabolic process (GO:0008152);; cellular component: cell (GO:0005623);; cellular component: organelle (GO:0043226);; cellular component: cell part (GO:0044464);; biological process: cellular process (GO:0009987);; molecular function: binding (GO:0005488)
CCG051579.1.gene	2.38127	0.785826	0.60298	0.028501	0	0.029726	3.29694e-07	-5.34129	down	General function prediction only	cellular component: cell (GO:0005623);; cellular component: organelle (GO:0043226);; cellular component: cell part (GO:0044464)
CCG051576.1.gene	37.2237	51.7357	8.52899	3.79258	0.148192	3.87619	0.000466658	-3.68611	down	General function prediction only	biological process: metabolic process (GO:0008152);; biological process: cellular process (GO:0009987);; molecular function: catalytic activity (GO:0003824)
CCG051575.1.gene	1.57239	1.25684	1.90308	16.3264	15.8268	9.62561	3.78199e-14	2.79531	up	Energy production and conversion	molecular function: transporter activity (GO:0005215);; cellular component: cell (GO:0005623);; cellular component: membrane (GO:0016020);; cellular component: organelle (GO:0043226);; cellular component: organelle part (GO:0044422);; cellular component: cell part (GO:0044464);; biological process: single-organism process (GO:0044699);; biological process: localization (GO:0051179);; cellular com…
CCG051569.1.gene	8.71104	6.69351	6.70193	24.9718	15.7052	17.5309	0.00708872	1.15319	up	Function unknown	cellular component: cell (GO:0005623);; cellular component: organelle (GO:0043226);; cellular component: cell part (GO:0044464);; biological process: response to stimulus (GO:0050896)
CCG051563.1.gene	0.386859	0.663677	0.140378	0	0	0	0.00156206	-6.32517	down	Function unknown	molecular function: binding (GO:0005488);; molecular function: nucleic acid binding transcription factor activity (GO:0001071);; biological process: biological regulation (GO:0065007);; cellular component: cell (GO:0005623);; cellular component: organelle (GO:0043226);; cellular component: cell part (GO:0044464)
CCG051560.1.gene	15.3356	15.2023	8.92236	2.53531	1.25626	1.57299	7.47121e-11	-3.1218	down	General function prediction only	cellular component: cell (GO:0005623);; cellular component: membrane (GO:0016020);; cellular component: cell part (GO:0044464);; biological process: single-organism process (GO:0044699);; biological process: localization (GO:0051179);; biological process: response to stimulus (GO:0050896);; biological process: multi-organism process (GO:0051704);; cellular component: organelle (GO:0043226);; cell…
CCG051559.1.gene	36.381	41.9425	57.4448	13.1639	15.8931	11.3023	6.70277e-09	-2.10631	down	Translation, ribosomal structure and biogenesis	molecular function: binding (GO:0005488);; molecular function: structural molecule activity (GO:0005198);; cellular component: cell (GO:0005623);; cellular component: cell part (GO:0044464);; cellular component: organelle (GO:0043226);; cellular component: organelle part (GO:0044422);; cellular component: membrane (GO:0016020);; biological process: metabolic process (GO:0008152);; biological proc…
CCG051554.1.gene	0.524079	0.440181	0.65086	5.34879	4.60307	4.75415	4.70679e-15	2.9097	up	Function unknown	--
CCG051546.1.gene	6.61587	6.31216	7.02223	62.3406	48.6757	23.0954	1.36442e-07	2.54928	up	Energy production and conversion	molecular function: catalytic activity (GO:0003824);; biological process: metabolic process (GO:0008152);; cellular component: cell (GO:0005623);; cellular component: organelle (GO:0043226);; cellular component: cell part (GO:0044464);; biological process: cellular process (GO:0009987);; biological process: single-organism process (GO:0044699)
CCG051545.1.gene	4.23818	4.10503	5.08075	14.2167	14.4725	17.0781	6.67357e-10	1.54904	up	RNA processing and modification	--
CCG051543.1.gene	60.4684	26.8143	60.5003	2.4372	2.24737	7.6113	2.81636e-09	-3.74799	down	Carbohydrate transport and metabolism	molecular function: transporter activity (GO:0005215);; biological process: localization (GO:0051179);; cellular component: membrane (GO:0016020);; cellular component: membrane part (GO:0044425)
CCG051541.1.gene	3.31317	2.6793	2.78353	12.2422	11.958	12.0832	2.61626e-09	1.50994	up	General function prediction only	molecular function: binding (GO:0005488)
CCG051534.1.gene	151.791	61.6745	88.5071	5.73093	4.89582	5.2646	1.41274e-32	-4.4027	down	Carbohydrate transport and metabolism	molecular function: binding (GO:0005488);; cellular component: cell (GO:0005623);; cellular component: organelle (GO:0043226);; cellular component: cell part (GO:0044464);; cellular component: organelle part (GO:0044422);; biological process: multicellular organismal process (GO:0032501);; biological process: developmental process (GO:0032502);; biological process: single-organism process (GO:004…
CCG051527.1.gene	48.9832	27.338	77.0326	0.661182	1.89517	3.67207	1.50486e-12	-4.71388	down	Amino acid transport and metabolism	molecular function: catalytic activity (GO:0003824);; biological process: metabolic process (GO:0008152);; molecular function: binding (GO:0005488);; cellular component: cell (GO:0005623);; cellular component: organelle (GO:0043226);; cellular component: cell part (GO:0044464);; biological process: cellular process (GO:0009987);; biological process: single-organism process (GO:0044699);; biologic…
CCG051506.1.gene	11.9555	21.171	7.62084	4.35811	4.27997	5.40482	0.000775009	-1.78068	down	Posttranslational modification, protein turnover, chaperones	cellular component: membrane (GO:0016020);; molecular function: catalytic activity (GO:0003824);; biological process: metabolic process (GO:0008152);; molecular function: binding (GO:0005488)
CCG051503.1.gene	12.4939	6.90108	7.51892	0.702009	1.76063	1.49424	8.53482e-11	-3.14454	down	General function prediction only	cellular component: cell (GO:0005623);; cellular component: organelle (GO:0043226);; cellular component: cell part (GO:0044464);; cellular component: membrane (GO:0016020)
CCG051493.1.gene	2.87081	1.73299	1.45755	0.165866	0	0.086712	9.81358e-05	-4.3105	down	Function unknown	cellular component: membrane (GO:0016020)
CCG051492.1.gene	2914.57	4333.59	2630.58	11.1092	16.1604	22.588	1.21766e-76	-7.81812	down	General function prediction only	cellular component: cell (GO:0005623);; cellular component: membrane (GO:0016020);; cellular component: macromolecular complex (GO:0032991);; cellular component: membrane part (GO:0044425);; cellular component: cell part (GO:0044464);; biological process: metabolic process (GO:0008152);; biological process: cellular process (GO:0009987);; cellular component: organelle (GO:0043226);; cellular comp…
CCG051485.1.gene	4.39983	4.57157	5.52771	1.63154	0.389676	1.48041	0.000362543	-2.19408	down	RNA processing and modification	--
CCG051484.2.gene	3.72815	6.01185	4.4972	0.921257	0.804186	0.864665	1.29007e-13	-2.67437	down	Posttranslational modification, protein turnover, chaperones	molecular function: catalytic activity (GO:0003824);; biological process: metabolic process (GO:0008152);; cellular component: cell (GO:0005623);; cellular component: organelle (GO:0043226);; cellular component: cell part (GO:0044464);; cellular component: membrane-enclosed lumen (GO:0031974);; cellular component: organelle part (GO:0044422);; cellular component: membrane (GO:0016020);; biologica…
CCG051481.1.gene	0.634224	0.564362	0.990408	3.70478	4.23697	3.85671	5.27768e-08	2.16116	up	Function unknown	--
CCG051479.1.gene	81.7942	14.5282	30.7503	6.12488	2.68346	9.51794	3.65789e-10	-3.5115	down	Lipid transport and metabolism	cellular component: extracellular region (GO:0005576);; biological process: metabolic process (GO:0008152);; biological process: single-organism process (GO:0044699);; cellular component: cell (GO:0005623);; cellular component: organelle (GO:0043226);; cellular component: cell part (GO:0044464);; molecular function: catalytic activity (GO:0003824)
CCG051478.1.gene	73.8569	69.5955	112.033	5.68583	5.65381	4.58662	6.68092e-50	-3.79508	down	Amino acid transport and metabolism	cellular component: cell (GO:0005623);; cellular component: organelle (GO:0043226);; cellular component: cell part (GO:0044464);; biological process: metabolic process (GO:0008152);; biological process: cellular process (GO:0009987);; molecular function: binding (GO:0005488);; molecular function: catalytic activity (GO:0003824);; biological process: single-organism process (GO:0044699);; biologic…
CCG051476.1.gene	70.9247	100.149	61.7394	1457.33	1626.88	1825.86	5.25938e-36	4.10544	up	Inorganic ion transport and metabolism	--
CCG051475.1.gene	0.273962	0.253336	0.248365	19.1394	8.93344	24.1702	2.66811e-24	5.66813	up	Posttranslational modification, protein turnover, chaperones	--
CCG051474.1.gene	1.05338	0.350243	0.772057	83.989	45.5515	48.2678	2.42493e-25	5.5427	up	General function prediction only	cellular component: cell (GO:0005623);; cellular component: organelle (GO:0043226);; cellular component: cell part (GO:0044464)
CCG051472.1.gene	85.3873	75.351	58.852	7.01339	5.75208	9.78449	2.70505e-21	-3.5076	down	Coenzyme transport and metabolism	biological process: metabolic process (GO:0008152);; biological process: cellular process (GO:0009987);; biological process: single-organism process (GO:0044699);; cellular component: cell (GO:0005623);; cellular component: membrane (GO:0016020);; cellular component: organelle (GO:0043226);; cellular component: organelle part (GO:0044422);; cellular component: cell part (GO:0044464);; cellular co…
CCG051469.1.gene	0.27798	0.166264	1.0435	2.6592	2.45046	2.08351	0.000137479	2.03977	up	General function prediction only	biological process: cellular process (GO:0009987);; biological process: single-organism process (GO:0044699);; biological process: response to stimulus (GO:0050896);; biological process: localization (GO:0051179);; cellular component: cell (GO:0005623);; cellular component: membrane (GO:0016020);; cellular component: organelle (GO:0043226);; cellular component: organelle part (GO:0044422);; cellu…
CCG051468.1.gene	1.30088	1.4193	1.0267	4.93593	5.11373	5.95105	8.66972e-08	1.83386	up	General function prediction only	molecular function: binding (GO:0005488);; cellular component: cell (GO:0005623);; cellular component: organelle (GO:0043226);; cellular component: organelle part (GO:0044422);; cellular component: cell part (GO:0044464);; cellular component: membrane (GO:0016020);; cellular component: macromolecular complex (GO:0032991);; cellular component: membrane part (GO:0044425)
CCG051464.1.gene	0	0	0.015587	7.91069	1.49795	5.24442	6.00695e-15	8.84078	up	Inorganic ion transport and metabolism	biological process: single-organism process (GO:0044699);; biological process: localization (GO:0051179);; molecular function: transporter activity (GO:0005215);; biological process: cellular process (GO:0009987);; cellular component: membrane (GO:0016020);; cellular component: membrane part (GO:0044425)
CCG051463.1.gene	0	0	0	1.21055	1.38798	1.63022	0.00139244	6.28679	up	Inorganic ion transport and metabolism	biological process: single-organism process (GO:0044699);; biological process: localization (GO:0051179);; molecular function: transporter activity (GO:0005215);; biological process: cellular process (GO:0009987);; cellular component: membrane (GO:0016020);; cellular component: membrane part (GO:0044425)
CCG051462.1.gene	0.160045	0.376622	0.18352	23.1363	8.33481	16.1084	1.41807e-21	5.69545	up	Inorganic ion transport and metabolism	biological process: single-organism process (GO:0044699);; biological process: localization (GO:0051179);; molecular function: transporter activity (GO:0005215);; biological process: cellular process (GO:0009987);; cellular component: membrane (GO:0016020);; cellular component: membrane part (GO:0044425)
CCG051458.1.gene	0.451536	0.489523	0.317524	0	0	0	0.000343434	-6.80966	down	General function prediction only	--
CCG051455.1.gene	3.00101	2.22895	2.41042	7.80009	9.93523	10.5939	4.77366e-06	1.66193	up	Replication, recombination and repair	molecular function: catalytic activity (GO:0003824);; biological process: metabolic process (GO:0008152);; biological process: cellular process (GO:0009987);; biological process: single-organism process (GO:0044699);; biological process: response to stimulus (GO:0050896);; molecular function: binding (GO:0005488)
CCG051449.1.gene	3.3713	5.57803	1.54544	0.652458	0.991169	1.06001	0.00228103	-2.16436	down	Function unknown	biological process: metabolic process (GO:0008152);; biological process: cellular process (GO:0009987);; biological process: single-organism process (GO:0044699);; molecular function: catalytic activity (GO:0003824);; cellular component: cell (GO:0005623);; cellular component: organelle (GO:0043226);; cellular component: cell part (GO:0044464);; biological process: localization (GO:0051179);; bio…
CCG051446.1.gene	0.749348	1.01141	1.51644	6.95282	11.6472	12.3978	9.54461e-12	2.67547	up	Signal transduction mechanisms	molecular function: catalytic activity (GO:0003824);; biological process: metabolic process (GO:0008152);; biological process: cellular process (GO:0009987);; cellular component: cell (GO:0005623);; cellular component: organelle (GO:0043226);; cellular component: cell part (GO:0044464);; molecular function: binding (GO:0005488)
CCG051445.1.gene	3.3467	5.88994	5.09477	2.08604	0.806778	1.62454	0.000399325	-1.96209	down	Amino acid transport and metabolism;; Posttranslational modification, protein turnover, chaperones	molecular function: catalytic activity (GO:0003824);; biological process: metabolic process (GO:0008152);; cellular component: cell (GO:0005623);; cellular component: organelle (GO:0043226);; cellular component: cell part (GO:0044464)
CCG051437.1.gene	8.81037	7.56929	8.90089	5.79332	4.34511	4.87209	0.000364573	-1.04476	down	General function prediction only	--
CCG051432.1.gene	1.48637	1.47924	2.71537	7.64788	7.50925	7.49494	4.19282e-05	1.82486	up	Energy production and conversion;; Intracellular trafficking, secretion, and vesicular transport	cellular component: cell (GO:0005623);; cellular component: organelle (GO:0043226);; cellular component: organelle part (GO:0044422);; cellular component: cell part (GO:0044464)
CCG051430.1.gene	94.7556	81.1444	79.5346	1.22996	2.25624	0.685819	6.74043e-35	-6.07646	down	Function unknown	--
CCG051428.1.gene	14.7452	14.9734	10.393	4.73873	4.91214	6.23236	8.21256e-07	-1.65415	down	General function prediction only	cellular component: cell (GO:0005623);; cellular component: organelle (GO:0043226);; cellular component: cell part (GO:0044464);; molecular function: catalytic activity (GO:0003824);; biological process: metabolic process (GO:0008152)
CCG051424.1.gene	98.4877	26.1434	61.1857	3.40438	0.902857	5.43964	6.63461e-09	-4.35251	down	Inorganic ion transport and metabolism	biological process: response to stimulus (GO:0050896);; biological process: metabolic process (GO:0008152);; biological process: cellular process (GO:0009987);; biological process: single-organism process (GO:0044699);; biological process: localization (GO:0051179);; biological process: cellular component organization or biogenesis (GO:0071840);; biological process: biological regulation (GO:0065…
CCG051413.1.gene	0.061118	0.042964	0.033885	10.8121	10.2725	17.3875	5.55774e-40	7.25631	up	Transcription	molecular function: nucleic acid binding transcription factor activity (GO:0001071);; biological process: biological regulation (GO:0065007);; cellular component: cell (GO:0005623);; cellular component: organelle (GO:0043226);; cellular component: cell part (GO:0044464);; biological process: response to stimulus (GO:0050896);; molecular function: binding (GO:0005488)
CCG051412.2.gene	0.817715	0.882845	1.39793	0.106013	0.099745	0.241556	1.05193e-06	-2.92045	down	Function unknown	--
CCG051410.1.gene	13.5391	9.54664	6.76047	2.34768	0.17002	2.63542	0.00362127	-2.67589	down	Function unknown	--
CCG051407.1.gene	1.15628	0.605622	0.852014	89.6179	26.7915	38.9388	2.05659e-21	5.29703	up	Posttranslational modification, protein turnover, chaperones	molecular function: binding (GO:0005488);; biological process: metabolic process (GO:0008152);; molecular function: catalytic activity (GO:0003824);; cellular component: cell (GO:0005623);; cellular component: organelle (GO:0043226);; cellular component: organelle part (GO:0044422);; cellular component: cell part (GO:0044464);; biological process: cellular process (GO:0009987);; biological proces…
CCG051405.1.gene	10.8843	11.0117	7.05401	0.757102	0.067352	0.324578	4.90196e-11	-4.8837	down	Function unknown	cellular component: membrane (GO:0016020)
CCG051404.1.gene	4.54207	4.73257	4.79387	1.3368	1.68597	1.3434	3.36647e-13	-1.91907	down	Lipid transport and metabolism	molecular function: catalytic activity (GO:0003824);; biological process: metabolic process (GO:0008152);; cellular component: cell (GO:0005623);; cellular component: cell part (GO:0044464);; cellular component: organelle (GO:0043226);; cellular component: organelle part (GO:0044422);; molecular function: binding (GO:0005488);; biological process: cellular process (GO:0009987);; biological proces…
CCG051403.1.gene	0	0	0	56.7161	55.8984	47.2514	5.44394e-15	11.4821	up	--	--
CCG051402.1.gene	543.613	738.505	674.249	2172.59	1904.58	2535.44	2.08829e-07	1.51227	up	Function unknown	cellular component: cell (GO:0005623);; cellular component: organelle (GO:0043226);; cellular component: cell part (GO:0044464)
CCG051401.1.gene	1.74717	3.25483	2.24615	0.072611	0	0.403894	0.00129557	-3.78041	down	--	--
CCG051399.1.gene	4.13934	3.45624	2.84027	0.429949	0.087899	0.366875	1.10106e-09	-3.91044	down	Function unknown	--
CCG051398.2.gene	11.0002	15.9522	11.7707	0.082666	0	0.685991	5.51945e-08	-5.58391	down	Function unknown	--
CCG051396.2.gene	1.99263	4.35372	3.56953	46.2361	42.768	22.3534	9.38568e-08	2.6817	up	Function unknown	molecular function: binding (GO:0005488)
CCG051392.1.gene	7.88281	5.62113	6.27392	2.44439	1.64083	0.661635	0.000301749	-2.16118	down	Function unknown	molecular function: transporter activity (GO:0005215);; biological process: cellular process (GO:0009987);; biological process: single-organism process (GO:0044699);; biological process: localization (GO:0051179);; cellular component: membrane (GO:0016020)
CCG051390.1.gene	0.054131	0.157354	0.21375	0	0	0	0.00195695	-6.21832	down	Inorganic ion transport and metabolism	molecular function: transporter activity (GO:0005215);; biological process: cellular process (GO:0009987);; biological process: single-organism process (GO:0044699);; biological process: localization (GO:0051179);; cellular component: membrane (GO:0016020);; cellular component: membrane part (GO:0044425)
CCG051379.2.gene	5.7413	7.60551	3.98573	1.91542	1.02052	2.37598	0.000305822	-1.93372	down	Carbohydrate transport and metabolism;; Cell wall/membrane/envelope biogenesis;; Extracellular structures	cellular component: cell (GO:0005623);; cellular component: membrane (GO:0016020);; cellular component: organelle (GO:0043226);; cellular component: organelle part (GO:0044422);; cellular component: cell part (GO:0044464);; molecular function: binding (GO:0005488);; molecular function: nucleic acid binding transcription factor activity (GO:0001071);; biological process: biological regulation (GO:…
CCG051372.1.gene	0.424728	0.584886	1.54404	0	0	0	0.000950857	-6.49383	down	Posttranslational modification, protein turnover, chaperones	cellular component: cell (GO:0005623);; cellular component: organelle (GO:0043226);; cellular component: cell part (GO:0044464);; molecular function: electron carrier activity (GO:0009055);; molecular function: catalytic activity (GO:0003824);; biological process: metabolic process (GO:0008152);; biological process: single-organism process (GO:0044699);; biological process: cellular process (GO:0…
CCG051371.1.gene	2.6638	2.34835	2.282	7.05407	8.01767	7.02926	7.77316e-07	1.35549	up	Signal transduction mechanisms	molecular function: catalytic activity (GO:0003824);; biological process: metabolic process (GO:0008152);; biological process: cellular process (GO:0009987);; molecular function: binding (GO:0005488);; biological process: immune system process (GO:0002376);; biological process: response to stimulus (GO:0050896);; biological process: multi-organism process (GO:0051704)
CCG051365.1.gene	14.9737	14.0933	13.5813	0.35725	0.092812	0.544704	1.26858e-20	-5.43725	down	Function unknown	--
CCG051353.1.gene	19.1468	15.3919	18.6597	68.3493	78.0786	81.7077	2.77888e-15	1.8587	up	Energy production and conversion	cellular component: cell (GO:0005623);; cellular component: membrane (GO:0016020);; cellular component: macromolecular complex (GO:0032991);; cellular component: organelle (GO:0043226);; cellular component: organelle part (GO:0044422);; cellular component: membrane part (GO:0044425);; cellular component: cell part (GO:0044464);; molecular function: catalytic activity (GO:0003824);; molecular func…
CCG051352.1.gene	1.15336	1.06626	1.17347	0.308698	0.292321	0.099422	2.94764e-05	-2.43132	down	Carbohydrate transport and metabolism;; Cell wall/membrane/envelope biogenesis;; Extracellular structures	cellular component: cell (GO:0005623);; cellular component: membrane (GO:0016020);; cellular component: organelle (GO:0043226);; cellular component: organelle part (GO:0044422);; cellular component: cell part (GO:0044464);; molecular function: binding (GO:0005488);; molecular function: nucleic acid binding transcription factor activity (GO:0001071);; biological process: biological regulation (GO:…
CCG051346.2.gene	0.38406	0.513371	0.333887	0.0715	0	0.028126	0.0004348	-3.63897	down	Inorganic ion transport and metabolism	biological process: single-organism process (GO:0044699);; biological process: localization (GO:0051179);; molecular function: transporter activity (GO:0005215);; biological process: cellular process (GO:0009987);; cellular component: membrane (GO:0016020)
CCG051344.1.gene	3.68196	4.25826	3.2407	1.41785	0.465198	0.668147	5.83395e-06	-2.36094	down	Function unknown	molecular function: transporter activity (GO:0005215);; biological process: cellular process (GO:0009987);; biological process: single-organism process (GO:0044699);; biological process: localization (GO:0051179);; cellular component: membrane (GO:0016020)
CCG051338.1.gene	20.0831	23.3907	19.0172	7.80736	1.56035	1.75527	0.000426985	-2.6548	down	Function unknown	molecular function: binding (GO:0005488)
CCG051332.5.gene	0.604038	0.48261	0.464232	62.5488	25.7469	34.2447	3.78401e-36	6.05739	up	Posttranslational modification, protein turnover, chaperones	molecular function: binding (GO:0005488);; biological process: metabolic process (GO:0008152);; molecular function: catalytic activity (GO:0003824);; cellular component: cell (GO:0005623);; cellular component: organelle (GO:0043226);; cellular component: organelle part (GO:0044422);; cellular component: cell part (GO:0044464);; biological process: cellular process (GO:0009987);; biological proces…
CCG051330.1.gene	10.0844	14.2121	6.18793	1.2715	0.997389	5.16146	0.00427413	-2.24842	down	Function unknown	--
CCG051329.3.gene	0.979555	0.635374	0.713135	2.66898	4.19705	5.51701	1.21892e-06	2.13856	up	Replication, recombination and repair	molecular function: binding (GO:0005488);; molecular function: catalytic activity (GO:0003824);; biological process: metabolic process (GO:0008152);; biological process: cellular process (GO:0009987);; biological process: multi-organism process (GO:0051704);; biological process: single-organism process (GO:0044699);; biological process: response to stimulus (GO:0050896)
CCG051328.1.gene	0.017666	0.054971	0.014379	6.63972	5.18461	7.11006	2.07234e-33	7.31887	up	Transcription	molecular function: nucleic acid binding transcription factor activity (GO:0001071);; biological process: biological regulation (GO:0065007);; cellular component: cell (GO:0005623);; cellular component: organelle (GO:0043226);; cellular component: cell part (GO:0044464);; biological process: response to stimulus (GO:0050896);; molecular function: binding (GO:0005488)
CCG051325.3.gene	3.15668	7.20111	4.83938	1.3259	0.351533	1.59946	0.000482749	-2.43195	down	Posttranslational modification, protein turnover, chaperones	molecular function: binding (GO:0005488)
CCG051324.1.gene	0.563177	1.06093	1.27402	0.243577	0.094749	0.124182	6.46808e-06	-2.79805	down	Carbohydrate transport and metabolism	molecular function: catalytic activity (GO:0003824);; biological process: metabolic process (GO:0008152);; biological process: cellular process (GO:0009987);; biological process: single-organism process (GO:0044699);; cellular component: cell (GO:0005623);; cellular component: organelle (GO:0043226);; cellular component: cell part (GO:0044464);; cellular component: organelle part (GO:0044422);; m…
CCG051319.1.gene	0.369556	0.389985	0.527199	0.028262	0.060162	0.046235	4.15946e-07	-3.39025	down	General function prediction only	cellular component: cell (GO:0005623);; cellular component: organelle (GO:0043226);; cellular component: cell part (GO:0044464)
CCG051318.1.gene	87.0145	34.9565	49.8739	10.8045	1.43102	13.6272	0.000609378	-2.87844	down	Inorganic ion transport and metabolism	biological process: response to stimulus (GO:0050896);; biological process: metabolic process (GO:0008152);; biological process: cellular process (GO:0009987);; biological process: single-organism process (GO:0044699);; biological process: localization (GO:0051179);; biological process: cellular component organization or biogenesis (GO:0071840);; biological process: biological regulation (GO:0065…
CCG051314.1.gene	4.80099	5.11623	5.21106	1.06513	0.96268	0.592827	1.39595e-13	-2.73372	down	General function prediction only	biological process: single-organism process (GO:0044699);; biological process: localization (GO:0051179);; cellular component: cell (GO:0005623);; cellular component: organelle (GO:0043226);; cellular component: cell part (GO:0044464);; cellular component: membrane (GO:0016020)
CCG051312.1.gene	1.42161	1.18075	1.87891	0.036621	0.060614	0.108459	1.1998e-12	-4.48742	down	General function prediction only	cellular component: cell (GO:0005623);; cellular component: organelle (GO:0043226);; cellular component: cell part (GO:0044464);; molecular function: catalytic activity (GO:0003824);; biological process: metabolic process (GO:0008152)
CCG051311.1.gene	5.44949	4.33577	0.630165	0.610992	0.06553	0	0.00637843	-3.80102	down	General function prediction only	molecular function: binding (GO:0005488);; molecular function: nutrient reservoir activity (GO:0045735);; cellular component: extracellular region (GO:0005576)
CCG051308.1.gene	0.320719	0.129266	0.031712	4.20753	4.26274	5.3897	1.13334e-09	4.40041	up	Function unknown	--
CCG051307.1.gene	25.8853	35.3245	62.5371	3613.47	6255.61	4656.03	3.417e-52	6.59596	up	Function unknown	cellular component: cell (GO:0005623);; cellular component: organelle (GO:0043226);; cellular component: cell part (GO:0044464);; biological process: biological regulation (GO:0065007)
CCG051306.1.gene	11.8357	6.86668	12.3481	32.4672	40.6258	35.2933	9.37844e-06	1.46026	up	Amino acid transport and metabolism	biological process: metabolic process (GO:0008152);; biological process: cellular process (GO:0009987);; biological process: single-organism process (GO:0044699);; molecular function: catalytic activity (GO:0003824)
CCG051301.1.gene	3.88006	5.01359	4.92273	10.2074	29.455	19.8581	0.000259203	1.84234	up	General function prediction only	biological process: immune system process (GO:0002376);; biological process: metabolic process (GO:0008152);; biological process: single-organism process (GO:0044699);; cellular component: cell (GO:0005623);; cellular component: organelle (GO:0043226);; cellular component: cell part (GO:0044464);; biological process: cellular process (GO:0009987);; biological process: signaling (GO:0023052);; bio…
CCG051294.3.gene	0.034464	0	0.080968	1.14921	0.223401	0.404376	0.00754239	3.07797	up	Function unknown	molecular function: binding (GO:0005488)
CCG051287.1.gene	185.524	296.652	266.865	11.8944	22.2466	15.3823	3.33834e-25	-4.26849	down	Posttranslational modification, protein turnover, chaperones	molecular function: catalytic activity (GO:0003824);; molecular function: antioxidant activity (GO:0016209);; biological process: metabolic process (GO:0008152);; biological process: single-organism process (GO:0044699);; molecular function: binding (GO:0005488);; biological process: response to stimulus (GO:0050896);; cellular component: cell (GO:0005623);; cellular component: organelle (GO:0043…
CCG051286.1.gene	0.548236	0.271215	0.106298	0.034261	0	0.059824	0.0096433	-3.25371	down	Function unknown	--
CCG051285.1.gene	135.749	431.246	217.811	0.153006	0.159723	0.096622	1.11255e-56	-10.86	down	Function unknown	cellular component: cell (GO:0005623);; cellular component: cell part (GO:0044464)
CCG051281.1.gene	4.94432	3.34235	4.29791	45.2406	54.9754	44.4362	2.39955e-29	3.27373	up	Cell wall/membrane/envelope biogenesis	cellular component: cell (GO:0005623);; cellular component: organelle (GO:0043226);; cellular component: cell part (GO:0044464);; cellular component: membrane (GO:0016020);; cellular component: organelle part (GO:0044422);; biological process: metabolic process (GO:0008152);; biological process: cellular process (GO:0009987);; biological process: single-organism process (GO:0044699);; molecular f…
CCG051279.1.gene	1.10834	0.857303	0.709652	26.7622	33.5017	27.9761	3.66888e-40	4.76308	up	Function unknown	--
CCG051278.1.gene	1.08426	1.17869	2.21288	6.37301	9.42872	6.46432	6.94039e-11	2.6264	up	RNA processing and modification;; Transcription	molecular function: binding (GO:0005488);; cellular component: cell (GO:0005623);; cellular component: organelle (GO:0043226);; cellular component: cell part (GO:0044464);; biological process: reproductive process (GO:0022414);; biological process: multicellular organismal process (GO:0032501);; biological process: developmental process (GO:0032502);; biological process: single-organism process (…
CCG051274.1.gene	1.66961	1.23815	0.898505	57.7198	34.7736	18.8816	6.22312e-16	4.55906	up	General function prediction only	cellular component: cell (GO:0005623);; cellular component: macromolecular complex (GO:0032991);; cellular component: cell part (GO:0044464);; molecular function: catalytic activity (GO:0003824);; biological process: metabolic process (GO:0008152);; biological process: cellular process (GO:0009987)
CCG051273.1.gene	2.4712	2.62084	2.89225	7.05099	7.93604	5.01618	0.00183431	1.08731	up	Amino acid transport and metabolism	cellular component: cell (GO:0005623);; cellular component: cell part (GO:0044464);; cellular component: membrane (GO:0016020);; biological process: metabolic process (GO:0008152);; biological process: cellular process (GO:0009987);; biological process: single-organism process (GO:0044699);; biological process: reproductive process (GO:0022414);; biological process: multicellular organismal proce…
CCG051272.1.gene	1.98899	1.66115	0.835472	13.1539	3.31087	10.9189	0.00149468	2.30218	up	Posttranslational modification, protein turnover, chaperones	--
CCG051271.1.gene	13.1467	7.62961	7.38384	1.60495	1.83292	1.08838	3.30942e-09	-2.84566	down	Chromatin structure and dynamics	cellular component: cell (GO:0005623);; cellular component: macromolecular complex (GO:0032991);; cellular component: organelle (GO:0043226);; cellular component: organelle part (GO:0044422);; cellular component: cell part (GO:0044464);; molecular function: binding (GO:0005488);; biological process: cellular process (GO:0009987);; biological process: cellular component organization or biogenesis …
CCG051269.1.gene	4.43196	5.05266	4.07839	0.440391	0.373004	0.296556	7.39509e-07	-2.16482	down	Function unknown	--
CCG051267.1.gene	4.01544	3.44507	5.85089	0.388757	0	0.317832	1.79799e-06	-4.2946	down	General function prediction only	cellular component: cell (GO:0005623);; cellular component: organelle (GO:0043226);; cellular component: cell part (GO:0044464)
CCG051255.1.gene	1.67111	1.32277	0.941106	0.289722	0.445284	0.383093	0.000134745	-2.02683	down	Signal transduction mechanisms	molecular function: catalytic activity (GO:0003824);; biological process: metabolic process (GO:0008152);; biological process: cellular process (GO:0009987);; molecular function: binding (GO:0005488);; cellular component: cell (GO:0005623);; cellular component: membrane (GO:0016020);; cellular component: cell part (GO:0044464)
CCG051248.1.gene	0.31293	1.44945	2.76408	0.016787	0.023605	0.046377	2.26028e-08	-5.4732	down	Signal transduction mechanisms	--
CCG051245.2.gene	0	0	0	5.02536	5.26197	2.77283	2.29119e-10	10.0058	up	--	--
CCG051243.1.gene	8.61053	18.067	2.58295	0.058668	0.072617	0.114925	4.2052e-17	-6.40234	down	Secondary metabolites biosynthesis, transport and catabolism	molecular function: binding (GO:0005488);; molecular function: catalytic activity (GO:0003824);; biological process: metabolic process (GO:0008152);; biological process: single-organism process (GO:0044699)
CCG051238.1.gene	9.87272	4.43998	10.4168	1.01605	3.25759	2.51698	0.00385349	-1.94715	down	Transcription	--
CCG051232.1.gene	7.82534	6.3413	9.09776	3.20676	4.99236	5.01656	0.00027378	-1.22934	down	Energy production and conversion	molecular function: catalytic activity (GO:0003824);; biological process: metabolic process (GO:0008152);; cellular component: cell (GO:0005623);; cellular component: membrane (GO:0016020);; cellular component: cell part (GO:0044464);; biological process: cellular process (GO:0009987);; biological process: reproductive process (GO:0022414);; biological process: multicellular organismal process (G…
CCG051230.1.gene	81.6256	25.2518	61.8218	15.6301	17.4291	9.19355	0.00011969	-2.18969	down	Energy production and conversion	molecular function: catalytic activity (GO:0003824);; biological process: metabolic process (GO:0008152);; biological process: single-organism process (GO:0044699);; biological process: cellular process (GO:0009987);; biological process: cellular component organization or biogenesis (GO:0071840);; molecular function: binding (GO:0005488)
CCG051227.1.gene	1.10895	1.19085	1.37554	74.7862	47.0654	52.3666	3.67154e-49	5.24814	up	Transcription	molecular function: binding (GO:0005488);; molecular function: nucleic acid binding transcription factor activity (GO:0001071);; biological process: biological regulation (GO:0065007)
CCG051226.1.gene	0.373076	0.500728	0.891897	2.28376	4.50838	3.36211	1.47239e-05	2.26076	up	Energy production and conversion	cellular component: extracellular region (GO:0005576);; cellular component: extracellular region part (GO:0044421);; molecular function: catalytic activity (GO:0003824);; biological process: metabolic process (GO:0008152);; biological process: single-organism process (GO:0044699);; biological process: cellular process (GO:0009987);; biological process: biological regulation (GO:0065007);; cellula…
CCG051221.1.gene	2.44528	1.77258	1.93451	0.460375	0.226605	0.417773	8.9218e-08	-2.44926	down	Function unknown	molecular function: binding (GO:0005488)
CCG051218.1.gene	3.88128	4.04783	4.34235	15.5264	17.7924	10.6455	4.38814e-07	1.75836	up	Signal transduction mechanisms	molecular function: catalytic activity (GO:0003824);; biological process: metabolic process (GO:0008152);; biological process: cellular process (GO:0009987);; cellular component: cell (GO:0005623);; cellular component: organelle (GO:0043226);; cellular component: cell part (GO:0044464)
CCG051216.1.gene	3.68731	5.35764	6.1003	3.27208	2.50408	1.5525	0.00208185	-1.3644	down	Intracellular trafficking, secretion, and vesicular transport	cellular component: membrane (GO:0016020);; cellular component: cell (GO:0005623);; cellular component: organelle (GO:0043226);; cellular component: cell part (GO:0044464)
CCG051202.1.gene	1.59316	1.67912	4.2439	0	0	0	6.84478e-12	-10.5353	down	Signal transduction mechanisms	--
CCG051198.1.gene	1.32027	0.618549	2.18532	177.099	95.428	57.4291	7.35819e-22	6.00154	up	Transcription	molecular function: nucleic acid binding transcription factor activity (GO:0001071);; biological process: biological regulation (GO:0065007);; cellular component: cell (GO:0005623);; cellular component: organelle (GO:0043226);; cellular component: cell part (GO:0044464);; biological process: response to stimulus (GO:0050896);; biological process: metabolic process (GO:0008152);; biological proces…
CCG051196.1.gene	2.12772	2.26595	1.25996	8.1789	11.9141	17.4121	6.01001e-31	2.82456	up	Posttranslational modification, protein turnover, chaperones	molecular function: binding (GO:0005488);; cellular component: cell (GO:0005623);; cellular component: organelle (GO:0043226);; cellular component: cell part (GO:0044464);; biological process: metabolic process (GO:0008152);; biological process: cellular process (GO:0009987);; biological process: single-organism process (GO:0044699);; biological process: response to stimulus (GO:0050896);; cellul…
CCG051193.1.gene	1.48454	1.18389	1.57001	0.163417	0.014629	0.347291	7.92609e-05	-3.3438	down	Signal transduction mechanisms	molecular function: catalytic activity (GO:0003824);; biological process: metabolic process (GO:0008152);; biological process: cellular process (GO:0009987);; molecular function: binding (GO:0005488)
CCG051192.2.gene	1.24712	0.979468	1.81759	0.701856	0.906729	0.551941	0.00292777	-1.21873	down	Function unknown	--
CCG051186.1.gene	0.837445	0.972163	1.09389	2.58986	3.64922	2.83595	2.19052e-05	1.31359	up	General function prediction only	--
CCG051184.1.gene	3.40129	3.56944	4.40782	16.1975	16.8135	15.6442	1.30462e-14	1.86097	up	General function prediction only	cellular component: cell (GO:0005623);; cellular component: organelle (GO:0043226);; cellular component: cell part (GO:0044464);; biological process: metabolic process (GO:0008152);; biological process: single-organism process (GO:0044699)
CCG051181.1.gene	9.47684	11.5243	7.57723	0	0	0.13695	6.02578e-11	-7.38358	down	Secondary metabolites biosynthesis, transport and catabolism	molecular function: binding (GO:0005488);; biological process: metabolic process (GO:0008152);; biological process: cellular process (GO:0009987);; biological process: single-organism process (GO:0044699);; cellular component: membrane (GO:0016020);; cellular component: membrane part (GO:0044425);; molecular function: catalytic activity (GO:0003824)
CCG051175.1.gene	0	0.061886	0.14	59.9353	60.6706	31.6772	4.98984e-32	8.8195	up	General function prediction only	biological process: response to stimulus (GO:0050896);; molecular function: binding (GO:0005488);; biological process: cellular process (GO:0009987);; biological process: signaling (GO:0023052);; biological process: single-organism process (GO:0044699);; biological process: biological regulation (GO:0065007)
CCG051174.5.gene	1.33754	0.44549	0.337303	11.5035	8.43034	6.60587	4.27134e-10	3.04697	up	Intracellular trafficking, secretion, and vesicular transport	--
CCG051171.1.gene	14.0995	12.823	18.1667	0.388029	0.661565	0.587824	1.19875e-34	-5.25402	down	General function prediction only	biological process: metabolic process (GO:0008152);; biological process: cellular process (GO:0009987);; biological process: single-organism process (GO:0044699);; cellular component: cell (GO:0005623);; cellular component: organelle (GO:0043226);; cellular component: cell part (GO:0044464);; biological process: cellular component organization or biogenesis (GO:0071840);; molecular function: bind…
CCG051170.1.gene	0.579163	0.465538	0.743435	0	0	0	0.000422687	-6.73289	down	Transcription	--
CCG051166.1.gene	1.09115	0.413637	0.565738	0.025178	0	0.060233	5.58346e-06	-4.4065	down	Cytoskeleton	molecular function: binding (GO:0005488);; cellular component: cell (GO:0005623);; cellular component: organelle (GO:0043226);; cellular component: cell part (GO:0044464);; cellular component: macromolecular complex (GO:0032991);; cellular component: organelle part (GO:0044422);; biological process: metabolic process (GO:0008152);; biological process: cellular process (GO:0009987);; biological pr…
CCG051162.1.gene	17.4268	22.5701	16.9123	2.75008	1.99578	5.23206	5.12339e-08	-2.58682	down	Function unknown	cellular component: cell (GO:0005623);; cellular component: organelle (GO:0043226);; cellular component: cell part (GO:0044464);; biological process: biological regulation (GO:0065007);; biological process: cellular process (GO:0009987);; biological process: signaling (GO:0023052);; biological process: single-organism process (GO:0044699);; biological process: response to stimulus (GO:0050896);; …
CCG051159.1.gene	43.7841	26.6723	45.8348	228.8	96.8591	383.992	0.000103901	2.27719	up	Carbohydrate transport and metabolism	cellular component: cell (GO:0005623);; cellular component: organelle (GO:0043226);; cellular component: cell part (GO:0044464);; cellular component: membrane (GO:0016020);; biological process: single-organism process (GO:0044699);; biological process: localization (GO:0051179);; cellular component: organelle part (GO:0044422);; molecular function: transporter activity (GO:0005215);; biological p…
CCG051154.1.gene	0.959911	0.796442	2.77569	11.9236	12.2317	12.6878	1.67732e-13	2.88116	up	Amino acid transport and metabolism	molecular function: catalytic activity (GO:0003824);; biological process: metabolic process (GO:0008152);; biological process: cellular process (GO:0009987);; biological process: single-organism process (GO:0044699);; cellular component: cell (GO:0005623);; cellular component: organelle (GO:0043226);; cellular component: cell part (GO:0044464)
CCG051153.3.gene	0.629888	0.557484	0.798216	2.54033	2.11268	3.88802	1.90176e-05	1.84398	up	Posttranslational modification, protein turnover, chaperones	cellular component: cell (GO:0005623);; cellular component: organelle (GO:0043226);; cellular component: cell part (GO:0044464);; molecular function: catalytic activity (GO:0003824);; biological process: metabolic process (GO:0008152);; biological process: cellular process (GO:0009987)
CCG051142.2.gene	0.620447	0.434843	0.747248	2.03538	2.35269	2.88474	9.19282e-07	1.74319	up	RNA processing and modification	molecular function: binding (GO:0005488)
CCG051140.1.gene	7.04623	5.85092	7.86772	1.7419	1.93556	2.05692	7.05671e-15	-1.92377	down	Function unknown	--
CCG051139.1.gene	1.36009	0.669987	0.979294	8.71582	13.4313	10.6945	6.73894e-15	3.1834	up	RNA processing and modification	biological process: cellular process (GO:0009987);; biological process: single-organism process (GO:0044699);; biological process: cellular component organization or biogenesis (GO:0071840);; molecular function: binding (GO:0005488);; molecular function: catalytic activity (GO:0003824);; biological process: metabolic process (GO:0008152);; cellular component: cell (GO:0005623);; cellular componen…
CCG051130.1.gene	0.503618	1.12525	1.82285	0.068028	0	0	0.000911466	-4.43931	down	Function unknown	--
CCG051128.1.gene	2.42603	2.14866	2.77941	24.8684	27.0323	18.9717	2.69398e-23	3.0196	up	Coenzyme transport and metabolism	molecular function: catalytic activity (GO:0003824);; biological process: metabolic process (GO:0008152);; cellular component: cell (GO:0005623);; cellular component: organelle (GO:0043226);; cellular component: cell part (GO:0044464);; biological process: single-organism process (GO:0044699);; biological process: localization (GO:0051179);; biological process: cellular component organization or …
CCG051124.1.gene	8.26501	9.0419	8.78945	3.98199	2.41236	2.66032	1.65557e-06	-1.71712	down	Intracellular trafficking, secretion, and vesicular transport	--
CCG051120.1.gene	3.74792	3.82159	1.79696	0.392735	0	0.349562	0.00147579	-3.66691	down	Cell wall/membrane/envelope biogenesis	molecular function: binding (GO:0005488);; cellular component: cell (GO:0005623);; cellular component: cell part (GO:0044464);; biological process: metabolic process (GO:0008152);; biological process: cellular process (GO:0009987);; biological process: single-organism process (GO:0044699);; molecular function: catalytic activity (GO:0003824);; cellular component: organelle (GO:0043226);; cellular…
CCG051119.1.gene	1.35918	1.34154	1.13543	0.089948	0	0.071863	8.34077e-09	-4.59489	down	Posttranslational modification, protein turnover, chaperones	molecular function: binding (GO:0005488)
CCG051118.1.gene	0.415072	0.595188	1.5059	4.27046	3.59515	4.48891	6.09071e-14	2.57308	up	General function prediction only	molecular function: binding (GO:0005488)
CCG051117.1.gene	1.47027	1.90503	1.1668	0.105684	0	0	6.93081e-06	-5.1532	down	--	--
CCG051116.1.gene	0.29611	0.488276	0.252537	0.017271	0	0	0.000118145	-5.0809	down	Function unknown	molecular function: binding (GO:0005488)
CCG051113.1.gene	5.80565	5.19095	5.48978	0.911296	0.331208	0.914784	3.24283e-09	-3.09583	down	Transcription	molecular function: binding (GO:0005488)
CCG051110.1.gene	0.948121	1.14425	1.00884	2.08416	3.01291	3.07057	0.00330825	1.13882	up	Inorganic ion transport and metabolism	molecular function: transporter activity (GO:0005215);; biological process: cellular process (GO:0009987);; biological process: single-organism process (GO:0044699);; biological process: localization (GO:0051179);; molecular function: binding (GO:0005488);; cellular component: cell (GO:0005623);; cellular component: membrane (GO:0016020);; cellular component: organelle (GO:0043226);; cellular com…
CCG051108.1.gene	24.4321	19.0453	15.8761	1.72074	5.43743	2.57182	9.52225e-08	-3.15171	down	Transcription	molecular function: nucleic acid binding transcription factor activity (GO:0001071);; biological process: biological regulation (GO:0065007);; cellular component: cell (GO:0005623);; cellular component: organelle (GO:0043226);; cellular component: cell part (GO:0044464);; molecular function: binding (GO:0005488)
CCG051105.1.gene	0.887725	0.997672	1.38184	4.73507	17.6319	7.09981	7.94356e-12	2.25269	up	Function unknown	cellular component: cell (GO:0005623);; cellular component: organelle (GO:0043226);; cellular component: cell part (GO:0044464);; biological process: metabolic process (GO:0008152);; biological process: cellular process (GO:0009987);; biological process: single-organism process (GO:0044699);; cellular component: membrane (GO:0016020);; cellular component: macromolecular complex (GO:0032991);; cel…
CCG051095.1.gene	102.168	90.2527	73.7615	39.624	32.3666	13.2957	0.000727142	-1.84953	down	Function unknown	--
CCG051091.1.gene	1.56975	0.802742	1.82018	7.77667	10.0727	6.76955	5.50994e-07	2.30251	up	Function unknown	biological process: metabolic process (GO:0008152);; biological process: cellular process (GO:0009987)
CCG051088.1.gene	13.6273	14.4869	15.146	2.21036	2.91605	3.24232	8.41445e-20	-2.59737	down	Carbohydrate transport and metabolism;; Posttranslational modification, protein turnover, chaperones;; Intracellular trafficking, secretion, and vesicular transport	cellular component: cell (GO:0005623);; cellular component: organelle (GO:0043226);; cellular component: cell part (GO:0044464);; biological process: single-organism process (GO:0044699);; biological process: localization (GO:0051179);; cellular component: membrane (GO:0016020);; cellular component: membrane part (GO:0044425)
CCG051087.1.gene	1.88407	1.62944	2.18811	4.3076	6.6212	3.82263	0.00507645	1.12708	up	Signal transduction mechanisms	molecular function: catalytic activity (GO:0003824);; biological process: metabolic process (GO:0008152);; biological process: cellular process (GO:0009987);; molecular function: binding (GO:0005488)
CCG051085.1.gene	61.5509	48.5973	110.946	8.33372	14.7061	4.77979	2.20917e-08	-3.15246	down	Posttranslational modification, protein turnover, chaperones	molecular function: catalytic activity (GO:0003824);; biological process: metabolic process (GO:0008152);; cellular component: cell (GO:0005623);; cellular component: membrane (GO:0016020);; cellular component: cell part (GO:0044464);; biological process: cellular process (GO:0009987);; biological process: single-organism process (GO:0044699);; biological process: response to stimulus (GO:0050896…
CCG051079.1.gene	4.42339	7.13054	7.08025	0.2481	0.162761	0.457109	3.49014e-21	-4.427	down	Function unknown	molecular function: catalytic activity (GO:0003824);; biological process: metabolic process (GO:0008152);; biological process: single-organism process (GO:0044699)
CCG051072.1.gene	24.9778	18.9003	24.4189	2.29017	2.79212	2.31378	5.48402e-41	-3.91143	down	Posttranslational modification, protein turnover, chaperones	molecular function: binding (GO:0005488);; cellular component: cell (GO:0005623);; cellular component: organelle (GO:0043226);; cellular component: cell part (GO:0044464);; cellular component: membrane (GO:0016020)
CCG051069.1.gene	101.815	170.506	94.5174	0.632158	0.164839	0.580718	9.42494e-43	-8.0534	down	General function prediction only	--
CCG051060.1.gene	12.3999	3.84774	4.79289	1.13235	0.575365	0.963985	4.07914e-07	-3.13942	down	Carbohydrate transport and metabolism	molecular function: catalytic activity (GO:0003824);; biological process: metabolic process (GO:0008152);; biological process: single-organism process (GO:0044699);; cellular component: cell (GO:0005623);; cellular component: organelle (GO:0043226);; cellular component: organelle part (GO:0044422);; cellular component: cell part (GO:0044464);; molecular function: binding (GO:0005488);; cellular c…
CCG051059.1.gene	1.38786	0.265235	1.35336	15.5486	18.7861	15.4775	3.40044e-10	3.54839	up	Function unknown	--
CCG051056.1.gene	0	0	0	6.33544	6.29294	7.96625	9.99129e-07	8.33801	up	--	--
CCG051055.2.gene	1.30652	0.346233	2.44383	0.049588	0.093454	0.282726	0.000656628	-3.31998	down	Energy production and conversion;; Carbohydrate transport and metabolism	biological process: metabolic process (GO:0008152);; molecular function: catalytic activity (GO:0003824)
CCG051051.3.gene	9.36253	10.6856	11.0991	56.314	65.1867	50.5658	7.7008e-18	2.20968	up	Function unknown	cellular component: cell (GO:0005623);; cellular component: organelle (GO:0043226);; cellular component: cell part (GO:0044464);; cellular component: membrane (GO:0016020);; cellular component: organelle part (GO:0044422)
CCG051050.1.gene	0	0	0.166725	82.3831	65.238	64.3037	2.27622e-28	9.32469	up	--	--
CCG051048.4.gene	6.93865	8.60712	8.56531	0.388516	0.357556	1.17275	2.58954e-11	-3.65248	down	General function prediction only	cellular component: cell (GO:0005623);; cellular component: organelle (GO:0043226);; cellular component: cell part (GO:0044464)
CCG051047.1.gene	0.599319	0.622744	0.864041	1.56973	1.22017	1.70534	1.1312e-06	1.59171	up	Energy production and conversion	cellular component: cell (GO:0005623);; cellular component: cell part (GO:0044464);; cellular component: organelle (GO:0043226);; molecular function: catalytic activity (GO:0003824);; biological process: metabolic process (GO:0008152);; biological process: single-organism process (GO:0044699);; biological process: cellular process (GO:0009987)
CCG051035.1.gene	2.79758	0.678522	1.49468	234.471	90.4786	103.454	1.64391e-20	6.07152	up	Posttranslational modification, protein turnover, chaperones	molecular function: catalytic activity (GO:0003824);; biological process: metabolic process (GO:0008152);; biological process: cellular process (GO:0009987);; biological process: single-organism process (GO:0044699);; cellular component: cell (GO:0005623);; cellular component: organelle (GO:0043226);; cellular component: cell part (GO:0044464);; biological process: response to stimulus (GO:005089…
CCG051033.1.gene	3.6382	2.42223	2.55854	21.5255	23.4064	24.1036	6.25951e-19	2.74636	up	Intracellular trafficking, secretion, and vesicular transport	cellular component: cell (GO:0005623);; cellular component: macromolecular complex (GO:0032991);; cellular component: cell part (GO:0044464);; molecular function: binding (GO:0005488);; molecular function: catalytic activity (GO:0003824);; biological process: metabolic process (GO:0008152);; cellular component: organelle (GO:0043226);; cellular component: membrane (GO:0016020);; biological proces…
CCG051027.1.gene	1269.66	1841.41	590.145	76.1111	199.214	120.731	1.7347e-06	-2.85036	down	Function unknown	biological process: metabolic process (GO:0008152);; biological process: cellular process (GO:0009987);; cellular component: cell (GO:0005623);; cellular component: membrane (GO:0016020);; cellular component: macromolecular complex (GO:0032991);; cellular component: membrane part (GO:0044425);; cellular component: cell part (GO:0044464);; cellular component: organelle (GO:0043226);; cellular comp…
CCG051023.1.gene	2.70668	2.7214	3.39933	10.8502	10.7516	11.8641	5.52926e-13	1.65598	up	General function prediction only	biological process: biological regulation (GO:0065007)
CCG051020.1.gene	3.4259	2.88113	4.22791	9.28668	12.3649	9.30471	2.14578e-05	1.34145	up	Lipid transport and metabolism	cellular component: cell (GO:0005623);; cellular component: organelle (GO:0043226);; cellular component: cell part (GO:0044464);; biological process: single-organism process (GO:0044699);; biological process: localization (GO:0051179);; biological process: cellular process (GO:0009987);; biological process: response to stimulus (GO:0050896);; biological process: metabolic process (GO:0008152)
CCG051015.1.gene	0.091096	0.078739	0.170542	0.945671	0.68243	0.316964	0.00380269	2.00568	up	Inorganic ion transport and metabolism	cellular component: cell (GO:0005623);; cellular component: membrane (GO:0016020);; cellular component: cell part (GO:0044464);; molecular function: transporter activity (GO:0005215);; biological process: cellular process (GO:0009987);; biological process: single-organism process (GO:0044699);; biological process: localization (GO:0051179);; cellular component: membrane part (GO:0044425)
CCG051011.1.gene	80.8276	64.753	87.004	35.3258	24.8632	16.3391	1.58355e-05	-1.87128	down	Posttranslational modification, protein turnover, chaperones	molecular function: binding (GO:0005488);; cellular component: cell (GO:0005623);; cellular component: organelle (GO:0043226);; cellular component: cell part (GO:0044464);; cellular component: membrane (GO:0016020);; biological process: metabolic process (GO:0008152);; biological process: cellular process (GO:0009987)
CCG051010.1.gene	3.95097	1.95615	5.77311	0.035861	0	0.045822	1.32715e-24	-7.4781	down	Signal transduction mechanisms	cellular component: cell (GO:0005623);; cellular component: organelle (GO:0043226);; cellular component: cell part (GO:0044464)
CCG051009.2.gene	1.77901	9.55052	4.06923	0.241268	1.35445	0.441825	4.60185e-05	-3.14283	down	General function prediction only	cellular component: cell (GO:0005623);; cellular component: organelle (GO:0043226);; cellular component: cell part (GO:0044464);; cellular component: organelle part (GO:0044422);; biological process: cellular process (GO:0009987);; biological process: response to stimulus (GO:0050896);; biological process: biological regulation (GO:0065007);; molecular function: catalytic activity (GO:0003824);; …
CCG051007.1.gene	3.23413	26.7952	38.8383	1.33164	3.46315	1.4492	4.41347e-05	-3.55691	down	General function prediction only	biological process: cellular process (GO:0009987);; biological process: single-organism process (GO:0044699);; biological process: response to stimulus (GO:0050896);; biological process: localization (GO:0051179);; molecular function: transporter activity (GO:0005215);; cellular component: membrane (GO:0016020)
CCG051002.1.gene	7.06419	6.40049	6.50733	19.344	26.7164	69.9403	0.000253507	2.12635	up	Function unknown	--
CCG051001.1.gene	0.476063	0.565774	0.235576	3.37616	4.52142	5.66309	3.44803e-08	3.06811	up	Cell cycle control, cell division, chromosome partitioning	cellular component: cell (GO:0005623);; cellular component: organelle (GO:0043226);; cellular component: cell part (GO:0044464)
CCG050997.1.gene	0.149353	0.131193	0.259429	0	0	0	0.00925132	-5.52151	down	Secondary metabolites biosynthesis, transport and catabolism	--
CCG050996.1.gene	1.80396	2.1339	2.75369	5.15555	6.44347	6.4315	0.0011614	1.02546	up	Inorganic ion transport and metabolism	--
CCG050990.1.gene	2.35337	2.40728	3.40635	0.239936	0.797112	0.721659	5.17114e-05	-2.38165	down	Intracellular trafficking, secretion, and vesicular transport	cellular component: cell (GO:0005623);; cellular component: organelle (GO:0043226);; cellular component: cell part (GO:0044464)
CCG050989.2.gene	1.05606	1.05545	0.913588	3.10605	6.20965	5.01542	8.60442e-07	2.3874	up	Function unknown	molecular function: binding (GO:0005488);; cellular component: cell (GO:0005623);; cellular component: organelle (GO:0043226);; cellular component: cell part (GO:0044464)
CCG050977.1.gene	0.002751	0.105985	0.053601	2.39027	2.53155	2.65632	4.58952e-10	4.76946	up	--	--
CCG050973.2.gene	41.7439	65.8802	67.5193	27.4968	29.0272	19.817	0.000202925	-1.41633	down	Energy production and conversion	cellular component: cell (GO:0005623);; cellular component: membrane (GO:0016020);; cellular component: macromolecular complex (GO:0032991);; cellular component: organelle (GO:0043226);; cellular component: organelle part (GO:0044422);; cellular component: membrane part (GO:0044425);; cellular component: cell part (GO:0044464);; biological process: metabolic process (GO:0008152);; biological proc…
CCG050968.1.gene	6.34295	14.9771	7.01865	3.76797	5.75401	5.14869	1.69868e-05	-1.77204	down	Function unknown	--
CCG050966.1.gene	5.2755	7.74905	3.46341	68.585	20.9157	44.986	8.70236e-06	2.4386	up	Function unknown	cellular component: cell (GO:0005623);; cellular component: organelle (GO:0043226);; cellular component: cell part (GO:0044464);; biological process: metabolic process (GO:0008152);; biological process: cellular process (GO:0009987);; biological process: biological regulation (GO:0065007);; molecular function: catalytic activity (GO:0003824)
CCG050963.2.gene	1.39314	1.85268	0.921799	0.388129	0.213046	0.530341	0.000130629	-2.05958	down	Transcription	molecular function: binding (GO:0005488);; biological process: metabolic process (GO:0008152);; biological process: cellular process (GO:0009987);; biological process: response to stimulus (GO:0050896);; biological process: signaling (GO:0023052);; biological process: single-organism process (GO:0044699);; biological process: biological regulation (GO:0065007);; biological process: reproductive p…
CCG050962.1.gene	6.5028	4.88877	5.16184	1.59042	0.301542	0.771929	9.09975e-07	-2.70639	down	Transcription	molecular function: nucleic acid binding transcription factor activity (GO:0001071);; biological process: biological regulation (GO:0065007);; cellular component: cell (GO:0005623);; cellular component: organelle (GO:0043226);; cellular component: cell part (GO:0044464);; biological process: multicellular organismal process (GO:0032501);; biological process: developmental process (GO:0032502);; b…
CCG050961.3.gene	2.60069	1.94937	2.77202	0.358512	0.304804	0.305981	6.50701e-19	-3.11595	down	General function prediction only	molecular function: binding (GO:0005488);; cellular component: cell (GO:0005623);; cellular component: cell part (GO:0044464);; biological process: metabolic process (GO:0008152);; biological process: cellular process (GO:0009987);; biological process: single-organism process (GO:0044699);; biological process: response to stimulus (GO:0050896);; biological process: biological regulation (GO:00650…
CCG050960.1.gene	12.6014	38.0273	11.8644	8.68611	7.14638	5.01884	0.007876	-1.80469	down	Function unknown	--
CCG050958.1.gene	2.75021	1.64707	4.36976	0.615775	0	0.310645	0.0038828	-3.18844	down	General function prediction only	--
CCG050957.1.gene	10.203	18.8109	19.3728	6.19471	10.0842	7.14272	0.00382382	-1.24177	down	RNA processing and modification	molecular function: binding (GO:0005488)
CCG050949.1.gene	1.10246	1.3757	0.676804	0.040595	0.011551	0.219482	6.84041e-05	-3.53268	down	Energy production and conversion	cellular component: extracellular region (GO:0005576);; cellular component: extracellular region part (GO:0044421);; molecular function: catalytic activity (GO:0003824);; biological process: metabolic process (GO:0008152);; biological process: single-organism process (GO:0044699);; biological process: cellular process (GO:0009987);; biological process: biological regulation (GO:0065007);; molecul…
CCG050946.1.gene	0.733871	0.835946	1.51532	0.110205	0.174757	0.101115	2.3268e-07	-2.99497	down	Amino acid transport and metabolism	molecular function: catalytic activity (GO:0003824);; biological process: metabolic process (GO:0008152);; molecular function: binding (GO:0005488)
CCG050945.1.gene	0	0	0	0.140649	0.937408	0.721197	0.000307626	6.90585	up	General function prediction only	biological process: metabolic process (GO:0008152);; biological process: cellular process (GO:0009987);; biological process: multicellular organismal process (GO:0032501);; biological process: developmental process (GO:0032502);; biological process: single-organism process (GO:0044699);; biological process: cellular component organization or biogenesis (GO:0071840);; molecular function: catalytic…
CCG050944.1.gene	5.84447	4.11945	7.50861	12.9506	16.7443	16.7332	1.16004e-05	1.13913	up	General function prediction only	biological process: cellular process (GO:0009987);; biological process: single-organism process (GO:0044699);; biological process: biological regulation (GO:0065007)
CCG050939.1.gene	1.84676	1.96411	0.700764	0.022342	0.061872	0.062138	6.03623e-08	-4.44359	down	Secondary metabolites biosynthesis, transport and catabolism	molecular function: catalytic activity (GO:0003824);; biological process: metabolic process (GO:0008152);; biological process: single-organism process (GO:0044699);; molecular function: binding (GO:0005488);; cellular component: cell (GO:0005623);; cellular component: organelle (GO:0043226);; cellular component: cell part (GO:0044464);; molecular function: electron carrier activity (GO:0009055);;…
CCG050934.1.gene	6.25484	5.67788	5.78974	14.5375	20.2185	14.5868	7.17877e-05	1.22278	up	General function prediction only	cellular component: cell (GO:0005623);; cellular component: organelle (GO:0043226);; cellular component: cell part (GO:0044464);; molecular function: binding (GO:0005488)
CCG050928.2.gene	21.0421	9.91059	31.6175	5.65665	3.93273	7.38208	0.000138438	-1.84107	down	Cytoskeleton	molecular function: catalytic activity (GO:0003824);; biological process: metabolic process (GO:0008152);; molecular function: binding (GO:0005488);; cellular component: cell (GO:0005623);; cellular component: organelle (GO:0043226);; cellular component: cell part (GO:0044464);; cellular component: membrane (GO:0016020);; cellular component: macromolecular complex (GO:0032991);; cellular componen…
CCG050926.1.gene	0.240552	0.125246	0.313892	0.906488	1.81202	1.50895	3.76321e-05	2.32959	up	General function prediction only	cellular component: cell (GO:0005623);; cellular component: organelle (GO:0043226);; cellular component: cell part (GO:0044464)
CCG050922.1.gene	0	0	0	0.594956	0.159038	0.402212	0.00164743	6.26622	up	--	--
CCG050918.1.gene	0.204153	0.444166	1.64551	0.0663	0.029012	0.032898	9.85572e-05	-3.96129	down	General function prediction only	--
CCG050913.1.gene	24.4351	35.3227	27.9043	3.82649	0.540675	1.64332	8.72676e-09	-4.0422	down	Function unknown	molecular function: catalytic activity (GO:0003824);; biological process: metabolic process (GO:0008152)
CCG050912.1.gene	9.29695	8.05637	10.1698	3.089	1.52611	4.45846	0.000115615	-1.82966	down	Function unknown	cellular component: cell (GO:0005623);; cellular component: organelle (GO:0043226);; cellular component: cell part (GO:0044464);; molecular function: catalytic activity (GO:0003824);; biological process: metabolic process (GO:0008152)
CCG050911.1.gene	2.15463	5.5577	5.893	0.468846	0.093519	0.414154	1.13229e-06	-3.35809	down	Function unknown	cellular component: cell (GO:0005623);; cellular component: organelle (GO:0043226);; cellular component: cell part (GO:0044464);; molecular function: catalytic activity (GO:0003824);; biological process: metabolic process (GO:0008152)
CCG050909.1.gene	6.56692	4.75605	6.66143	18.0115	32.2075	30.9881	2.54277e-07	1.88657	up	Posttranslational modification, protein turnover, chaperones	molecular function: binding (GO:0005488);; cellular component: cell (GO:0005623);; cellular component: cell part (GO:0044464);; biological process: metabolic process (GO:0008152);; biological process: single-organism process (GO:0044699);; biological process: cellular process (GO:0009987);; biological process: cellular component organization or biogenesis (GO:0071840);; cellular component: organe…
CCG050902.1.gene	0.950914	0.723477	1.38503	3.30988	5.30915	3.81852	8.12906e-06	1.75789	up	Function unknown	cellular component: cell (GO:0005623);; cellular component: organelle (GO:0043226);; cellular component: cell part (GO:0044464);; biological process: metabolic process (GO:0008152);; biological process: cellular process (GO:0009987);; biological process: single-organism process (GO:0044699);; biological process: cellular component organization or biogenesis (GO:0071840)
CCG050894.1.gene	13.2783	8.89617	5.09038	0	0	0.035519	5.62778e-16	-8.46437	down	General function prediction only	--
CCG050888.1.gene	3.90583	4.7616	5.41568	11.7401	14.3394	13.7041	2.24205e-06	1.25527	up	Amino acid transport and metabolism	molecular function: catalytic activity (GO:0003824);; biological process: metabolic process (GO:0008152);; biological process: cellular process (GO:0009987);; biological process: single-organism process (GO:0044699);; cellular component: cell (GO:0005623);; cellular component: organelle (GO:0043226);; cellular component: cell part (GO:0044464)
CCG050886.1.gene	0.274512	0.131121	0.23935	1.07492	1.28086	1.70428	4.38289e-05	2.37222	up	Function unknown	--
CCG050885.1.gene	2.07656	1.46506	1.00275	12.0114	10.294	10.1085	1.22542e-06	2.52321	up	Transcription	molecular function: binding (GO:0005488);; cellular component: cell (GO:0005623);; cellular component: organelle (GO:0043226);; cellular component: cell part (GO:0044464)
CCG050879.1.gene	0.916605	2.03587	4.31152	16.2289	6.5219	19.3831	0.00190901	2.26335	up	Translation, ribosomal structure and biogenesis	molecular function: binding (GO:0005488);; cellular component: cell (GO:0005623);; cellular component: organelle (GO:0043226);; cellular component: organelle part (GO:0044422);; cellular component: cell part (GO:0044464);; cellular component: membrane (GO:0016020);; biological process: biological regulation (GO:0065007);; biological process: response to stimulus (GO:0050896);; biological process:…
CCG050876.1.gene	0.324257	0.306157	0.077114	30.7664	9.57066	10.0876	4.222e-14	5.7429	up	General function prediction only	--
CCG050874.1.gene	1.60998	1.04069	0.607693	0.118433	0	0.040487	0.000117944	-4.15314	down	General function prediction only	cellular component: cell (GO:0005623);; cellular component: organelle (GO:0043226);; cellular component: cell part (GO:0044464);; biological process: metabolic process (GO:0008152);; biological process: cellular process (GO:0009987);; molecular function: catalytic activity (GO:0003824);; biological process: response to stimulus (GO:0050896);; cellular component: organelle part (GO:0044422);; biol…
CCG050871.1.gene	9.00746	13.5716	5.15388	1.00444	0.471816	1.64081	5.26152e-07	-2.84786	down	General function prediction only	biological process: single-organism process (GO:0044699);; biological process: cellular component organization or biogenesis (GO:0071840);; cellular component: cell (GO:0005623);; cellular component: organelle (GO:0043226);; cellular component: cell part (GO:0044464);; cellular component: membrane (GO:0016020);; biological process: localization (GO:0051179);; biological process: response to stimu…
CCG050867.1.gene	1.7532	1.47063	0.75739	0.305933	0.226895	0.302805	1.34431e-05	-2.45503	down	Function unknown	molecular function: binding (GO:0005488)
CCG050861.1.gene	0.555646	0.680939	0.539864	0	0	0	3.95432e-05	-7.44865	down	Function unknown	cellular component: membrane (GO:0016020);; molecular function: catalytic activity (GO:0003824);; biological process: metabolic process (GO:0008152)
CCG050855.2.gene	0.696966	1.34625	0.200289	0.12695	0	0.032659	0.00284637	-3.75851	down	General function prediction only	--
CCG050853.1.gene	0.342021	1.1895	0.26368	0	0	0	7.30656e-07	-8.50901	down	General function prediction only	molecular function: binding (GO:0005488);; biological process: metabolic process (GO:0008152);; molecular function: catalytic activity (GO:0003824)
CCG050852.1.gene	9.45667	12.214	11.7897	24.7132	20.0771	35.331	0.00224862	1.10247	up	Transcription	cellular component: cell (GO:0005623);; cellular component: organelle (GO:0043226);; cellular component: cell part (GO:0044464);; biological process: biological regulation (GO:0065007)
CCG050847.1.gene	5.76035	3.11648	1.93673	0.037989	0	0.052828	3.28329e-14	-6.35756	down	General function prediction only	biological process: cellular process (GO:0009987);; biological process: single-organism process (GO:0044699);; biological process: cellular component organization or biogenesis (GO:0071840);; cellular component: cell (GO:0005623);; cellular component: organelle (GO:0043226);; cellular component: cell part (GO:0044464);; cellular component: organelle part (GO:0044422)
CCG050842.2.gene	0.525086	1.02702	0.845475	0.359948	0.124021	0.307855	0.0083876	-1.77644	down	General function prediction only	--
CCG050834.1.gene	1.52359	3.2396	1.44701	0.073588	0.402866	0.140089	3.49796e-06	-3.3098	down	Function unknown	cellular component: cell (GO:0005623);; cellular component: organelle (GO:0043226);; cellular component: cell part (GO:0044464)
CCG050832.1.gene	0.318574	0.387883	0.233416	2.33298	1.09244	1.05359	0.00585462	1.93714	up	Defense mechanisms	biological process: metabolic process (GO:0008152);; molecular function: catalytic activity (GO:0003824)
CCG050828.1.gene	6.22835	10.5483	10.633	2.45677	1.74236	2.66356	2.77933e-10	-2.17103	down	Lipid transport and metabolism	cellular component: cell (GO:0005623);; cellular component: organelle (GO:0043226);; cellular component: cell part (GO:0044464);; cellular component: membrane (GO:0016020);; biological process: metabolic process (GO:0008152);; biological process: cellular process (GO:0009987);; molecular function: catalytic activity (GO:0003824);; biological process: single-organism process (GO:0044699);; biologi…
CCG050823.2.gene	1.17108	1.63357	1.60795	4.59062	3.31202	3.86235	0.000541585	1.21814	up	General function prediction only	molecular function: catalytic activity (GO:0003824);; biological process: metabolic process (GO:0008152);; molecular function: binding (GO:0005488);; biological process: cellular process (GO:0009987);; biological process: single-organism process (GO:0044699)
CCG050822.2.gene	1.51355	1.10291	0.943223	3.08313	3.25379	4.57047	0.00277408	1.30845	up	Lipid transport and metabolism	--
CCG050821.1.gene	0.119469	0.05218	0.011161	0.570325	1.07148	0.747514	0.000162143	3.16468	up	General function prediction only	--
CCG050819.1.gene	3.98065	4.15722	4.39946	9.27259	11.0841	11.5561	8.76117e-09	1.63038	up	Function unknown	cellular component: cell (GO:0005623);; cellular component: organelle (GO:0043226);; cellular component: cell part (GO:0044464);; biological process: cellular process (GO:0009987);; biological process: multicellular organismal process (GO:0032501);; biological process: developmental process (GO:0032502);; biological process: single-organism process (GO:0044699);; biological process: cellular comp…
CCG050818.1.gene	70.1401	41.0243	60.5064	341.279	306.937	336.235	2.78838e-13	2.06325	up	Posttranslational modification, protein turnover, chaperones	cellular component: cell (GO:0005623);; cellular component: organelle (GO:0043226);; cellular component: cell part (GO:0044464);; biological process: metabolic process (GO:0008152);; molecular function: catalytic activity (GO:0003824);; biological process: response to stimulus (GO:0050896);; biological process: multi-organism process (GO:0051704)
CCG050817.1.gene	12.7382	14.7092	18.873	2.80953	2.97941	3.66668	1.72747e-15	-2.60615	down	Transcription	molecular function: binding (GO:0005488);; molecular function: nucleic acid binding transcription factor activity (GO:0001071);; biological process: biological regulation (GO:0065007);; cellular component: cell (GO:0005623);; cellular component: organelle (GO:0043226);; cellular component: cell part (GO:0044464);; biological process: cellular process (GO:0009987);; biological process: cellular co…
CCG050805.1.gene	3.62246	9.2015	0.219082	0	0	0	6.41669e-09	-9.8532	down	General function prediction only	--
CCG050801.1.gene	8.75269	9.73053	9.91566	4.97051	5.87995	5.56827	2.44012e-05	-1.07182	down	Function unknown	molecular function: structural molecule activity (GO:0005198);; cellular component: cell (GO:0005623);; cellular component: organelle (GO:0043226);; cellular component: cell part (GO:0044464);; cellular component: macromolecular complex (GO:0032991);; biological process: metabolic process (GO:0008152);; biological process: cellular process (GO:0009987)
CCG050800.3.gene	0.273086	0.286791	0.169199	0	0	0	0.000162258	-7.05195	down	General function prediction only	--
CCG050798.1.gene	5.18567	5.5685	9.89872	1.2931	0.341013	1.27345	5.00344e-07	-2.81303	down	Function unknown	cellular component: cell (GO:0005623);; cellular component: organelle (GO:0043226);; cellular component: cell part (GO:0044464);; cellular component: membrane (GO:0016020);; cellular component: cell junction (GO:0030054)
CCG050794.1.gene	3.00366	6.0645	6.80924	1.61051	1.20335	1.39896	6.48645e-06	-2.1116	down	General function prediction only	cellular component: cell (GO:0005623);; cellular component: organelle (GO:0043226);; cellular component: cell part (GO:0044464);; biological process: reproductive process (GO:0022414);; biological process: multicellular organismal process (GO:0032501);; biological process: developmental process (GO:0032502);; biological process: single-organism process (GO:0044699)
CCG050792.1.gene	115.016	114.832	102.309	6.6662	19.5616	8.32816	2.16511e-12	-3.53215	down	Function unknown	cellular component: cell (GO:0005623);; cellular component: membrane (GO:0016020);; cellular component: organelle (GO:0043226);; cellular component: organelle part (GO:0044422);; cellular component: cell part (GO:0044464);; biological process: response to stimulus (GO:0050896);; biological process: biological regulation (GO:0065007);; biological process: cellular component organization or biogene…
CCG050786.1.gene	0	0	0	1.54816	1.40566	1.34319	3.49077e-09	9.47405	up	Signal transduction mechanisms	molecular function: binding (GO:0005488);; biological process: cellular process (GO:0009987);; biological process: single-organism process (GO:0044699)
CCG050780.1.gene	0.203554	0.077362	0.087734	1.98176	4.63335	5.618	4.28494e-13	4.69692	up	Nucleotide transport and metabolism	molecular function: catalytic activity (GO:0003824);; biological process: metabolic process (GO:0008152);; molecular function: binding (GO:0005488);; biological process: cellular process (GO:0009987);; biological process: single-organism process (GO:0044699);; cellular component: cell (GO:0005623);; cellular component: organelle (GO:0043226);; cellular component: cell part (GO:0044464);; biologic…
CCG050777.2.gene	0.449926	0.673645	0.786919	0	0	0	0.000956066	-6.45718	down	Transcription	--
CCG050766.1.gene	7.05172	3.28112	1.27473	60.2033	68.5438	56.1112	2.75396e-08	3.48122	up	Function unknown	cellular component: cell (GO:0005623);; cellular component: organelle (GO:0043226);; cellular component: cell part (GO:0044464);; cellular component: membrane (GO:0016020);; cellular component: membrane part (GO:0044425);; molecular function: catalytic activity (GO:0003824);; biological process: metabolic process (GO:0008152);; biological process: cellular process (GO:0009987);; biological proces…
CCG050765.1.gene	7.79574	4.1811	5.28414	23.877	39.5319	28.0236	1.1505e-06	2.14301	up	Function unknown	cellular component: cell (GO:0005623);; cellular component: organelle (GO:0043226);; cellular component: cell part (GO:0044464)
CCG050760.1.gene	2.89568	2.93388	4.07592	11.3164	13.384	11.095	3.82839e-08	1.61344	up	General function prediction only	--
CCG050755.1.gene	4.46435	3.84422	4.5176	12.5955	13.7587	13.745	1.93259e-08	1.40404	up	Function unknown	--
CCG050751.1.gene	0.824155	0.947133	0.311891	0.081505	0	0.085007	0.000593725	-3.67982	down	Posttranslational modification, protein turnover, chaperones	molecular function: catalytic activity (GO:0003824);; biological process: metabolic process (GO:0008152)
CCG050747.1.gene	324.722	307.362	293.426	14.2817	15.3195	14.6869	2.03458e-74	-4.32116	down	Defense mechanisms	molecular function: catalytic activity (GO:0003824);; biological process: metabolic process (GO:0008152);; biological process: cellular process (GO:0009987)
CCG050745.4.gene	4.21794	2.86011	1.73284	0.229778	0	0.09728	1.69649e-05	-4.63916	down	Transcription	molecular function: nucleic acid binding transcription factor activity (GO:0001071);; biological process: biological regulation (GO:0065007);; cellular component: cell (GO:0005623);; cellular component: organelle (GO:0043226);; cellular component: cell part (GO:0044464);; biological process: cellular process (GO:0009987);; biological process: developmental process (GO:0032502);; biological proces…
CCG050743.1.gene	3.70738	3.8306	6.5029	0	0	0.165774	2.61802e-08	-5.94426	down	Function unknown	--
CCG050732.2.gene	1.0289	1.53323	1.62265	0.093582	0	0.067032	1.39252e-07	-4.36714	down	Coenzyme transport and metabolism	biological process: metabolic process (GO:0008152);; biological process: cellular process (GO:0009987);; cellular component: cell (GO:0005623);; cellular component: organelle (GO:0043226);; cellular component: cell part (GO:0044464);; molecular function: catalytic activity (GO:0003824);; biological process: single-organism process (GO:0044699)
CCG050728.1.gene	3.43704	3.55098	4.97003	13.5201	15.3766	6.29831	0.00884658	1.33128	up	Function unknown	cellular component: cell (GO:0005623);; cellular component: organelle (GO:0043226);; cellular component: cell part (GO:0044464)
CCG050727.1.gene	212.659	251.257	281.913	3.5412	0	5.42467	2.46641e-06	-6.07567	down	Posttranslational modification, protein turnover, chaperones	molecular function: catalytic activity (GO:0003824);; biological process: metabolic process (GO:0008152);; cellular component: cell (GO:0005623);; cellular component: cell part (GO:0044464);; cellular component: organelle (GO:0043226);; cellular component: extracellular region (GO:0005576)
CCG050724.1.gene	2.94162	3.08686	5.10871	5.25381	8.96351	9.167	0.00165999	1.18415	up	General function prediction only	--
CCG050723.1.gene	3.98215	2.0569	1.75558	12.396	13.0198	17.0254	6.03747e-07	2.03593	up	General function prediction only	--
CCG050722.1.gene	28.8559	31.7032	19.7394	108.565	326.627	106.736	8.92288e-05	2.32213	up	Function unknown	--
CCG050717.1.gene	12.0806	12.2955	26.1686	7.406	4.05281	3.22815	0.000353803	-1.92174	down	Function unknown	biological process: cellular process (GO:0009987);; biological process: single-organism process (GO:0044699);; biological process: response to stimulus (GO:0050896);; biological process: localization (GO:0051179);; molecular function: transporter activity (GO:0005215);; cellular component: membrane (GO:0016020);; cellular component: cell (GO:0005623);; cellular component: organelle (GO:0043226);;…
CCG050714.1.gene	8.35241	10.1874	14.2834	169.053	120.215	14.1588	0.000653462	2.90691	up	--	--
CCG050703.2.gene	1.03066	0	2.31536	0	0	0	0.0011765	-6.69243	down	--	--
CCG050701.1.gene	19.427	16.8986	28.4906	2.87359	1.67626	2.77008	1.4186e-19	-3.39422	down	Intracellular trafficking, secretion, and vesicular transport	molecular function: binding (GO:0005488);; cellular component: cell (GO:0005623);; cellular component: membrane (GO:0016020);; cellular component: cell part (GO:0044464);; biological process: cellular process (GO:0009987);; biological process: signaling (GO:0023052);; biological process: single-organism process (GO:0044699);; biological process: response to stimulus (GO:0050896);; biological proc…
CCG050700.1.gene	0	0	0.10473	1.29987	2.7509	2.06914	0.00371178	4.18665	up	--	--
CCG050695.1.gene	7.84793	7.46503	7.14132	0.519503	1.29847	2.0517	2.56892e-06	-2.73755	down	General function prediction only	--
CCG050682.1.gene	32.0079	37.6371	25.1217	2.47053	2.05744	1.61616	1.74115e-25	-4.20939	down	General function prediction only	biological process: metabolic process (GO:0008152);; biological process: single-organism process (GO:0044699);; biological process: localization (GO:0051179);; molecular function: catalytic activity (GO:0003824);; molecular function: binding (GO:0005488);; cellular component: cell (GO:0005623);; cellular component: organelle (GO:0043226);; cellular component: cell part (GO:0044464)
CCG050680.2.gene	66.8288	45.594	55.7208	4.14389	1.42188	3.4496	9.13109e-17	-4.18242	down	Lipid transport and metabolism	biological process: cellular process (GO:0009987);; biological process: single-organism process (GO:0044699);; biological process: cellular component organization or biogenesis (GO:0071840);; cellular component: cell (GO:0005623);; cellular component: organelle (GO:0043226);; cellular component: cell part (GO:0044464);; molecular function: catalytic activity (GO:0003824);; biological process: met…
CCG050674.2.gene	6.94898	5.91271	8.07295	2.83719	0.133989	0.39429	0.00248157	-2.94824	down	General function prediction only	molecular function: catalytic activity (GO:0003824);; biological process: metabolic process (GO:0008152);; biological process: single-organism process (GO:0044699);; cellular component: membrane (GO:0016020);; cellular component: membrane part (GO:0044425);; cellular component: cell (GO:0005623);; cellular component: organelle (GO:0043226);; cellular component: cell part (GO:0044464)
CCG050671.1.gene	2.98453	2.64711	3.2762	55.7546	23.3929	18.2214	5.57345e-09	3.18758	up	Signal transduction mechanisms	cellular component: membrane (GO:0016020)
CCG050667.1.gene	5.58789	4.2675	2.82174	0.118181	0	0.157377	3.74461e-10	-5.50283	down	Inorganic ion transport and metabolism	molecular function: transporter activity (GO:0005215);; biological process: cellular process (GO:0009987);; biological process: single-organism process (GO:0044699);; biological process: localization (GO:0051179);; cellular component: membrane (GO:0016020);; cellular component: membrane part (GO:0044425)
CCG050664.1.gene	22.7653	17.2122	22.1564	60.726	83.4013	72.3885	2.74317e-08	1.55867	up	General function prediction only	molecular function: binding (GO:0005488);; cellular component: cell (GO:0005623);; cellular component: organelle (GO:0043226);; cellular component: cell part (GO:0044464)
CCG050662.1.gene	1.48674	0.779744	0.502764	6.9512	7.81891	8.86441	1.09652e-07	2.79738	up	Posttranslational modification, protein turnover, chaperones	molecular function: catalytic activity (GO:0003824);; biological process: metabolic process (GO:0008152);; biological process: cellular process (GO:0009987)
CCG050657.1.gene	0.374967	0.430361	0.275335	0.029896	0.082852	0.120565	0.000769383	-2.38878	down	Function unknown	biological process: metabolic process (GO:0008152);; biological process: cellular process (GO:0009987);; biological process: biological regulation (GO:0065007);; biological process: single-organism process (GO:0044699);; cellular component: cell (GO:0005623);; cellular component: organelle (GO:0043226);; cellular component: cell part (GO:0044464);; biological process: cellular component organizat…
CCG050653.1.gene	4.59571	5.06487	3.5082	2.02876	2.07725	1.30025	0.000343957	-1.51247	down	Inorganic ion transport and metabolism	cellular component: cell (GO:0005623);; cellular component: organelle (GO:0043226);; cellular component: cell part (GO:0044464);; cellular component: membrane (GO:0016020);; cellular component: membrane part (GO:0044425);; biological process: cellular process (GO:0009987);; biological process: single-organism process (GO:0044699);; biological process: localization (GO:0051179)
CCG050650.1.gene	74.299	68.4827	73.9712	7.35806	10.8171	6.45969	4.65375e-25	-3.35417	down	Amino acid transport and metabolism	molecular function: catalytic activity (GO:0003824);; biological process: metabolic process (GO:0008152);; molecular function: binding (GO:0005488);; cellular component: cell (GO:0005623);; cellular component: organelle (GO:0043226);; cellular component: cell part (GO:0044464);; cellular component: membrane (GO:0016020);; biological process: cellular process (GO:0009987);; biological process: sin…
CCG050648.1.gene	0.479104	0.120318	0.241301	3.08917	1.50314	1.35429	0.00172814	2.47799	up	Function unknown	molecular function: catalytic activity (GO:0003824);; biological process: metabolic process (GO:0008152);; biological process: single-organism process (GO:0044699)
CCG050647.1.gene	3.88717	5.01167	4.78732	55.0026	50.4544	45.7825	3.79573e-33	3.21978	up	Amino acid transport and metabolism	biological process: cellular process (GO:0009987);; biological process: single-organism process (GO:0044699);; biological process: localization (GO:0051179);; cellular component: cell (GO:0005623);; cellular component: organelle (GO:0043226);; cellular component: cell part (GO:0044464);; cellular component: membrane (GO:0016020);; cellular component: organelle part (GO:0044422);; molecular functi…
CCG050646.1.gene	0.080947	0.55678	0.109831	0.013231	0	0.013368	0.00756751	-3.99013	down	Function unknown	biological process: metabolic process (GO:0008152);; biological process: cellular process (GO:0009987);; biological process: biological regulation (GO:0065007);; biological process: single-organism process (GO:0044699);; cellular component: cell (GO:0005623);; cellular component: organelle (GO:0043226);; cellular component: cell part (GO:0044464);; biological process: cellular component organizat…
CCG050644.2.gene	164.236	124.211	137.361	0.351969	0.101063	0.731526	1.72771e-45	-8.51643	down	Lipid transport and metabolism	cellular component: cell (GO:0005623);; cellular component: organelle (GO:0043226);; cellular component: cell part (GO:0044464);; biological process: metabolic process (GO:0008152);; biological process: cellular process (GO:0009987);; biological process: single-organism process (GO:0044699);; molecular function: catalytic activity (GO:0003824)
CCG050637.1.gene	7.39739	8.03035	9.36459	0.349477	0.747154	0.560404	1.8724e-27	-4.11142	down	Translation, ribosomal structure and biogenesis	biological process: metabolic process (GO:0008152);; biological process: cellular process (GO:0009987);; biological process: single-organism process (GO:0044699);; biological process: reproductive process (GO:0022414);; biological process: multicellular organismal process (GO:0032501);; biological process: developmental process (GO:0032502)
CCG050636.1.gene	5.80809	0.80709	2.36392	0.604472	0.084637	0.147823	0.00242763	-3.27298	down	Cytoskeleton	molecular function: binding (GO:0005488);; cellular component: cell (GO:0005623);; cellular component: organelle (GO:0043226);; cellular component: cell part (GO:0044464);; biological process: cellular process (GO:0009987);; biological process: single-organism process (GO:0044699);; biological process: cellular component organization or biogenesis (GO:0071840)
CCG050631.1.gene	0.224109	0.569294	0.761816	4.88612	1.38983	2.92368	0.00416995	2.13934	up	General function prediction only	cellular component: extracellular region (GO:0005576);; cellular component: cell (GO:0005623);; cellular component: organelle (GO:0043226);; cellular component: cell part (GO:0044464)
CCG050627.1.gene	1.1467	3.11562	0.529373	0	0	0	2.93092e-05	-7.65147	down	General function prediction only	--
CCG050611.1.gene	0.085245	1.42132	3.00221	19.6083	28.9886	14.9273	0.00010947	3.46429	up	--	--
CCG050600.1.gene	22.1722	12.3474	15.9993	1.11865	0.113088	0.092866	3.5798e-08	-5.17531	down	Chromatin structure and dynamics	cellular component: cell (GO:0005623);; cellular component: macromolecular complex (GO:0032991);; cellular component: organelle (GO:0043226);; cellular component: organelle part (GO:0044422);; cellular component: cell part (GO:0044464);; molecular function: binding (GO:0005488);; biological process: cellular process (GO:0009987);; biological process: cellular component organization or biogenesis …
CCG050597.1.gene	10.2384	8.04104	3.65499	26.2925	22.4149	38.823	0.00234247	1.7074	up	General function prediction only	cellular component: cell (GO:0005623);; cellular component: macromolecular complex (GO:0032991);; cellular component: cell part (GO:0044464);; molecular function: catalytic activity (GO:0003824);; biological process: metabolic process (GO:0008152);; biological process: cellular process (GO:0009987)
CCG050595.1.gene	9.83595	7.8454	10.1698	0.062901	0	0.328977	9.87281e-13	-6.09298	down	General function prediction only	--
CCG050592.1.gene	23.1937	28.7467	19.2506	61.7453	69.1422	80.2468	0.000159082	1.2899	up	Function unknown	biological process: metabolic process (GO:0008152);; biological process: cellular process (GO:0009987);; biological process: single-organism process (GO:0044699);; biological process: signaling (GO:0023052);; biological process: response to stimulus (GO:0050896);; biological process: biological regulation (GO:0065007)
CCG050591.2.gene	1.29889	1.68204	1.30316	0.009715	0	0.024858	3.41514e-20	-6.61427	down	Signal transduction mechanisms	molecular function: catalytic activity (GO:0003824);; biological process: metabolic process (GO:0008152);; biological process: cellular process (GO:0009987);; molecular function: binding (GO:0005488)
CCG050588.1.gene	1.60492	2.01106	1.09396	0.334278	0.089388	0.225269	4.10633e-06	-2.94639	down	Function unknown	cellular component: cell (GO:0005623);; cellular component: organelle (GO:0043226);; cellular component: cell part (GO:0044464)
CCG050584.1.gene	0.174271	0.250187	0.119607	17.8765	31.1617	16.8715	3.60433e-39	6.52492	up	Function unknown	--
CCG050571.1.gene	1.84971	0.666974	0.719159	0.050015	0	0.249963	0.00521877	-3.41041	down	General function prediction only	biological process: metabolic process (GO:0008152);; biological process: cellular process (GO:0009987);; biological process: single-organism process (GO:0044699);; cellular component: cell (GO:0005623);; cellular component: organelle (GO:0043226);; cellular component: cell part (GO:0044464);; cellular component: membrane (GO:0016020);; molecular function: catalytic activity (GO:0003824)
CCG050569.1.gene	3.38267	2.39033	2.87888	11.1413	18.8687	15.9308	0.000951553	1.1512	up	RNA processing and modification	biological process: metabolic process (GO:0008152);; biological process: cellular process (GO:0009987);; molecular function: binding (GO:0005488);; cellular component: cell (GO:0005623);; cellular component: organelle (GO:0043226);; cellular component: organelle part (GO:0044422);; cellular component: cell part (GO:0044464);; molecular function: catalytic activity (GO:0003824);; biological proces…
CCG050566.1.gene	9.82341	10.9071	10.4039	3.1452	4.55263	3.72068	7.13429e-06	-1.58746	down	Function unknown	cellular component: cell (GO:0005623);; cellular component: organelle (GO:0043226);; cellular component: cell part (GO:0044464);; biological process: cellular component organization or biogenesis (GO:0071840);; cellular component: membrane (GO:0016020)
CCG050556.1.gene	4.58867	3.65523	3.0856	0.545426	0.001671	0.423623	0.00183175	-3.22013	down	Signal transduction mechanisms	molecular function: catalytic activity (GO:0003824);; biological process: metabolic process (GO:0008152);; biological process: cellular process (GO:0009987);; biological process: single-organism process (GO:0044699);; biological process: localization (GO:0051179);; molecular function: transporter activity (GO:0005215);; cellular component: membrane (GO:0016020);; cellular component: membrane part…
CCG050554.1.gene	6.03183	5.38679	6.36521	0.564609	0.241832	1.24675	1.19175e-10	-3.40291	down	Function unknown	--
CCG050547.1.gene	22.1276	11.3332	8.07247	0.232629	0.0587	0.308022	4.87138e-18	-6.02984	down	Posttranslational modification, protein turnover, chaperones	biological process: metabolic process (GO:0008152);; biological process: cellular process (GO:0009987);; biological process: single-organism process (GO:0044699);; molecular function: catalytic activity (GO:0003824);; cellular component: cell (GO:0005623);; cellular component: membrane (GO:0016020);; cellular component: cell part (GO:0044464);; cellular component: organelle (GO:0043226);; biologi…
CCG050545.1.gene	0.529424	0.442351	0.663485	2.03957	3.52558	2.6281	6.58944e-05	1.41874	up	Function unknown	--
CCG050536.1.gene	531.557	611.643	429.519	5.28942	7.17119	6.37423	2.65678e-89	-6.59242	down	Function unknown	cellular component: cell (GO:0005623);; cellular component: membrane (GO:0016020);; cellular component: macromolecular complex (GO:0032991);; cellular component: membrane part (GO:0044425);; cellular component: cell part (GO:0044464);; cellular component: organelle (GO:0043226);; cellular component: organelle part (GO:0044422);; biological process: metabolic process (GO:0008152);; biological proc…
CCG050529.1.gene	9.22959	9.34591	4.61792	0	0	0.100017	1.95321e-15	-7.47225	down	Function unknown	cellular component: membrane (GO:0016020);; cellular component: membrane part (GO:0044425);; cellular component: cell (GO:0005623);; cellular component: organelle (GO:0043226);; cellular component: cell part (GO:0044464)
CCG050527.1.gene	1.7186	2.92298	1.32806	0	0	0.003019	1.96309e-07	-6.9097	down	Function unknown	cellular component: membrane (GO:0016020);; cellular component: membrane part (GO:0044425);; cellular component: cell (GO:0005623);; cellular component: organelle (GO:0043226);; cellular component: cell part (GO:0044464)
CCG050522.1.gene	0.088099	0.065107	0.052863	3.61569	5.7003	3.48427	1.41426e-09	4.91087	up	Translation, ribosomal structure and biogenesis	cellular component: cell (GO:0005623);; cellular component: organelle (GO:0043226);; cellular component: cell part (GO:0044464)
CCG050519.1.gene	0.173784	0.694365	0.773228	0.007083	0	0	0.00443028	-4.73473	down	--	--
CCG050512.2.gene	3.44111	4.66157	5.01157	1.21466	0.786582	0.979757	1.80141e-11	-2.34124	down	Function unknown	cellular component: cell (GO:0005623);; cellular component: organelle (GO:0043226);; cellular component: cell part (GO:0044464)
CCG050510.1.gene	2.02801	1.37051	1.54767	0.449794	0.221237	0.800275	0.00145397	-1.9554	down	Defense mechanisms	biological process: metabolic process (GO:0008152);; molecular function: catalytic activity (GO:0003824)
CCG050507.1.gene	2.33714	1.80809	1.04662	5.61108	4.62773	8.64881	0.00833357	1.57685	up	--	--
CCG050506.1.gene	1.98531	1.88098	2.55486	8.47221	9.21458	9.78483	1.06031e-05	1.82959	up	General function prediction only	--
CCG050487.1.gene	0.10683	10.5174	0.062825	0.076307	0.088698	0.093615	0.00159003	-4.8349	down	Function unknown	cellular component: membrane (GO:0016020)
CCG050481.1.gene	0.05009	0.102016	0.013796	0.823118	0.414946	0.370088	0.00641851	2.53166	up	Function unknown	cellular component: membrane (GO:0016020)
CCG050471.1.gene	3.55721	2.64104	3.33977	291.204	159.756	361.573	1.30831e-73	6.09057	up	Function unknown	molecular function: binding (GO:0005488);; cellular component: cell (GO:0005623);; cellular component: organelle (GO:0043226);; cellular component: cell part (GO:0044464);; molecular function: catalytic activity (GO:0003824);; biological process: metabolic process (GO:0008152);; biological process: single-organism process (GO:0044699);; biological process: cellular process (GO:0009987)
CCG050463.1.gene	2.93312	3.68563	5.53599	19.729	25.47	18.8277	1.27691e-09	2.16484	up	General function prediction only	molecular function: binding (GO:0005488)
CCG050457.1.gene	7.96032	9.94301	15.1536	26.7805	48.8641	27.6916	0.00175999	1.41094	up	General function prediction only	molecular function: binding (GO:0005488);; cellular component: cell (GO:0005623);; cellular component: cell part (GO:0044464);; biological process: metabolic process (GO:0008152);; biological process: single-organism process (GO:0044699);; biological process: cellular process (GO:0009987);; biological process: localization (GO:0051179);; cellular component: cell junction (GO:0030054);; biological…
CCG050455.1.gene	6876.72	8671.79	7111.25	1863.48	3583.37	2111.2	4.275e-06	-1.8742	down	Carbohydrate transport and metabolism	cellular component: cell (GO:0005623);; cellular component: membrane (GO:0016020);; cellular component: organelle (GO:0043226);; cellular component: organelle part (GO:0044422);; cellular component: cell part (GO:0044464);; biological process: response to stimulus (GO:0050896);; cellular component: macromolecular complex (GO:0032991);; cellular component: membrane part (GO:0044425);; biological p…
CCG050450.1.gene	2.77387	3.13611	3.56154	6.8325	14.8208	12.7825	9.74585e-05	1.64439	up	Function unknown	--
CCG050449.1.gene	42.6387	22.5075	35.9594	258.752	302.537	454.746	2.29314e-13	3.02013	up	Function unknown	--
CCG050448.1.gene	0.132495	0	0.007695	9.31798	7.2162	8.59876	2.24098e-19	6.95964	up	Function unknown	--
CCG050441.1.gene	2.29589	0.729967	1.85515	0.456176	0.629316	0.211572	0.00203147	-1.98364	down	RNA processing and modification	molecular function: binding (GO:0005488);; cellular component: cell (GO:0005623);; cellular component: organelle (GO:0043226);; cellular component: cell part (GO:0044464);; biological process: metabolic process (GO:0008152);; biological process: cellular process (GO:0009987);; biological process: multicellular organismal process (GO:0032501);; biological process: developmental process (GO:0032502…
CCG050439.1.gene	14.7729	4.63628	1.47208	0.560778	0	0.478	0.00053975	-4.19618	down	Function unknown	--
CCG050438.1.gene	5.79776	3.37612	6.08035	2.12598	2.47946	2.80686	0.00112914	-1.24833	down	General function prediction only	biological process: metabolic process (GO:0008152);; biological process: cellular process (GO:0009987);; biological process: single-organism process (GO:0044699);; cellular component: cell (GO:0005623);; cellular component: organelle (GO:0043226);; cellular component: cell part (GO:0044464);; biological process: cellular component organization or biogenesis (GO:0071840)
CCG050437.1.gene	44.5944	47.0286	32.8501	8.52275	9.21595	6.30478	6.25058e-12	-2.53143	down	Carbohydrate transport and metabolism	molecular function: catalytic activity (GO:0003824);; biological process: metabolic process (GO:0008152);; cellular component: cell (GO:0005623);; cellular component: organelle (GO:0043226);; cellular component: cell part (GO:0044464);; cellular component: membrane (GO:0016020);; biological process: single-organism process (GO:0044699);; biological process: cellular process (GO:0009987);; biologi…
CCG050436.1.gene	0.381928	0.67384	0.319525	5.7223	3.0783	6.03236	2.56682e-06	2.55877	up	General function prediction only	cellular component: cell (GO:0005623);; cellular component: organelle (GO:0043226);; cellular component: cell part (GO:0044464)
CCG050427.2.gene	12.3202	7.79162	12.8168	1.42497	2.1045	1.69425	1.20413e-18	-2.88825	down	Transcription	molecular function: catalytic activity (GO:0003824);; cellular component: cell (GO:0005623);; cellular component: organelle (GO:0043226);; cellular component: cell part (GO:0044464);; biological process: metabolic process (GO:0008152);; biological process: cellular process (GO:0009987);; biological process: single-organism process (GO:0044699);; biological process: response to stimulus (GO:005089…
CCG050425.1.gene	4.04256	1.91172	3.10505	12.1793	15.2589	18.0798	1.12646e-06	2.06827	up	RNA processing and modification	cellular component: cell (GO:0005623);; cellular component: cell part (GO:0044464);; biological process: metabolic process (GO:0008152);; molecular function: catalytic activity (GO:0003824);; cellular component: organelle (GO:0043226)
CCG050414.1.gene	0.6305	1.12876	0.066633	6.15374	4.03417	3.79465	0.00845749	2.56314	up	General function prediction only	molecular function: binding (GO:0005488)
CCG050413.1.gene	0.213525	0	0	34.762	3.83749	25.611	0.00173475	6.16095	up	General function prediction only	biological process: response to stimulus (GO:0050896);; molecular function: catalytic activity (GO:0003824);; biological process: metabolic process (GO:0008152)
CCG050412.1.gene	3.56531	2.91456	3.35378	9.49706	8.83534	10.199	1.96309e-07	1.34204	up	Function unknown	--
CCG050411.1.gene	2.8736	2.14101	3.09189	7.45052	7.77479	6.65975	1.24612e-05	1.26078	up	Posttranslational modification, protein turnover, chaperones	molecular function: catalytic activity (GO:0003824);; biological process: metabolic process (GO:0008152)
CCG050410.2.gene	0.931692	1.03491	0.966965	7.3206	1.85127	8.34284	3.76939e-06	2.88556	up	Secondary metabolites biosynthesis, transport and catabolism	cellular component: cell (GO:0005623);; cellular component: organelle (GO:0043226);; cellular component: cell part (GO:0044464);; molecular function: catalytic activity (GO:0003824);; biological process: metabolic process (GO:0008152);; biological process: single-organism process (GO:0044699)
CCG050409.1.gene	3.94169	5.58564	4.25421	0.242612	0	0.642179	0.00220926	-3.72098	down	Function unknown	--
CCG050404.1.gene	6.3276	4.02895	7.41821	31.9997	60.4834	57.5635	8.74169e-12	2.82152	up	Posttranslational modification, protein turnover, chaperones	cellular component: cell (GO:0005623);; cellular component: cell part (GO:0044464);; cellular component: membrane (GO:0016020);; cellular component: macromolecular complex (GO:0032991);; cellular component: organelle (GO:0043226);; cellular component: organelle part (GO:0044422);; cellular component: membrane part (GO:0044425);; biological process: response to stimulus (GO:0050896)
CCG050402.1.gene	0.160514	0.056919	0.125829	0.909634	1.52229	1.11475	0.000406513	2.2764	up	Inorganic ion transport and metabolism	molecular function: transporter activity (GO:0005215);; biological process: cellular process (GO:0009987);; biological process: single-organism process (GO:0044699);; biological process: localization (GO:0051179);; cellular component: membrane (GO:0016020);; cellular component: membrane part (GO:0044425);; biological process: biological regulation (GO:0065007)
CCG050400.1.gene	4.33013	4.66357	5.78652	1.57114	2.39643	3.24096	0.00207891	-1.26828	down	Energy production and conversion	cellular component: cell (GO:0005623);; cellular component: organelle (GO:0043226);; cellular component: cell part (GO:0044464);; molecular function: catalytic activity (GO:0003824);; biological process: metabolic process (GO:0008152);; biological process: single-organism process (GO:0044699);; molecular function: binding (GO:0005488)
CCG050398.1.gene	18.8626	17.0528	25.0788	2.61576	3.46356	3.36897	2.78699e-24	-2.95356	down	General function prediction only	molecular function: catalytic activity (GO:0003824);; biological process: metabolic process (GO:0008152);; cellular component: cell (GO:0005623);; cellular component: organelle (GO:0043226);; cellular component: cell part (GO:0044464)
CCG050395.1.gene	5.67103	10.6776	2.76435	0.135225	0.040884	0.483942	3.57228e-08	-4.86627	down	Posttranslational modification, protein turnover, chaperones	molecular function: binding (GO:0005488)
CCG050394.1.gene	37.8708	64.7851	49.4638	10.1078	4.89589	12.4023	3.37083e-07	-2.68243	down	Function unknown	--
CCG050392.1.gene	56.559	51.8296	30.9491	7.33891	7.62971	8.55486	1.3648e-14	-2.81387	down	General function prediction only	molecular function: binding (GO:0005488);; cellular component: cell (GO:0005623);; cellular component: organelle (GO:0043226);; cellular component: cell part (GO:0044464)
CCG050390.1.gene	3.17248	2.21238	1.67616	0.103348	0.029129	0.274244	1.07358e-07	-4.17853	down	Function unknown	--
CCG050386.1.gene	10.8392	6.72489	14.5087	0.445989	0	0.627001	1.927e-06	-4.83246	down	General function prediction only	biological process: cellular process (GO:0009987);; biological process: single-organism process (GO:0044699);; biological process: cellular component organization or biogenesis (GO:0071840);; cellular component: cell (GO:0005623);; cellular component: cell part (GO:0044464);; cellular component: cell junction (GO:0030054);; cellular component: organelle (GO:0043226);; biological process: response…
CCG050384.1.gene	3.69751	2.85775	1.03149	260.877	393.604	231.658	2.63907e-30	6.4997	up	Function unknown	--
CCG050383.1.gene	0.543314	0.127752	0.249171	33.4994	33.238	18.8824	1.53711e-20	5.98623	up	Function unknown	--
CCG050382.1.gene	83.2605	75.9324	112.201	10.2786	18.2774	7.18172	2.69356e-11	-3.11296	down	--	--
CCG050379.1.gene	1.13842	1.51297	0.994609	0	0.019533	0.030125	2.52789e-10	-5.52832	down	Transcription	biological process: biological regulation (GO:0065007);; biological process: reproduction (GO:0000003);; biological process: reproductive process (GO:0022414);; biological process: multicellular organismal process (GO:0032501);; biological process: single-organism process (GO:0044699)
CCG050376.1.gene	15.161	7.0666	14.7729	0.069175	0	0.116415	5.42753e-14	-6.57193	down	General function prediction only	biological process: biological regulation (GO:0065007);; molecular function: receptor activity (GO:0004872);; molecular function: molecular transducer activity (GO:0060089);; biological process: cellular process (GO:0009987);; biological process: signaling (GO:0023052);; biological process: single-organism process (GO:0044699);; biological process: response to stimulus (GO:0050896);; cellular com…
CCG050374.1.gene	26.1041	19.9999	26.0327	3.19754	2.48374	2.13963	9.04178e-27	-3.41107	down	Amino acid transport and metabolism	biological process: metabolic process (GO:0008152);; biological process: cellular process (GO:0009987);; biological process: single-organism process (GO:0044699);; biological process: response to stimulus (GO:0050896);; molecular function: catalytic activity (GO:0003824);; biological process: reproductive process (GO:0022414);; biological process: multicellular organismal process (GO:0032501);; b…
CCG050368.5.gene	6.22432	12.0889	9.11372	1.21085	0.551587	0.786511	6.49767e-20	-3.40353	down	Signal transduction mechanisms	molecular function: catalytic activity (GO:0003824);; biological process: metabolic process (GO:0008152);; biological process: cellular process (GO:0009987);; molecular function: binding (GO:0005488);; cellular component: cell (GO:0005623);; cellular component: organelle (GO:0043226);; cellular component: cell part (GO:0044464)
CCG050367.1.gene	11.3501	11.4326	10.8024	36.582	64.5649	24.1601	0.000992684	1.64364	up	Intracellular trafficking, secretion, and vesicular transport	cellular component: cell (GO:0005623);; cellular component: membrane (GO:0016020);; cellular component: macromolecular complex (GO:0032991);; cellular component: organelle (GO:0043226);; cellular component: organelle part (GO:0044422);; cellular component: membrane part (GO:0044425);; cellular component: cell part (GO:0044464);; biological process: localization (GO:0051179)
CCG050362.1.gene	3.57914	2.36824	3.36565	1.03963	1.40218	1.33845	3.85857e-05	-1.70105	down	Function unknown	molecular function: catalytic activity (GO:0003824);; biological process: metabolic process (GO:0008152);; molecular function: binding (GO:0005488);; biological process: cellular process (GO:0009987)
CCG050358.1.gene	0	0	0	0.631206	2.17529	2.18159	9.17568e-05	7.24484	up	--	molecular function: binding (GO:0005488);; molecular function: catalytic activity (GO:0003824);; biological process: metabolic process (GO:0008152);; biological process: cellular process (GO:0009987);; cellular component: cell (GO:0005623);; cellular component: organelle (GO:0043226);; cellular component: cell part (GO:0044464)
CCG050355.1.gene	0.563857	0.295731	0.94758	74.192	56.8605	50.1759	1.54457e-42	6.34257	up	Transcription	molecular function: binding (GO:0005488);; molecular function: nucleic acid binding transcription factor activity (GO:0001071);; biological process: biological regulation (GO:0065007);; cellular component: cell (GO:0005623);; cellular component: organelle (GO:0043226);; cellular component: cell part (GO:0044464)
CCG050353.3.gene	35.8043	17.9172	32.313	9.04296	8.00069	13.8198	0.000805211	-1.36963	down	Posttranslational modification, protein turnover, chaperones	--
CCG050349.1.gene	22.3066	33.451	12.8854	3.22053	0.958677	0.344552	2.96408e-06	-3.9834	down	General function prediction only	cellular component: cell (GO:0005623);; cellular component: organelle (GO:0043226);; cellular component: cell part (GO:0044464)
CCG050346.1.gene	0.475954	0.544336	0.219828	0.068404	0.044897	0.073463	3.43502e-05	-2.79835	down	Signal transduction mechanisms	molecular function: catalytic activity (GO:0003824);; biological process: metabolic process (GO:0008152);; biological process: cellular process (GO:0009987);; molecular function: binding (GO:0005488);; cellular component: cell (GO:0005623);; cellular component: organelle (GO:0043226);; cellular component: cell part (GO:0044464)
CCG050344.1.gene	0.518161	0.635691	0.386134	0.083085	0.074741	0.069348	1.8237e-08	-2.9013	down	Function unknown	cellular component: cell (GO:0005623);; cellular component: organelle (GO:0043226);; cellular component: cell part (GO:0044464)
CCG050338.1.gene	1.18786	0.899755	1.62545	15.2294	23.4014	25.4695	7.38716e-22	3.68101	up	Function unknown	--
CCG050337.1.gene	0.186564	0.735671	0.503286	11.9688	5.0124	11.0985	7.16084e-10	3.94875	up	Carbohydrate transport and metabolism	cellular component: cell (GO:0005623);; cellular component: organelle (GO:0043226);; cellular component: cell part (GO:0044464);; biological process: metabolic process (GO:0008152);; biological process: cellular process (GO:0009987);; biological process: single-organism process (GO:0044699);; molecular function: catalytic activity (GO:0003824);; cellular component: membrane (GO:0016020);; cellula…
CCG050334.3.gene	2.97565	1.53081	2.42523	6.2825	5.58143	6.47881	0.00255868	1.05461	up	Posttranslational modification, protein turnover, chaperones	cellular component: cell (GO:0005623);; cellular component: organelle (GO:0043226);; cellular component: cell part (GO:0044464)
CCG050331.1.gene	0.621235	0.619586	0.146869	95.6305	170.152	37.126	2.57487e-22	7.25719	up	Function unknown	--
CCG050330.1.gene	2.95835	2.42802	6.12946	14.4835	20.7461	24.7416	3.47496e-05	1.98798	up	Transcription	--
CCG050320.1.gene	4.46961	4.52165	5.98296	2.10512	3.53603	2.04812	0.000482324	-1.35792	down	Function unknown	biological process: metabolic process (GO:0008152);; biological process: cellular process (GO:0009987);; biological process: single-organism process (GO:0044699);; biological process: localization (GO:0051179)
CCG050313.1.gene	12.5342	10.384	14.8257	3.9698	3.54	3.18377	1.96218e-09	-1.80437	down	Lipid transport and metabolism	molecular function: catalytic activity (GO:0003824);; biological process: metabolic process (GO:0008152);; cellular component: cell (GO:0005623);; cellular component: organelle (GO:0043226);; cellular component: cell part (GO:0044464);; cellular component: membrane (GO:0016020);; cellular component: organelle part (GO:0044422);; cellular component: membrane part (GO:0044425);; biological process:…
CCG050312.1.gene	2.56037	2.98447	2.84298	0.056682	0	0.200515	1.83704e-07	-5.01944	down	Signal transduction mechanisms	cellular component: cell (GO:0005623);; cellular component: macromolecular complex (GO:0032991);; cellular component: cell part (GO:0044464);; biological process: cellular process (GO:0009987);; biological process: response to stimulus (GO:0050896);; biological process: biological regulation (GO:0065007);; molecular function: enzyme regulator activity (GO:0030234)
CCG050311.1.gene	170.562	132.939	119.371	14.833	45.3133	30.9533	2.86333e-15	-2.56992	down	General function prediction only	molecular function: electron carrier activity (GO:0009055);; biological process: metabolic process (GO:0008152);; biological process: cellular process (GO:0009987);; biological process: single-organism process (GO:0044699);; molecular function: binding (GO:0005488)
CCG050310.1.gene	0.281723	0.087798	0.410772	2.62514	2.73532	3.77941	8.84043e-08	3.28821	up	Amino acid transport and metabolism	molecular function: binding (GO:0005488);; biological process: metabolic process (GO:0008152);; biological process: cellular process (GO:0009987);; biological process: single-organism process (GO:0044699);; cellular component: cell (GO:0005623);; cellular component: organelle (GO:0043226);; cellular component: organelle part (GO:0044422);; cellular component: cell part (GO:0044464);; molecular fu…
CCG050309.1.gene	0.735724	0.560315	1.96872	6.85935	7.57581	6.62565	2.32888e-05	2.42655	up	Amino acid transport and metabolism	molecular function: binding (GO:0005488);; cellular component: cell (GO:0005623);; cellular component: organelle (GO:0043226);; cellular component: organelle part (GO:0044422);; cellular component: cell part (GO:0044464);; molecular function: catalytic activity (GO:0003824);; biological process: metabolic process (GO:0008152);; biological process: single-organism process (GO:0044699);; biological…
CCG050308.1.gene	0	0	0	1.38251	8.01657	2.2545	6.37906e-06	8.04887	up	Function unknown	--
CCG050307.1.gene	3.33299	3.16698	4.38115	46.9938	53.2946	46.3668	2.11292e-37	3.17035	up	Function unknown	cellular component: cell (GO:0005623);; cellular component: organelle (GO:0043226);; cellular component: cell part (GO:0044464);; molecular function: catalytic activity (GO:0003824);; biological process: metabolic process (GO:0008152);; biological process: single-organism process (GO:0044699)
CCG050305.1.gene	3.14313	3.11387	2.17783	1.94281	1.17701	1.9675	0.00180409	-1.24989	down	General function prediction only	cellular component: cell (GO:0005623);; cellular component: organelle (GO:0043226);; cellular component: cell part (GO:0044464);; biological process: cellular process (GO:0009987);; biological process: single-organism process (GO:0044699);; cellular component: organelle part (GO:0044422);; cellular component: membrane (GO:0016020);; biological process: reproductive process (GO:0022414);; biologic…
CCG050304.1.gene	29.686	43.4911	38.1029	0.143113	0.305054	0.495057	3.25335e-55	-6.85158	down	Signal transduction mechanisms	molecular function: catalytic activity (GO:0003824);; biological process: metabolic process (GO:0008152);; biological process: single-organism process (GO:0044699);; cellular component: membrane (GO:0016020);; cellular component: membrane part (GO:0044425);; cellular component: cell (GO:0005623);; cellular component: organelle (GO:0043226);; cellular component: cell part (GO:0044464)
CCG050297.1.gene	0.193696	0.096145	0.29743	5.57712	3.54602	3.77866	3.44662e-19	4.04467	up	Function unknown	molecular function: binding (GO:0005488);; molecular function: structural molecule activity (GO:0005198);; biological process: metabolic process (GO:0008152);; biological process: cellular process (GO:0009987);; biological process: single-organism process (GO:0044699);; molecular function: catalytic activity (GO:0003824);; cellular component: cell (GO:0005623);; cellular component: macromolecular…
CCG050289.2.gene	5.88552	9.28693	7.31876	4.33071	3.21432	4.71563	0.00107746	-1.32669	down	Function unknown	cellular component: cell (GO:0005623);; cellular component: organelle (GO:0043226);; cellular component: cell part (GO:0044464);; biological process: metabolic process (GO:0008152);; biological process: cellular process (GO:0009987);; biological process: biological regulation (GO:0065007);; biological process: response to stimulus (GO:0050896);; molecular function: binding (GO:0005488)
CCG050286.1.gene	1735.3	2982.44	1722.49	3.79663	10.2025	6.18363	3.42894e-63	-8.40091	down	General function prediction only	cellular component: cell (GO:0005623);; cellular component: membrane (GO:0016020);; cellular component: organelle (GO:0043226);; cellular component: organelle part (GO:0044422);; cellular component: cell part (GO:0044464);; cellular component: macromolecular complex (GO:0032991);; cellular component: membrane part (GO:0044425);; biological process: metabolic process (GO:0008152);; biological proc…
CCG050282.2.gene	0.818882	0.796384	1.01072	3.98152	5.92041	4.45425	4.87595e-07	1.97034	up	General function prediction only	--
CCG050280.1.gene	7.94825	12.0009	9.01097	4.57465	6.22733	4.20817	0.00239883	-1.05629	down	Posttranslational modification, protein turnover, chaperones	molecular function: catalytic activity (GO:0003824);; biological process: metabolic process (GO:0008152);; biological process: response to stimulus (GO:0050896);; biological process: cellular process (GO:0009987);; cellular component: cell part (GO:0044464);; biological process: single-organism process (GO:0044699)
CCG050279.1.gene	12.7638	23.0517	5.09842	2.59637	1.83005	6.07328	0.00460789	-2.20341	down	Secondary metabolites biosynthesis, transport and catabolism	molecular function: binding (GO:0005488);; biological process: response to stimulus (GO:0050896);; biological process: metabolic process (GO:0008152);; biological process: cellular process (GO:0009987);; biological process: single-organism process (GO:0044699);; molecular function: catalytic activity (GO:0003824)
CCG050276.1.gene	0.358214	0.794797	0.914989	0.106292	0.11053	0.066454	1.21303e-05	-2.86885	down	Carbohydrate transport and metabolism	molecular function: catalytic activity (GO:0003824);; biological process: metabolic process (GO:0008152);; biological process: cellular process (GO:0009987);; biological process: single-organism process (GO:0044699);; biological process: multicellular organismal process (GO:0032501);; biological process: developmental process (GO:0032502);; biological process: reproductive process (GO:0022414);; …
CCG050274.1.gene	14.2218	13.3218	13.5605	79.8748	82.7561	101.24	8.02232e-29	2.5465	up	Function unknown	--
CCG050272.2.gene	5.4314	2.35635	3.82427	18.606	18.3116	14.4981	6.52885e-07	2.13843	up	General function prediction only	molecular function: nucleic acid binding transcription factor activity (GO:0001071);; biological process: biological regulation (GO:0065007);; cellular component: cell (GO:0005623);; cellular component: organelle (GO:0043226);; cellular component: cell part (GO:0044464);; molecular function: binding (GO:0005488)
CCG050271.1.gene	0.487827	0.590586	0.382106	16.5879	8.07373	1.6455	1.45668e-05	3.79463	up	Function unknown	cellular component: membrane (GO:0016020)
CCG050270.1.gene	1.70759	2.00696	1.84887	6.51892	13.2207	8.61794	0.000391017	1.46406	up	General function prediction only	molecular function: catalytic activity (GO:0003824);; biological process: metabolic process (GO:0008152);; molecular function: binding (GO:0005488);; biological process: cellular process (GO:0009987);; biological process: single-organism process (GO:0044699)
CCG050269.2.gene	7.4597	7.38243	5.99664	0.778209	1.72141	1.73813	1.23497e-08	-2.52472	down	Transcription	molecular function: binding (GO:0005488);; cellular component: cell (GO:0005623);; cellular component: organelle (GO:0043226);; cellular component: cell part (GO:0044464);; biological process: biological regulation (GO:0065007);; biological process: cellular process (GO:0009987);; biological process: signaling (GO:0023052);; biological process: single-organism process (GO:0044699);; biological pr…
CCG050268.1.gene	1.3706	1.31532	1.30441	5.66388	12.2223	9.01591	4.85763e-08	2.46305	up	General function prediction only	biological process: metabolic process (GO:0008152);; biological process: cellular process (GO:0009987);; biological process: single-organism process (GO:0044699);; biological process: response to stimulus (GO:0050896);; cellular component: cell (GO:0005623);; cellular component: organelle (GO:0043226);; cellular component: cell part (GO:0044464);; biological process: biological regulation (GO:006…
CCG050265.1.gene	150.053	151.274	103.872	14.4942	0.671826	5.76006	2.47797e-06	-4.32688	down	General function prediction only	--
CCG050263.1.gene	1.40209	0.823831	1.24795	3.27213	4.21323	3.81893	0.000397868	1.22954	up	Function unknown	--
CCG050262.1.gene	1.3606	0.804722	1.15803	8.02848	14.0123	8.33965	4.16473e-10	2.90838	up	RNA processing and modification	--
CCG050258.1.gene	0.008319	0	0	12.5099	7.05567	11.5504	3.26946e-15	9.15126	up	Transcription	cellular component: cell (GO:0005623);; cellular component: organelle (GO:0043226);; cellular component: cell part (GO:0044464)
CCG050257.1.gene	1.91287	1.29399	1.15063	24.9714	2.52367	8.11028	0.00305092	2.49473	up	Translation, ribosomal structure and biogenesis	--
CCG050254.1.gene	2.74038	1.81374	2.00953	5.18888	5.95812	4.70439	0.00947878	1.0274	up	General function prediction only	molecular function: catalytic activity (GO:0003824);; biological process: metabolic process (GO:0008152);; biological process: single-organism process (GO:0044699);; biological process: cellular process (GO:0009987);; molecular function: binding (GO:0005488)
CCG050245.3.gene	1.96021	2.063	3.02101	0.258502	0.860802	0.709969	0.000178901	-2.109	down	Function unknown	biological process: metabolic process (GO:0008152);; biological process: cellular process (GO:0009987);; cellular component: cell (GO:0005623);; cellular component: macromolecular complex (GO:0032991);; cellular component: cell part (GO:0044464)
CCG050243.1.gene	3215.46	6365.64	3265.69	0.923194	1.13029	0.967956	6.65242e-162	-12.1585	down	Posttranslational modification, protein turnover, chaperones	cellular component: cell (GO:0005623);; cellular component: organelle (GO:0043226);; cellular component: cell part (GO:0044464);; biological process: metabolic process (GO:0008152);; biological process: cellular process (GO:0009987);; cellular component: membrane (GO:0016020);; molecular function: binding (GO:0005488)
CCG050239.1.gene	0.338231	0.482573	0.756787	0.057768	0	0	0.00147801	-4.21977	down	Function unknown	--
CCG050238.1.gene	31.3097	27.0966	34.9949	242.526	200.893	179.802	8.17897e-19	2.4774	up	Posttranslational modification, protein turnover, chaperones	molecular function: catalytic activity (GO:0003824);; biological process: metabolic process (GO:0008152);; cellular component: cell (GO:0005623);; cellular component: organelle (GO:0043226);; cellular component: cell part (GO:0044464);; biological process: single-organism process (GO:0044699)
CCG050235.2.gene	1.52808	3.04522	2.04578	0.792659	0.152732	0.786491	0.00320394	-2.07592	down	Signal transduction mechanisms	molecular function: binding (GO:0005488);; cellular component: cell (GO:0005623);; cellular component: organelle (GO:0043226);; cellular component: cell part (GO:0044464);; biological process: response to stimulus (GO:0050896);; biological process: metabolic process (GO:0008152);; biological process: cellular process (GO:0009987);; biological process: single-organism process (GO:0044699);; molecu…
CCG050232.2.gene	3.21925	2.55974	2.11979	0.556526	0.457246	0.865439	2.67338e-07	-2.29214	down	Signal transduction mechanisms	molecular function: catalytic activity (GO:0003824);; biological process: metabolic process (GO:0008152);; biological process: cellular process (GO:0009987);; molecular function: binding (GO:0005488)
CCG050231.1.gene	2.65114	2.83431	4.22624	13.1024	15.5018	14.4432	1.54937e-10	1.93102	up	Energy production and conversion	cellular component: cell (GO:0005623);; cellular component: membrane (GO:0016020);; cellular component: organelle (GO:0043226);; cellular component: organelle part (GO:0044422);; cellular component: cell part (GO:0044464);; biological process: single-organism process (GO:0044699);; biological process: localization (GO:0051179);; cellular component: membrane part (GO:0044425);; molecular function:…
CCG050230.1.gene	0	0	0	0.576608	1.22047	1.4867	0.00330676	5.96399	up	Energy production and conversion	cellular component: cell (GO:0005623);; cellular component: membrane (GO:0016020);; cellular component: organelle (GO:0043226);; cellular component: organelle part (GO:0044422);; cellular component: cell part (GO:0044464);; biological process: single-organism process (GO:0044699);; biological process: localization (GO:0051179);; cellular component: membrane part (GO:0044425);; molecular function:…
CCG050229.1.gene	0.528309	0.430535	0.71881	0.083893	0.104001	0.203983	2.38193e-06	-2.38629	down	Cytoskeleton	biological process: cellular process (GO:0009987);; biological process: single-organism process (GO:0044699);; molecular function: catalytic activity (GO:0003824);; biological process: metabolic process (GO:0008152);; molecular function: binding (GO:0005488);; cellular component: cell (GO:0005623);; cellular component: macromolecular complex (GO:0032991);; cellular component: organelle (GO:004322…
CCG050228.1.gene	21.4533	32.7795	39.3861	65.6936	77.5854	92.98	0.00119668	1.16442	up	Translation, ribosomal structure and biogenesis	biological process: metabolic process (GO:0008152);; biological process: cellular process (GO:0009987);; molecular function: structural molecule activity (GO:0005198);; cellular component: cell (GO:0005623);; cellular component: organelle (GO:0043226);; cellular component: organelle part (GO:0044422);; cellular component: cell part (GO:0044464);; cellular component: macromolecular complex (GO:003…
CCG050226.1.gene	0.746789	0.289432	0.368191	1.55392	1.99857	2.45514	0.00157818	1.814	up	General function prediction only	cellular component: cell (GO:0005623);; cellular component: organelle (GO:0043226);; cellular component: cell part (GO:0044464)
CCG050225.1.gene	0.976521	0.262097	1.2805	2.74351	3.23252	4.42488	0.00112831	1.89703	up	General function prediction only	biological process: reproductive process (GO:0022414);; biological process: multicellular organismal process (GO:0032501);; biological process: developmental process (GO:0032502);; biological process: single-organism process (GO:0044699)
CCG050224.1.gene	0	0	0	0.143552	0.314692	0.290971	0.00651317	5.66165	up	--	--
CCG050223.1.gene	0.068344	0	0.019492	0.499977	0.548995	0.656602	0.000322621	3.58767	up	Function unknown	cellular component: cell (GO:0005623);; cellular component: organelle (GO:0043226);; cellular component: cell part (GO:0044464)
CCG050222.2.gene	1.45578	1.83882	2.19694	0.067784	0	0.11735	2.67035e-08	-4.84039	down	Cytoskeleton	molecular function: binding (GO:0005488);; biological process: cellular process (GO:0009987);; biological process: single-organism process (GO:0044699);; biological process: localization (GO:0051179)
CCG050221.1.gene	1.25717	0.78551	0.777412	0.06777	0	0.104325	2.03131e-05	-4.05271	down	Signal transduction mechanisms	molecular function: catalytic activity (GO:0003824);; biological process: metabolic process (GO:0008152);; biological process: cellular process (GO:0009987);; molecular function: binding (GO:0005488);; cellular component: cell (GO:0005623);; cellular component: membrane (GO:0016020);; cellular component: cell part (GO:0044464);; cellular component: organelle (GO:0043226);; cellular component: org…
CCG050216.1.gene	5.21925	4.601	3.72024	17.5759	13.413	15.4485	1.25863e-05	1.52566	up	Defense mechanisms	biological process: metabolic process (GO:0008152);; molecular function: catalytic activity (GO:0003824)
CCG050213.1.gene	5.73343	9.87887	11.7086	1.4105	0.45123	1.07073	5.25734e-10	-3.27494	down	General function prediction only	biological process: metabolic process (GO:0008152);; biological process: single-organism process (GO:0044699);; molecular function: molecular transducer activity (GO:0060089);; biological process: response to stimulus (GO:0050896);; biological process: cellular process (GO:0009987);; biological process: cellular component organization or biogenesis (GO:0071840);; biological process: signaling (GO…
CCG050207.1.gene	8.13645	4.71815	5.7135	32.908	23.0688	22.3936	3.1831e-06	1.4716	up	Coenzyme transport and metabolism	molecular function: catalytic activity (GO:0003824);; biological process: metabolic process (GO:0008152);; molecular function: binding (GO:0005488);; biological process: cellular process (GO:0009987);; biological process: single-organism process (GO:0044699);; cellular component: cell (GO:0005623);; cellular component: organelle (GO:0043226);; cellular component: cell part (GO:0044464);; cellular…
CCG050203.3.gene	3.4293	3.63847	5.18991	16.1399	16.9411	12.9872	2.83209e-07	1.66562	up	Intracellular trafficking, secretion, and vesicular transport	molecular function: binding (GO:0005488);; cellular component: cell (GO:0005623);; cellular component: membrane (GO:0016020);; cellular component: cell part (GO:0044464);; biological process: cellular process (GO:0009987);; biological process: signaling (GO:0023052);; biological process: single-organism process (GO:0044699);; biological process: response to stimulus (GO:0050896);; biological proc…
CCG050201.1.gene	1.32077	0.670851	0.475483	0.173141	0.022461	0.269348	0.00956026	-2.29787	down	Carbohydrate transport and metabolism	molecular function: catalytic activity (GO:0003824);; biological process: metabolic process (GO:0008152);; cellular component: cell (GO:0005623);; cellular component: organelle (GO:0043226);; cellular component: cell part (GO:0044464);; biological process: single-organism process (GO:0044699);; molecular function: binding (GO:0005488)
CCG050200.3.gene	7.06306	0.945813	14.2336	0	0	0.021579	4.3051e-13	-8.65713	down	Carbohydrate transport and metabolism	molecular function: catalytic activity (GO:0003824);; biological process: metabolic process (GO:0008152);; cellular component: cell (GO:0005623);; cellular component: organelle (GO:0043226);; cellular component: cell part (GO:0044464);; biological process: single-organism process (GO:0044699);; molecular function: binding (GO:0005488)
CCG050192.1.gene	0.146068	0.96872	0.715737	78.3385	15.6351	19.3388	2.16343e-10	5.51504	up	Transcription	--
CCG050188.1.gene	1639.91	2111.6	1222.98	57.9946	81.321	124.511	1.07559e-23	-4.45485	down	General function prediction only	molecular function: binding (GO:0005488);; cellular component: cell (GO:0005623);; cellular component: organelle (GO:0043226);; cellular component: cell part (GO:0044464);; cellular component: membrane (GO:0016020);; cellular component: macromolecular complex (GO:0032991);; cellular component: membrane part (GO:0044425);; biological process: biological regulation (GO:0065007)
CCG050186.1.gene	423.076	38.138	27.4179	3.36545	3.10073	0.455983	4.94387e-08	-6.00344	down	Carbohydrate transport and metabolism	biological process: metabolic process (GO:0008152);; biological process: cellular process (GO:0009987);; biological process: single-organism process (GO:0044699);; cellular component: cell (GO:0005623);; cellular component: organelle (GO:0043226);; cellular component: organelle part (GO:0044422);; cellular component: cell part (GO:0044464);; cellular component: membrane (GO:0016020);; cellular co…
CCG050175.1.gene	1.96641	1.90127	0.335077	0.218983	0	0.106848	0.00293186	-3.63089	down	General function prediction only	biological process: single-organism process (GO:0044699);; biological process: localization (GO:0051179);; cellular component: membrane (GO:0016020);; cellular component: membrane part (GO:0044425);; molecular function: transporter activity (GO:0005215);; biological process: cellular process (GO:0009987)
CCG050173.3.gene	15.8147	13.0973	10.9036	63.2656	83.0246	63.7393	9.39973e-11	2.11698	up	General function prediction only	cellular component: cell (GO:0005623);; cellular component: organelle (GO:0043226);; cellular component: cell part (GO:0044464);; molecular function: binding (GO:0005488);; biological process: reproductive process (GO:0022414);; biological process: multicellular organismal process (GO:0032501);; biological process: developmental process (GO:0032502);; biological process: single-organism process (…
CCG050172.1.gene	8.18504	4.04998	4.143	1.93039	2.72433	3.13227	0.00975739	-1.29856	down	RNA processing and modification	molecular function: binding (GO:0005488)
CCG050169.2.gene	0.163657	0.222632	0.21421	0.036682	0	0.016211	0.00242707	-3.44193	down	Function unknown	--
CCG050162.1.gene	2.29663	2.05285	2.49922	8.82347	16.3163	14.2206	2.76783e-17	2.46446	up	Transcription	molecular function: binding (GO:0005488);; molecular function: catalytic activity (GO:0003824);; biological process: metabolic process (GO:0008152);; cellular component: cell (GO:0005623);; cellular component: organelle (GO:0043226);; cellular component: cell part (GO:0044464);; biological process: cellular process (GO:0009987)
CCG050160.1.gene	0.449764	0.647975	0.254524	0.025815	0	0.032875	0.00045672	-4.01828	down	--	--
[truncated: 14,848 more rows]

## Sheet: Root
Table S2 The expression values and function annotation of DEGs in C. songorica shoot and root under heat stress.
[truncated: 14,646 more rows]
