# Supplementary material for: Integrated analysis of co-expression, conserved genes and gene families reveal core regulatory network of heat stress response in Cleistogenes songorica, a xerophyte perennial desert plant
Source: BMC Genomics. 2020 Oct 16;21:715. doi: 10.1186/s12864-020-07122-8 (PMC7566159; doi:10.1186/s12864-020-07122-8)
Supplement: Supplementary file 4 — Additional file 4: Table S3. List of over-represented significantly enriched GO terms shared between different combinations of organ/condition comparisons corresponding to the Venn diagram in Fig. 2a, b, c [file 12864_2020_7122_MOESM4_ESM.xlsx]

## Sheet: Biological Process
Table S3 List of over-represented significantly enriched GO terms shared between different combinations of organ/condition comparisons corresponding to the Venn diagram in Fig. 2a, b, c.
Intersection	total	terms
Shoot_up-Shoot_down-Root_up-Root_down	1	response to salt stress
Shoot_up-Shoot_down-Root_down	2	cellular nitrogen compound biosynthetic ...
		heterocycle biosynthetic process
Shoot_up-Root_up-Root_down	1	egulation of transcription, DNA-templat...
Shoot_down-Root_up-Root_down	0
Shoot_up-Shoot_down-Root_up	0
Shoot_up-Shoot_down	0
Shoot_up-Root_down	1	response to osmotic stress
Shoot_up-Root_up	1	positive regulation of cellular process
Root_up-Root_down	0
Shoot_down-Root_down	5	translation
		sulfur compound biosynthetic process
		cytokinesis
		aromatic compound biosynthetic process
		nucleobase-containing compound biosynthe
Shoot_down-Root_up	2	photosynthesis
		plastid organization
Shoot_up	22	response to heat
		protein folding
		protein ubiquitination
		vegetative to reproductive phase transit...
		cellular catabolic process
		macromolecule catabolic process
		negative regulation of cellular process
		cellular macromolecule catabolic process
		cellular response to endogenous stimulus
		cellular response to hormone stimulus
		cellular response to chemical stimulus
		RNA metabolic process
		ubiquitin-dependent protein catabolic pr...
		regulation of post-embryonic development
		cellular response to acid chemical
		proteolysis involved in cellular protein...
		hormone-mediated signaling pathway
		modification-dependent macromolecule cat...
		modification-dependent protein catabolic...
		cellular protein catabolic process
		carbohydrate derivative biosynthetic pro...
		protein catabolic process
Shoot_down	24	pentose-phosphate shunt
		photosystem II assembly
		isopentenyl diphosphate biosynthetic pro...
		chlorophyll biosynthetic process
		starch biosynthetic process
		thylakoid membrane organization
		cysteine biosynthetic process
		rRNA processing
		photosynthesis, light reaction
		fatty acid biosynthetic process
		oxidation-reduction process
		response to cold
		chloroplast organization
		carbohydrate metabolic process
		response to bacterium
		NADPH regeneration
		oxidoreduction coenzyme metabolic proces...
		cellular carbohydrate metabolic process
		sulfur amino acid metabolic process
		defense response to bacterium
		dephosphorylation
		protein complex assembly
		protein complex biogenesis
		protein complex subunit organization
Root_down	22	mitotic cell cycle process
		developmental growth involved in morphog...
		organic cyclic compound biosynthetic pro...
		cell morphogenesis
		alpha-amino acid metabolic process
		regulation of biosynthetic process
		cellulose metabolic process
		regulation of gene expression
		regulation of cellular biosynthetic proc
Root_up	8	phosphorylation
		cation transport
		response to acid chemical
		cofactor metabolic process
		protein phosphorylation
		pigment metabolic process
		cellular response to oxygen-containing c...
		response to oxygen-containing compound

## Sheet: Molecular Function
Table S3 List of over-represented Biological Process GO terms in common between different combinations of organ/condition comparisons corresponding to the Venn chart
Intersection	total	terms
Shoot_up-Shoot_down-Root_up-Root_down	0
Shoot_up-Shoot_down-Root_down	0
Shoot_up-Root_up-Root_down	0
Shoot_down-Root_up-Root_down	0
Shoot_up-Shoot_down-Root_up	0
Shoot_up-Shoot_down	0
Shoot_up-Root_down	0
Shoot_up-Root_up	3	zinc ion binding
		sequence-specific DNA binding transcript...
		ATP binding
Root_up-Root_down	0
Shoot_down-Root_down	8	structural constituent of ribosome
		copper ion binding
		structural molecule activity
		peroxidase activity
		cofactor binding
		phosphoric ester hydrolase activity
		coenzyme binding
		hydrolase activity, hydrolyzing O-glycos...
Shoot_down-Root_up	0
Shoot_up	11	nucleic acid binding
		RNA binding
		nucleotide binding
		purine ribonucleoside triphosphate bindi...
		DNA binding
		purine ribonucleoside binding
		purine ribonucleotide binding
		nucleic acid binding transcription facto...
		carbohydrate derivative binding
		adenyl nucleotide binding
		adenyl ribonucleotide binding
Shoot_down	4	isomerase activity
		sequence-specific DNA binding
		phosphatase activity
		monooxygenase activity
Root_down	4	heme binding
		hydrolase activity, acting on glycosyl b...
		protein dimerization activity
		oxidoreductase activity, acting on paire...
Root_up	2	protein serine/threonine kinase activity
		phosphotransferase activity, alcohol gro...
E.g.: The 3 Molecular Function GO terms listed under "Root-CS_MolFunct Root-CR_MolFunct" are those significantly over-represented both in the comparison between control condition and severe stress in root as well as in the comparison between control condition and recovery in root.

## Sheet: Cellular Component
Table S3 List of over-represented Biological Process GO terms in common between different combinations of organ/condition comparisons corresponding to the Venn chart in
Intersection	total	terms
Shoot_up-Shoot_down-Root_up-Root_down	0
Shoot_up-Shoot_down-Root_down	1	endomembrane system
Shoot_up-Root_up-Root_down	1	nucleus
Shoot_down-Root_up-Root_down	0
Shoot_up-Shoot_down-Root_up	0
Shoot_up-Shoot_down	0
Shoot_up-Root_down	0
Shoot_up-Root_up	1	vacuole
Root_up-Root_down	0
Shoot_down-Root_down	8	apoplast
		integral component of membrane
		plant-type cell wall
		plasma membrane
		extracellular region
		cell wall
		cytosolic ribosome
		Golgi apparatus
Shoot_down-Root_up	5	chloroplast thylakoid membrane
		chloroplast envelope
		chloroplast stroma
		thylakoid
		thylakoid membrane
Shoot_up	4	cytosol
		nuclear part
		organelle membrane
		bounding membrane of organelle
Shoot_down	5	chloroplast thylakoid
		chloroplast
		organelle inner membrane
		ribosome
		membrane
Root_down	4	cytosolic large ribosomal subunit
		cytoplasmic membrane-bounded vesicle
		cytoskeleton
		endoplasmic reticulum
Root_up	1	plastid
E.g.: The 3 Molecular Function GO terms listed under "Root-CS_MolFunct Root-CR_MolFunct" are those significantly over-represented both in the comparison between control condition and severe stress in root as well as in the comparison between control condition and recovery in root.
