# Supplementary material for: Integrated analysis of co-expression, conserved genes and gene families reveal core regulatory network of heat stress response in Cleistogenes songorica, a xerophyte perennial desert plant
Source: BMC Genomics. 2020 Oct 16;21:715. doi: 10.1186/s12864-020-07122-8 (PMC7566159; doi:10.1186/s12864-020-07122-8)
Supplement: Supplementary file 5 — Additional file 5: Table S4. Summary of DEGs that encode TFs identified in the transcriptome of C. songorica under HS [file 12864_2020_7122_MOESM5_ESM.xlsx]

## Sheet: Sheet1
Table S4 Summary of DEGs that encode TFs identified in the transcriptome of C. songorica under heat stress.
#Query_id	Subject_id	%identity	alignment_length	mismatches	gap_openings	q.start	q.end	s.start	s.end	e-value	bit_score	family
CCG012601.1.gene	LOC_Os03g60430.2_AP2	71.04	442	106	9	1	428	1	434	0	511	AP2
CCG019709.2.gene	LOC_Os03g60430.2_AP2	56.64	482	140	15	1	461	1	434	2e-140	406	AP2
CCG020062.2.gene	LOC_Os12g03290.1_AP2	91.18	102	9	0	91	192	132	233	3e-51	172	AP2
CCG043062.1.gene	LOC_Os06g43220.1_AP2	69.2	289	72	6	123	405	4	281	7e-106	315	AP2
CCG022812.2.gene	LOC_Os04g55560.2_AP2	85.84	219	22	1	269	478	111	329	3e-104	320	AP2
CCG042312.1.gene	LOC_Os12g03290.1_AP2	80.35	173	33	1	780	951	39	211	2e-68	232	AP2
CCG041775.3.gene	LOC_Os04g55560.2_AP2	79.23	207	22	3	5	191	138	343	8e-75	252	AP2
CCG041803.1.gene	LOC_Os04g55970.2_AP2	74.13	433	78	8	1	418	3	416	6e-163	488	AP2
CCG046211.1.gene	LOC_Os07g13170.1_AP2	80.77	26	5	0	29	54	33	58	2e-08	48.5	AP2
CCG030575.1.gene	LOC_Os06g05340.1_AP2	62.6	262	87	4	44	301	76	330	9e-92	278	AP2
CCG038243.1.gene	LOC_Os04g36054.1_ARF	39.56	91	50	2	123	213	551	636	1e-09	53.9	ARF
CCG019182.1.gene	LOC_Os01g48060.2_ARF	70.99	724	196	4	1	716	1	718	0	988	ARF
CCG019211.1.gene	LOC_Os01g70270.1_ARF	34.74	95	43	2	103	197	696	771	7e-09	51.6	ARF
CCG016401.1.gene	LOC_Os06g09660.1_ARF	31.51	146	74	6	96	237	923	1046	5e-11	60.8	ARF
CCG016571.1.gene	LOC_Os01g70270.1_ARF	35.48	93	57	2	22	114	671	760	7e-12	60.1	ARF
CCG015461.1.gene	LOC_Os02g35140.1_ARF	28	125	63	3	317	441	535	632	1e-07	50.4	ARF
CCG015533.1.gene	LOC_Os01g54990.1_ARF	64.21	679	196	11	1	651	58	717	0	794	ARF
CCG000281.1.gene	LOC_Os12g29520.2_ARF	71.14	797	203	9	21	803	29	812	0	1153	ARF
CCG024594.1.gene	LOC_Os12g41950.1_ARF	90.71	506	46	1	1	506	11	515	0	887	ARF
CCG002971.1.gene	LOC_Os01g70270.4_ARF	36.08	97	49	2	112	202	661	750	6e-12	60.8	ARF
CCG020167.1.gene	LOC_Os10g33940.1_ARF	79.14	700	130	7	1	686	1	698	0	1039	ARF
CCG014745.1.gene	LOC_Os04g36054.1_ARF	73.75	678	140	4	10	665	12	673	0	954	ARF
CCG052627.1.gene	LOC_Os01g13520.1_ARF	79.91	692	127	5	6	689	12	699	0	1106	ARF
CCG044356.1.gene	LOC_Os04g43910.1_ARF	69.07	708	192	10	6	701	2	694	0	839	ARF
CCG044781.1.gene	LOC_Os05g43920.1_ARF	73.08	52	10	1	1	48	1	52	4e-15	68.9	ARF
CCG036997.2.gene	LOC_Os02g04810.1_ARF	86.44	494	66	1	28	521	38	530	0	814	ARF
CCG037102.1.gene	LOC_Os06g47150.4_ARF	84.66	678	85	7	1	659	1	678	0	1070	ARF
CCG037146.3.gene	LOC_Os06g46410.1_ARF	97.87	423	9	0	1	423	1	423	0	854	ARF
CCG003400.1.gene	LOC_Os12g41950.1_ARF	84.26	108	14	1	67	171	1	108	7e-57	189	ARF
CCG018657.2.gene	LOC_Os01g70270.4_ARF	31.43	140	73	4	124	258	642	763	4e-10	56.2	ARF
CCG018658.1.gene	LOC_Os04g36054.1_ARF	40.22	92	50	2	128	219	550	636	1e-10	57	ARF
CCG021217.1.gene	LOC_Os02g41800.1_ARF	80.92	697	112	12	1	692	1	681	0	969	ARF
CCG029940.2.gene	LOC_Os01g70270.4_ARF	33.33	87	55	2	101	187	663	746	1e-10	55.8	ARF
CCG036329.1.gene	LOC_Os06g47150.4_ARF	71.81	635	118	10	552	1125	48	682	0	845	ARF
CCG008775.1.gene	LOC_Os01g70270.4_ARF	33.02	106	54	2	208	313	651	739	2e-10	58.2	ARF
CCG023143.1.gene	LOC_Os04g36054.1_ARF	36.78	87	45	2	97	183	550	626	4e-10	54.7	ARF
CCG023330.1.gene	LOC_Os06g48950.1_ARF	31.25	112	57	4	72	183	982	1073	2e-10	55.8	ARF
CCG005361.1.gene	LOC_Os08g40900.1_ARF	81.19	505	64	3	24	498	21	524	0	836	ARF
CCG022683.1.gene	LOC_Os01g70270.1_ARF	30.66	137	78	5	123	250	667	795	5e-11	58.9	ARF
CCG022788.1.gene	LOC_Os06g48950.1_ARF	39.73	73	37	2	67	139	1009	1074	7e-08	47.4	ARF
CCG034091.2.gene	LOC_Os01g70270.4_ARF	25.71	105	56	1	220	324	663	745	4e-10	57.4	ARF
CCG017950.1.gene	LOC_Os04g43910.1_ARF	68.49	695	191	10	31	712	15	694	0	812	ARF
CCG018070.1.gene	LOC_Os04g36054.1_ARF	71.02	283	82	0	175	457	269	551	6e-124	400	ARF
CCG004386.2.gene	LOC_Os01g70270.4_ARF	30.7	114	63	3	251	361	639	739	2e-10	59.3	ARF
CCG048832.1.gene	LOC_Os02g35140.1_ARF	81.72	662	89	5	69	702	20	677	0	1039	ARF
CCG041529.1.gene	LOC_Os04g56850.1_ARF	68.23	979	196	10	1	897	1	946	0	1225	ARF
CCG053035.1.gene	LOC_Os01g70270.1_ARF	28	125	71	3	151	269	695	806	1e-11	63.5	ARF
CCG032425.1.gene	LOC_Os01g48060.2_ARF	68.24	721	193	6	1	688	1	718	0	892	ARF
CCG032459.1.gene	LOC_Os01g70270.4_ARF	31.19	109	56	2	145	253	663	752	9e-10	55.1	ARF
CCG028678.1.gene	LOC_Os04g36054.1_ARF	40	100	50	2	124	223	551	640	5e-11	58.2	ARF
CCG026831.1.gene	LOC_Os05g48870.1_ARF	76.09	690	150	7	55	741	35	712	0	1015	ARF
CCG027027.1.gene	LOC_Os01g70270.1_ARF	20.77	130	77	3	195	323	673	777	5e-07	47.8	ARF
CCG027170.1.gene	LOC_Os04g36054.1_ARF	73.89	678	140	3	10	666	12	673	0	961	ARF
CCG035954.1.gene	LOC_Os02g41800.1_ARF	79.8	703	115	13	1	698	1	681	0	944	ARF
CCG024287.1.gene	LOC_Os11g32110.4_ARF	75.77	549	131	2	208	755	258	805	0	832	ARF
CCG050269.2.gene	LOC_Os05g48870.1_ARF	74.96	667	152	6	56	717	35	691	0	931	ARF
CCG050963.2.gene	LOC_Os10g33940.1_ARF	64.96	742	140	11	1	666	1	698	0	832	ARF
CCG051162.1.gene	LOC_Os01g70270.1_ARF	31.62	117	60	2	149	265	675	771	2e-08	52.4	ARF
CCG004757.2.gene	LOC_Os06g09660.1_ARF	77.69	502	57	3	1	474	1	475	0	728	ARF
CCG007143.1.gene	LOC_Os02g04810.1_ARF	84.94	551	80	3	22	572	29	576	0	903	ARF
CCG012288.1.gene	LOC_Os06g08440.1_ARR-B	75.51	294	34	4	1	290	8	267	3e-143	424	ARR-B
CCG011465.1.gene	LOC_Os06g08440.1_ARR-B	31.93	119	77	2	22	139	28	143	3e-12	59.3	ARR-B
CCG010697.1.gene	LOC_Os01g67770.1_ARR-B	44	125	65	2	40	163	10	130	3e-26	110	ARR-B
CCG009434.4.gene	LOC_Os06g08440.1_ARR-B	34.48	145	92	1	80	224	26	167	6e-22	97.4	ARR-B
CCG009625.1.gene	LOC_Os02g08500.1_ARR-B	33.33	96	47	3	11	106	31	109	4e-07	43.9	ARR-B
CCG031547.1.gene	LOC_Os06g08440.1_ARR-B	70.94	702	152	9	1	663	8	696	0	936	ARR-B
CCG051674.3.gene	LOC_Os05g32890.1_ARR-B	58.54	41	17	0	1	41	121	161	1e-10	60.1	ARR-B
CCG021169.1.gene	LOC_Os01g67770.1_ARR-B	36.59	123	75	1	29	151	10	129	3e-20	90.5	ARR-B
CCG023110.1.gene	LOC_Os01g67770.1_ARR-B	27.14	140	82	2	10	149	10	129	2e-12	62.4	ARR-B
CCG034142.1.gene	LOC_Os06g08440.1_ARR-B	30.77	130	65	4	16	145	32	136	5e-11	60.5	ARR-B
CCG048734.1.gene	LOC_Os01g67770.1_ARR-B	29.8	151	87	3	1	151	1	132	2e-14	67.8	ARR-B
CCG048837.2.gene	LOC_Os06g08440.1_ARR-B	31.01	129	65	4	18	146	32	136	1e-11	61.2	ARR-B
CCG032055.1.gene	LOC_Os01g67770.1_ARR-B	36.59	123	75	1	29	151	10	129	1e-20	91.7	ARR-B
CCG029075.1.gene	LOC_Os01g67770.1_ARR-B	28.67	143	93	2	1	134	1	143	5e-11	57	ARR-B
CCG017675.1.gene	LOC_Os06g08440.1_ARR-B	34.48	145	92	1	80	224	26	167	4e-22	97.8	ARR-B
CCG038198.1.gene	LOC_Os07g17230.1_B3	32.38	105	71	0	659	763	384	488	6e-08	52.8	B3
CCG038544.1.gene	LOC_Os07g17230.1_B3	27.46	193	123	4	194	381	579	759	5e-10	59.7	B3
CCG019604.1.gene	LOC_Os07g17230.1_B3	25.49	357	220	12	30	363	740	1073	4e-15	75.5	B3
CCG015874.1.gene	LOC_Os07g17230.1_B3	39.25	107	60	1	385	486	967	1073	6e-16	78.6	B3
CCG016050.2.gene	LOC_Os05g40280.1_B3	74.22	225	43	4	18	239	18	230	5e-117	334	B3
CCG030989.1.gene	LOC_Os07g17230.1_B3	22.67	525	321	16	226	731	567	1025	4e-15	76.6	B3
CCG031148.1.gene	LOC_Os07g17230.1_B3	34.91	106	61	4	116	215	963	1066	1e-06	47	B3
CCG031278.2.gene	LOC_Os04g27960.1_B3	39.37	414	193	13	17	390	22	417	3e-86	269	B3
CCG039821.1.gene	LOC_Os07g17230.1_B3	25.12	410	235	14	236	583	860	1259	1e-17	84	B3
CCG007777.2.gene	LOC_Os07g17230.1_B3	26.41	515	320	14	188	676	568	1049	6e-32	130	B3
CCG015319.1.gene	LOC_Os07g17230.1_B3	21.61	472	293	14	53	465	587	1040	3e-08	54.7	B3
CCG011695.1.gene	LOC_Os02g45850.1_B3	70.13	298	75	7	84	368	86	382	9e-117	343	B3
CCG011840.4.gene	LOC_Os03g42230.1_B3	50.7	503	233	5	5	505	4	493	2e-148	451	B3
CCG010649.1.gene	LOC_Os03g02900.1_B3	70	300	61	10	7	283	18	311	2e-116	334	B3
CCG010909.1.gene	LOC_Os03g42230.1_B3	42.72	213	98	4	262	451	160	371	3e-39	149	B3
CCG011044.1.gene	LOC_Os07g17230.1_B3	26.69	768	506	18	186	920	579	1322	1e-60	223	B3
CCG047909.1.gene	LOC_Os02g45850.1_B3	55.4	139	49	6	211	337	245	382	4e-27	107	B3
CCG002895.1.gene	LOC_Os07g17230.1_B3	23.85	587	351	22	178	742	557	1069	4e-24	106	B3
CCG003006.1.gene	LOC_Os03g42230.1_B3	41.95	174	95	4	34	202	160	332	9e-33	120	B3
CCG003008.1.gene	LOC_Os03g42230.1_B3	51.38	545	197	11	5	495	4	534	9e-158	456	B3
CCG003140.1.gene	LOC_Os07g17230.1_B3	28.5	786	482	21	116	857	573	1322	2e-69	253	B3
CCG031449.1.gene	LOC_Os12g06080.1_B3	88.89	81	7	2	1	81	3	81	5e-26	100	B3
CCG045245.2.gene	LOC_Os07g17230.1_B3	35.35	99	60	2	234	328	953	1051	1e-06	47.8	B3
CCG014629.1.gene	LOC_Os07g17230.1_B3	31.27	339	186	9	688	999	941	1259	5e-24	106	B3
CCG015031.3.gene	LOC_Os07g17230.1_B3	29.88	164	99	6	191	348	565	718	1e-07	51.6	B3
CCG015287.1.gene	LOC_Os07g17230.1_B3	25.2	373	216	15	107	458	671	1001	4e-14	73.2	B3
CCG044326.1.gene	LOC_Os07g17230.1_B3	21.54	766	488	26	266	993	569	1259	1e-14	75.5	B3
CCG037412.1.gene	LOC_Os07g17230.1_B3	26.02	538	329	22	367	864	565	1073	1e-26	114	B3
CCG003478.4.gene	LOC_Os07g17230.1_B3	23.75	501	332	18	187	668	574	1043	6e-18	85.5	B3
CCG013400.1.gene	LOC_Os08g01090.2_B3	68.98	274	80	5	198	468	52	323	3e-128	372	B3
CCG043906.2.gene	LOC_Os07g17230.1_B3	25.96	366	232	11	1	347	706	1051	8e-16	76.3	B3
CCG051816.1.gene	LOC_Os07g17230.1_B3	27.61	355	213	13	29	359	747	1081	1e-24	103	B3
CCG032886.1.gene	LOC_Os07g17230.1_B3	25.23	111	81	2	238	347	770	879	3e-07	49.3	B3
CCG033584.2.gene	LOC_Os07g17230.1_B3	25	336	216	10	161	483	538	850	6e-21	93.2	B3
CCG033585.1.gene	LOC_Os07g17230.1_B3	28.45	348	206	12	232	561	937	1259	7e-22	98.6	B3
CCG001019.1.gene	LOC_Os07g17230.1_B3	27.79	698	442	18	180	842	589	1259	6e-60	220	B3
CCG008758.1.gene	LOC_Os07g17230.1_B3	26.95	731	438	28	187	863	571	1259	8e-43	166	B3
CCG008997.1.gene	LOC_Os07g17230.1_B3	26.11	360	224	9	1006	1361	941	1262	1e-17	85.5	B3
CCG023488.1.gene	LOC_Os07g17230.1_B3	34.09	132	84	3	515	645	357	486	4e-06	47.8	B3
CCG035121.1.gene	LOC_Os07g17230.1_B3	31.39	137	76	1	288	424	369	487	9e-06	44.7	B3
CCG035244.2.gene	LOC_Os07g17230.1_B3	23.09	524	299	16	672	1116	571	1069	1e-22	101	B3
CCG035379.2.gene	LOC_Os07g17230.1_B3	27.1	535	346	13	174	683	576	1091	4e-34	140	B3
CCG005281.1.gene	LOC_Os07g17230.1_B3	27.33	172	112	8	98	266	909	1070	1e-06	47.8	B3
CCG005366.1.gene	LOC_Os07g17230.1_B3	32.35	102	58	3	112	205	390	488	5e-06	43.5	B3
CCG022646.1.gene	LOC_Os07g17230.1_B3	32.64	144	90	5	266	404	940	1081	4e-06	46.2	B3
CCG022659.2.gene	LOC_Os03g42230.1_B3	30.95	126	79	4	427	548	407	528	7e-07	48.5	B3
CCG017915.1.gene	LOC_Os07g17230.1_B3	33.76	234	117	7	214	423	679	898	9e-32	126	B3
CCG017916.1.gene	LOC_Os07g17230.1_B3	39.72	355	173	5	259	574	993	1345	4e-66	231	B3
CCG041288.1.gene	LOC_Os07g17230.1_B3	25.69	837	495	21	216	996	579	1344	2e-54	203	B3
CCG006177.1.gene	LOC_Os03g02900.1_B3	61.88	320	76	11	1	283	1	311	1e-95	281	B3
CCG006436.1.gene	LOC_Os07g17230.1_B3	26.11	157	97	6	289	442	685	825	5e-07	50.1	B3
CCG003901.1.gene	LOC_Os08g01090.2_B3	61.24	258	93	6	110	364	52	305	2e-101	301	B3
CCG004359.1.gene	LOC_Os11g09160.2_B3	32.35	408	209	9	149	542	3	357	5e-55	186	B3
CCG041605.1.gene	LOC_Os07g17230.1_B3	30.23	172	103	3	1568	1732	736	897	3e-14	75.1	B3
CCG037983.1.gene	LOC_Os07g17230.1_B3	31.25	112	77	0	494	605	377	488	2e-07	51.2	B3
CCG037999.1.gene	LOC_Os12g40080.1_B3	47.2	322	131	5	967	1253	169	486	3e-76	258	B3
CCG010380.1.gene	LOC_Os07g17230.1_B3	27.97	454	279	16	781	1216	650	1073	7e-27	115	B3
CCG010393.1.gene	LOC_Os07g17230.1_B3	28.43	517	267	25	273	747	618	1073	1e-28	120	B3
CCG010464.1.gene	LOC_Os07g17230.1_B3	23.78	572	361	24	187	724	574	1104	6e-20	92.8	B3
CCG002276.1.gene	LOC_Os07g17230.1_B3	24.06	532	325	18	181	688	573	1049	9e-26	111	B3
CCG039283.1.gene	LOC_Os07g37610.1_B3	67.93	895	217	14	109	947	75	955	0	1159	B3
CCG028258.1.gene	LOC_Os07g17230.1_B3	29.49	295	175	11	199	470	769	1053	3e-21	95.5	B3
CCG046093.1.gene	LOC_Os07g17230.1_B3	21.99	382	238	11	285	647	685	1025	2e-07	51.6	B3
CCG026668.1.gene	LOC_Os04g27960.1_B3	39.58	384	166	11	4	328	21	397	7e-77	243	B3
CCG028940.1.gene	LOC_Os07g37610.1_B3	66.86	341	106	5	21	357	119	456	2e-156	461	B3
CCG029006.1.gene	LOC_Os12g06080.1_B3	73.45	275	57	5	1	260	1	274	6e-115	328	B3
CCG029330.1.gene	LOC_Os07g17230.1_B3	37.33	75	43	1	174	244	950	1024	8e-06	45.1	B3
CCG023933.1.gene	LOC_Os07g17230.1_B3	24.21	252	162	8	360	593	783	1023	4e-06	47	B3
CCG023934.1.gene	LOC_Os07g17230.1_B3	23.92	577	357	24	166	701	572	1107	4e-22	98.6	B3
CCG023942.1.gene	LOC_Os07g17230.1_B3	29.3	157	78	6	96	247	944	1072	3e-06	47.8	B3
CCG017479.1.gene	LOC_Os07g17230.1_B3	24.63	471	302	15	396	853	569	999	6e-22	99	B3
CCG017568.1.gene	LOC_Os07g17230.1_B3	38.71	93	52	3	116	205	963	1053	3e-07	48.5	B3
CCG050786.1.gene	LOC_Os07g17230.1_B3	29.65	779	454	29	265	1009	550	1268	5e-67	243	B3
CCG051010.1.gene	LOC_Os07g17230.1_B3	20.4	348	233	10	186	529	572	879	3e-10	60.8	B3
CCG051202.1.gene	LOC_Os07g17230.1_B3	27.37	285	189	5	44	317	772	1049	2e-17	82.4	B3
CCG051248.1.gene	LOC_Os07g17230.1_B3	29.26	311	192	9	229	535	556	842	6e-30	121	B3
CCG030387.1.gene	LOC_Os07g17230.1_B3	33.33	156	100	4	519	672	357	510	5e-07	50.4	B3
CCG005125.1.gene	LOC_Os07g17230.1_B3	28.35	194	100	7	918	1105	891	1051	9e-07	49.7	B3
CCG005478.1.gene	LOC_Os10g02584.1_BBR-BPC	87.12	132	16	1	216	346	210	341	7e-76	234	BBR-BPC
CCG053646.2.gene	LOC_Os07g39220.1_BES1	85.71	315	27	11	1	314	1	298	7e-117	335	BES1
CCG015836.1.gene	LOC_Os01g10610.1_BES1	88.34	326	36	2	253	576	31	356	8e-144	417	BES1
CCG014226.2.gene	LOC_Os02g03690.1_BES1	43.09	434	232	8	92	516	318	745	5e-103	325	BES1
CCG012925.1.gene	LOC_Os07g39220.1_BES1	85.89	319	23	11	1	318	1	298	8e-118	338	BES1
CCG014810.1.gene	LOC_Os06g35900.1_BES1	87.87	272	28	1	109	375	84	355	7e-130	373	BES1
CCG013743.1.gene	LOC_Os02g03690.1_BES1	40.51	469	260	11	85	547	308	763	3e-97	310	BES1
CCG032750.1.gene	LOC_Os02g03690.1_BES1	40.92	435	246	6	9	440	317	743	1e-115	355	BES1
CCG032751.1.gene	LOC_Os02g03690.1_BES1	43.28	439	234	9	120	555	317	743	8e-95	305	BES1
CCG033405.1.gene	LOC_Os02g03690.1_BES1	88.95	371	39	1	195	565	301	669	0	718	BES1
CCG034853.1.gene	LOC_Os02g03690.1_BES1	58.47	419	153	5	625	1026	311	725	1e-165	504	BES1
CCG042674.1.gene	LOC_Os06g35900.1_BES1	90.41	271	26	0	433	703	85	355	4e-118	355	BES1
CCG037927.4.gene	LOC_Os02g03690.1_BES1	43.32	434	231	8	90	514	318	745	4e-108	338	BES1
CCG028037.1.gene	LOC_Os01g10610.1_BES1	75.33	304	68	4	243	542	56	356	3e-112	335	BES1
CCG030265.1.gene	LOC_Os02g03690.1_BES1	41.71	434	238	10	68	497	303	725	4e-94	301	BES1
CCG005014.1.gene	LOC_Os02g03690.1_BES1	58.07	446	182	3	173	617	311	752	0	545	BES1
CCG038349.1.gene	LOC_Os01g06640.2_bHLH	76.88	199	41	2	13	206	60	258	4e-100	287	bHLH
CCG019423.2.gene	LOC_Os03g56950.2_bHLH	66.97	439	113	11	93	517	1	421	7e-169	481	bHLH
CCG031187.1.gene	LOC_Os03g10770.1_bHLH	63.75	331	66	13	1	285	1	323	2e-91	271	bHLH
CCG031410.1.gene	LOC_Os03g43810.1_bHLH	57.25	531	146	17	1	500	1	481	3e-129	381	bHLH
CCG039703.2.gene	LOC_Os01g06640.2_bHLH	75.47	265	48	5	1	255	1	258	7e-117	332	bHLH
CCG039853.1.gene	LOC_Os03g04310.1_bHLH	27.69	130	73	3	14	123	194	322	5e-08	47.8	bHLH
CCG012506.1.gene	LOC_Os03g58830.1_bHLH	74.34	265	59	2	1	256	1	265	3e-118	335	bHLH
CCG012567.1.gene	LOC_Os03g59670.1_bHLH	69.81	265	50	7	25	276	21	268	4e-60	189	bHLH
CCG007559.1.gene	LOC_Os11g32100.1_bHLH	77.99	309	59	4	292	598	223	524	1e-114	348	bHLH
CCG053831.2.gene	LOC_Os03g46860.1_bHLH	47.86	374	146	15	1	340	1	359	3e-73	228	bHLH
CCG016753.1.gene	LOC_Os02g51320.1_bHLH	90.91	77	6	1	13	89	13	88	1e-26	90.5	bHLH
CCG011333.1.gene	LOC_Os08g41320.1_bHLH	69.05	391	99	9	8	380	8	394	2e-139	408	bHLH
CCG010643.1.gene	LOC_Os03g03000.1_bHLH	70.18	275	59	4	4	257	1	273	5e-79	247	bHLH
CCG011069.1.gene	LOC_Os01g18870.1_bHLH	66.75	382	94	8	1	352	1	379	4e-128	369	bHLH
CCG011219.1.gene	LOC_Os09g29830.3_bHLH	51.62	401	148	13	1	378	51	428	6e-104	310	bHLH
CCG047441.1.gene	LOC_Os01g64560.2_bHLH	26.21	206	141	3	14	218	7	202	2e-09	55.5	bHLH
CCG014544.1.gene	LOC_Os04g31290.1_bHLH	39.34	61	36	1	1	60	136	196	4e-06	41.6	bHLH
CCG009201.1.gene	LOC_Os02g39140.1_bHLH	63.36	262	59	6	75	327	66	299	7e-95	280	bHLH
CCG009393.1.gene	LOC_Os03g17130.1_bHLH	54.31	232	102	3	19	247	139	369	7e-64	201	bHLH
CCG003070.2.gene	LOC_Os01g70310.2_bHLH	30.61	147	85	6	20	152	211	354	2e-08	49.3	bHLH
CCG031540.1.gene	LOC_Os06g08500.1_bHLH	58.21	134	37	7	19	142	25	149	4e-25	102	bHLH
CCG031660.1.gene	LOC_Os02g52190.1_bHLH	52.15	209	82	4	110	307	124	325	2e-55	180	bHLH
CCG031855.1.gene	LOC_Os02g51320.1_bHLH	90.91	77	6	1	13	89	13	88	1e-26	90.5	bHLH
CCG012857.2.gene	LOC_Os06g50900.1_bHLH	68.23	192	46	5	1	182	1	187	2e-56	179	bHLH
CCG012988.1.gene	LOC_Os02g46560.1_bHLH	50	360	155	5	2	341	3	357	7e-71	229	bHLH
CCG013261.1.gene	LOC_Os02g51320.1_bHLH	88.89	72	8	0	15	86	16	87	2e-43	132	bHLH
CCG045228.1.gene	LOC_Os10g42430.1_bHLH	91.21	239	20	1	169	407	511	748	1e-114	355	bHLH
CCG015278.1.gene	LOC_Os01g57580.1_bHLH	60.55	398	85	19	1	372	1	352	2e-127	367	bHLH
CCG052479.1.gene	LOC_Os01g38610.1_bHLH	76.05	167	28	5	161	322	307	466	2e-61	199	bHLH
CCG052726.1.gene	LOC_Os01g11910.1_bHLH	64.1	195	65	3	519	710	69	261	1e-60	201	bHLH
CCG044286.1.gene	LOC_Os09g32510.4_bHLH	72.22	306	62	8	48	340	59	354	9e-139	396	bHLH
CCG044840.2.gene	LOC_Os04g28280.1_bHLH	77.1	131	25	2	211	341	45	170	7e-58	188	bHLH
CCG037193.1.gene	LOC_Os01g72370.2_bHLH	68.7	246	70	3	1	239	1	246	4e-103	296	bHLH
CCG020389.1.gene	LOC_Os01g61480.1_bHLH	61.88	202	61	7	9	196	1	200	3e-55	182	bHLH
CCG003703.1.gene	LOC_Os10g40740.1_bHLH	64.27	361	82	13	1	346	1	329	1e-109	330	bHLH
CCG003837.1.gene	LOC_Os08g39630.1_bHLH	56.46	418	136	12	1	394	1	396	2e-92	280	bHLH
CCG013590.1.gene	LOC_Os01g68700.1_bHLH	83.78	481	58	10	1	472	1	470	0	701	bHLH
CCG027391.1.gene	LOC_Os05g04740.1_bHLH	52.17	414	152	13	246	635	8	399	7e-71	237	bHLH
CCG027449.1.gene	LOC_Os03g10770.1_bHLH	55.76	217	56	13	1	186	1	208	3e-51	166	bHLH
CCG027928.1.gene	LOC_Os02g51320.1_bHLH	87.5	72	9	0	15	86	16	87	2e-43	132	bHLH
CCG042985.1.gene	LOC_Os08g37290.1_bHLH	64.29	224	59	7	1	211	1	216	3e-57	177	bHLH
CCG043144.1.gene	LOC_Os09g32510.5_bHLH	58.2	122	47	1	144	265	55	172	1e-40	140	bHLH
CCG043415.1.gene	LOC_Os03g56950.2_bHLH	67.52	431	123	8	43	466	1	421	3e-173	489	bHLH
CCG018377.1.gene	LOC_Os05g42180.1_bHLH	74.53	161	35	3	179	333	163	323	3e-74	229	bHLH
CCG033802.2.gene	LOC_Os05g42180.1_bHLH	56.47	85	32	2	205	285	170	253	2e-20	88.6	bHLH
CCG029589.1.gene	LOC_Os01g33400.1_bHLH	61.82	165	56	3	16	178	14	173	9e-12	57.4	bHLH
CCG025487.1.gene	LOC_Os11g38870.2_bHLH	59.36	187	70	3	10	194	60	242	2e-66	203	bHLH
CCG025934.1.gene	LOC_Os07g43530.1_bHLH	63.6	250	90	1	1	250	1	249	1e-101	293	bHLH
CCG036499.1.gene	LOC_Os10g40740.1_bHLH	57.68	267	79	11	1	254	1	246	1e-52	174	bHLH
CCG036652.1.gene	LOC_Os05g38140.1_bHLH	71.19	243	54	6	1	227	1	243	6e-97	280	bHLH
CCG008608.1.gene	LOC_Os03g56950.7_bHLH	46.67	390	148	10	655	994	2	381	5e-67	227	bHLH
CCG023105.1.gene	LOC_Os01g72370.2_bHLH	69.23	221	61	3	1	214	1	221	6e-81	239	bHLH
CCG023313.2.gene	LOC_Os02g56140.1_bHLH	53.18	299	87	7	1	267	2	279	4e-87	258	bHLH
CCG023408.1.gene	LOC_Os01g01870.1_bHLH	29.55	176	95	6	28	177	49	221	4e-11	56.2	bHLH
CCG034695.3.gene	LOC_Os04g23550.1_bHLH	63.37	243	44	5	79	300	92	310	5e-82	247	bHLH
CCG035293.1.gene	LOC_Os09g32510.5_bHLH	77.04	257	48	5	33	287	15	262	9e-130	366	bHLH
CCG005399.1.gene	LOC_Os08g41320.1_bHLH	64.3	437	94	12	7	419	7	405	3e-150	428	bHLH
CCG005470.2.gene	LOC_Os08g42470.1_bHLH	69.52	292	66	7	1	281	1	280	5e-94	278	bHLH
CCG005654.2.gene	LOC_Os09g32510.4_bHLH	72.64	307	65	7	53	349	69	366	1e-144	410	bHLH
CCG005696.1.gene	LOC_Os09g33580.1_bHLH	70.95	296	59	11	1	283	1	282	2e-124	353	bHLH
CCG005761.1.gene	LOC_Os02g52190.1_bHLH	63.34	341	96	8	1	322	1	331	6e-121	352	bHLH
CCG022685.1.gene	LOC_Os01g57580.1_bHLH	29.94	177	68	5	270	445	231	352	2e-11	61.6	bHLH
CCG034175.1.gene	LOC_Os02g35660.1_bHLH	55.41	536	182	21	1	492	1	523	7e-139	407	bHLH
CCG034377.1.gene	LOC_Os03g51910.1_bHLH	72.78	327	79	3	178	494	1	327	1e-170	480	bHLH
CCG001701.1.gene	LOC_Os03g51580.1_bHLH	76.11	360	73	6	1	348	1	359	0	509	bHLH
CCG002031.1.gene	LOC_Os01g01600.1_bHLH	37.76	437	155	22	1	369	1	388	1e-44	155	bHLH
CCG040917.1.gene	LOC_Os03g53020.1_bHLH	61.09	311	97	7	1	299	1	299	2e-97	285	bHLH
CCG041438.1.gene	LOC_Os03g58330.1_bHLH	81.06	227	41	2	52	278	68	292	2e-89	264	bHLH
CCG049093.2.gene	LOC_Os03g04310.2_bHLH	56.38	188	62	3	128	299	170	353	1e-55	181	bHLH
CCG049198.1.gene	LOC_Os01g38610.1_bHLH	87.04	162	15	3	214	373	262	419	3e-60	199	bHLH
CCG041739.1.gene	LOC_Os04g54900.1_bHLH	88	75	9	0	26	100	29	103	1e-36	116	bHLH
CCG037727.1.gene	LOC_Os09g29360.1_bHLH	66.1	354	89	10	1	327	1	350	3e-90	270	bHLH
CCG008113.1.gene	LOC_Os08g39630.1_bHLH	71.64	402	90	10	1	381	1	399	4e-144	411	bHLH
CCG008242.1.gene	LOC_Os03g12940.1_bHLH	32.02	203	123	9	24	224	196	385	5e-08	51.2	bHLH
CCG010269.1.gene	LOC_Os04g41229.1_bHLH	72.45	196	44	5	1	186	162	357	1e-97	284	bHLH
CCG049291.1.gene	LOC_Os11g25560.1_bHLH	47.05	525	166	16	1	430	1	508	2e-104	316	bHLH
CCG049916.1.gene	LOC_Os03g15440.1_bHLH	90.71	226	14	4	183	402	185	409	6e-100	300	bHLH
CCG049969.1.gene	LOC_Os01g50940.1_bHLH	68.51	489	112	12	1	463	1	473	0	522	bHLH
CCG052842.1.gene	LOC_Os09g33580.1_bHLH	71.43	294	60	11	37	318	1	282	6e-115	330	bHLH
CCG053164.1.gene	LOC_Os03g07540.1_bHLH	93.59	78	5	0	8	85	14	91	6e-38	119	bHLH
CCG053167.1.gene	LOC_Os10g26460.1_bHLH	79.22	77	16	0	16	92	15	91	2e-39	122	bHLH
CCG053496.1.gene	LOC_Os03g26210.2_bHLH	62.99	254	81	4	1	244	1	251	1e-103	298	bHLH
CCG032610.1.gene	LOC_Os01g50940.1_bHLH	71.16	482	106	10	1	458	1	473	0	518	bHLH
CCG032623.1.gene	LOC_Os01g51140.2_bHLH	53.64	412	132	13	4	377	3	393	5e-84	258	bHLH
CCG002253.1.gene	LOC_Os01g70310.2_bHLH	74.58	299	47	4	83	372	103	381	5e-127	367	bHLH
CCG002345.1.gene	LOC_Os01g68700.1_bHLH	83.21	393	56	6	1	386	80	469	0	575	bHLH
CCG002500.1.gene	LOC_Os05g38140.1_bHLH	79.42	243	43	4	1	236	1	243	2e-109	311	bHLH
CCG045784.1.gene	LOC_Os03g58830.1_bHLH	73.68	266	60	3	1	257	1	265	2e-115	328	bHLH
CCG046385.1.gene	LOC_Os02g49480.1_bHLH	63.33	180	60	2	93	268	207	384	1e-66	211	bHLH
CCG026622.1.gene	LOC_Os05g04740.2_bHLH	45.19	239	91	10	107	323	1	221	8e-22	96.3	bHLH
CCG035467.3.gene	LOC_Os01g64560.1_bHLH	24.52	208	101	6	20	183	2	197	2e-08	53.1	bHLH
CCG035871.1.gene	LOC_Os09g32510.5_bHLH	74.06	266	57	6	440	702	6	262	1e-120	358	bHLH
CCG023807.1.gene	LOC_Os11g06010.1_bHLH	70.5	905	255	6	1	896	1	902	0	1225	bHLH
CCG024286.1.gene	LOC_Os11g32100.1_bHLH	72.18	363	82	4	175	525	169	524	3e-129	384	bHLH
CCG050885.1.gene	LOC_Os02g23823.1_bHLH	71	331	84	4	1	319	1	331	1e-142	403	bHLH
CCG050989.2.gene	LOC_Os11g38870.2_bHLH	69.46	167	46	1	1	162	1	167	8e-69	207	bHLH
CCG040554.1.gene	LOC_Os06g06900.1_bHLH	75.62	201	46	2	61	261	114	311	4e-101	294	bHLH
CCG040619.1.gene	LOC_Os03g03000.1_bHLH	65.65	262	67	5	24	270	22	275	2e-70	216	bHLH
CCG040719.2.gene	LOC_Os11g25560.1_bHLH	36.7	188	72	8	88	272	266	409	2e-20	89	bHLH
CCG030640.1.gene	LOC_Os02g12820.1_bHLH	47.91	551	199	15	1	472	1	542	3e-95	299	bHLH
CCG030704.1.gene	LOC_Os01g01870.1_bHLH	26.32	152	83	5	97	222	49	197	8e-06	42.4	bHLH
CCG046636.1.gene	LOC_Os01g01600.1_bHLH	43.03	423	140	17	1	357	1	388	5e-67	213	bHLH
CCG046661.1.gene	LOC_Os01g01870.1_bHLH	65.1	192	46	4	26	203	38	222	5e-74	220	bHLH
CCG004955.2.gene	LOC_Os08g04390.2_bHLH	68.12	276	41	4	16	289	23	253	3e-110	316	bHLH
CCG005151.1.gene	LOC_Os04g23550.1_bHLH	49.06	212	91	4	85	280	92	302	3e-45	152	bHLH
CCG038244.1.gene	LOC_Os12g40920.1_bZIP	43.82	283	92	6	24	249	23	295	6e-54	173	bZIP
CCG038631.1.gene	LOC_Os05g49420.1_bZIP	72.63	391	93	3	1	390	1	378	1e-175	504	bZIP
CCG016077.1.gene	LOC_Os05g41070.1_bZIP	64.29	294	60	7	3	259	24	309	3e-105	306	bZIP
CCG039692.1.gene	LOC_Os12g06010.1_bZIP	23.36	244	154	8	6	222	646	883	6e-06	43.9	bZIP
CCG039696.2.gene	LOC_Os01g17260.2_bZIP	39.47	76	46	0	61	136	143	218	1e-13	66.2	bZIP
CCG039865.2.gene	LOC_Os03g21800.1_bZIP	77.98	277	53	5	58	332	44	314	1e-112	355	bZIP
CCG039943.1.gene	LOC_Os03g20650.1_bZIP	58.77	211	50	6	20	207	16	212	2e-54	172	bZIP
CCG012043.2.gene	LOC_Os01g55150.1_bZIP	68.56	299	48	6	1	287	1	265	2e-113	324	bZIP
CCG012067.1.gene	LOC_Os01g59350.1_bZIP	25.78	225	107	6	36	256	283	451	6e-10	56.2	bZIP
CCG012476.1.gene	LOC_Os03g58250.1_bZIP	73	426	104	2	1	416	1	425	3e-174	490	bZIP
CCG007210.1.gene	LOC_Os02g03580.1_bZIP	67.05	352	83	3	165	488	1	347	2e-126	369	bZIP
CCG053662.1.gene	LOC_Os02g10860.1_bZIP	43.68	87	39	1	27	113	267	343	3e-15	74.7	bZIP
CCG015547.2.gene	LOC_Os01g55150.1_bZIP	75.46	273	52	5	1	266	1	265	1e-99	288	bZIP
CCG010747.1.gene	LOC_Os09g36910.1_bZIP	60.38	106	39	2	132	236	92	195	4e-30	107	bZIP
CCG011222.1.gene	LOC_Os08g38020.1_bZIP	88.64	44	5	0	128	171	137	180	1e-20	83.6	bZIP
CCG047324.1.gene	LOC_Os02g58670.1_bZIP	96.49	57	2	0	90	146	71	127	7e-32	108	bZIP
CCG000019.1.gene	LOC_Os11g05480.1_bZIP	71.3	460	115	7	1	445	1	458	0	538	bZIP
CCG000449.1.gene	LOC_Os01g64730.1_bZIP	63.87	274	81	6	1	264	1	266	1e-76	230	bZIP
CCG024697.1.gene	LOC_Os02g14910.1_bZIP	77.88	217	31	4	49	249	54	269	2e-100	290	bZIP
CCG025192.1.gene	LOC_Os03g20650.1_bZIP	59.82	224	58	6	6	209	1	212	1e-58	182	bZIP
CCG031753.2.gene	LOC_Os02g52780.1_bZIP	71.63	215	47	3	107	309	144	356	2e-53	176	bZIP
CCG022083.1.gene	LOC_Os06g15480.2_bZIP	64.6	387	88	6	2	365	9	369	6e-153	433	bZIP
CCG022186.1.gene	LOC_Os02g58670.1_bZIP	96.49	57	2	0	87	143	71	127	8e-32	108	bZIP
CCG019996.1.gene	LOC_Os02g10860.1_bZIP	74.79	119	27	2	1	117	117	234	2e-42	140	bZIP
CCG020360.1.gene	LOC_Os07g44950.1_bZIP	72.2	446	116	4	120	558	111	555	0	576	bZIP
CCG014964.1.gene	LOC_Os12g06010.1_bZIP	24.86	185	114	3	43	204	1276	1458	3e-12	62.4	bZIP
CCG052751.1.gene	LOC_Os01g11350.1_bZIP	74.91	267	42	4	1	242	1	267	1e-107	314	bZIP
CCG044428.1.gene	LOC_Os02g10860.1_bZIP	51.35	74	26	2	30	96	272	342	8e-15	72.8	bZIP
CCG037304.2.gene	LOC_Os01g58760.1_bZIP	56.67	90	31	2	565	647	20	108	5e-26	101	bZIP
CCG020858.1.gene	LOC_Os06g45140.1_bZIP	63.96	308	92	6	1	303	2	295	8e-95	279	bZIP
CCG013706.1.gene	LOC_Os09g10840.1_bZIP	60.26	458	128	9	16	453	44	467	0	511	bZIP
CCG043981.1.gene	LOC_Os09g28310.1_bZIP	67.71	350	96	7	18	352	29	376	2e-105	311	bZIP
CCG032923.1.gene	LOC_Os03g13614.2_bZIP	86.98	384	46	3	1	381	1	383	2e-169	474	bZIP
CCG042856.1.gene	LOC_Os01g17260.2_bZIP	90.3	330	31	1	1	330	1	329	6e-136	386	bZIP
CCG043031.1.gene	LOC_Os06g43870.2_bZIP	60.34	116	28	3	199	296	145	260	7e-24	94.7	bZIP
CCG043121.1.gene	LOC_Os06g41770.1_bZIP	69.4	268	66	5	43	298	107	370	2e-100	296	bZIP
CCG043448.1.gene	LOC_Os03g58250.1_bZIP	70.97	434	96	4	1	413	1	425	2e-173	488	bZIP
CCG018659.2.gene	LOC_Os12g40920.1_bZIP	50	316	116	6	27	339	23	299	3e-75	231	bZIP
CCG033385.1.gene	LOC_Os02g03960.1_bZIP	80.95	126	20	2	39	161	39	163	7e-49	152	bZIP
CCG029464.3.gene	LOC_Os08g07970.1_bZIP	48.53	441	155	9	99	509	19	417	2e-113	338	bZIP
CCG029580.2.gene	LOC_Os01g07880.1_bZIP	93.67	79	3	1	5	83	97	173	3e-45	142	bZIP
CCG000889.1.gene	LOC_Os02g14910.1_bZIP	84.26	216	24	4	49	254	54	269	7e-105	301	bZIP
CCG025339.1.gene	LOC_Os06g45140.1_bZIP	60.07	283	92	7	136	413	2	268	8e-67	221	bZIP
CCG025728.1.gene	LOC_Os09g34060.1_bZIP	79.54	303	53	5	1	299	1	298	1e-98	295	bZIP
CCG036630.1.gene	LOC_Os07g10890.1_bZIP	80.7	342	56	3	47	381	50	388	7e-102	303	bZIP
CCG009060.1.gene	LOC_Os05g34050.1_bZIP	69.08	663	180	14	1	655	1	646	0	657	bZIP
CCG009106.2.gene	LOC_Os02g10860.1_bZIP	51.35	74	35	1	25	97	271	344	7e-17	77.8	bZIP
CCG023652.1.gene	LOC_Os02g10860.1_bZIP	67.77	121	35	2	1	121	117	233	2e-38	144	bZIP
CCG023799.1.gene	LOC_Os12g06520.1_bZIP	78.46	246	41	4	100	335	85	328	2e-92	275	bZIP
CCG035080.1.gene	LOC_Os02g10860.1_bZIP	74.79	119	27	2	1	117	117	234	2e-42	140	bZIP
CCG035264.1.gene	LOC_Os12g06010.1_bZIP	43.53	85	46	2	835	918	1076	1159	9e-10	59.3	bZIP
CCG022431.1.gene	LOC_Os06g41770.1_bZIP	72.24	281	61	7	120	391	100	372	3e-106	314	bZIP
CCG018340.1.gene	LOC_Os05g41540.1_bZIP	70.97	217	60	2	6	220	3	218	7e-71	213	bZIP
CCG041058.1.gene	LOC_Os02g10860.1_bZIP	53.95	76	34	1	27	101	269	344	1e-17	81.6	bZIP
CCG006138.1.gene	LOC_Os03g03550.1_bZIP	75.2	367	68	8	60	407	64	426	5e-139	400	bZIP
CCG006288.1.gene	LOC_Os09g36910.1_bZIP	58.9	73	29	1	105	176	92	164	2e-15	70.5	bZIP
CCG006597.1.gene	LOC_Os03g03550.1_bZIP	75.34	365	67	8	53	397	65	426	8e-145	415	bZIP
CCG049117.1.gene	LOC_Os06g50310.1_bZIP	82.42	273	35	5	1	261	1	272	4e-140	391	bZIP
CCG041617.1.gene	LOC_Os08g43090.1_bZIP	86.72	271	32	2	128	397	132	399	1e-107	321	bZIP
CCG042090.1.gene	LOC_Os08g26880.1_bZIP	63.06	157	49	2	24	171	24	180	4e-62	186	bZIP
CCG037661.1.gene	LOC_Os06g10880.2_bZIP	43.79	306	136	5	17	294	3	300	1e-43	151	bZIP
CCG038072.1.gene	LOC_Os12g37410.1_bZIP	82.61	138	15	2	5	138	13	145	1e-56	170	bZIP
CCG007843.2.gene	LOC_Os02g10860.1_bZIP	72.8	125	31	2	1	123	117	240	4e-40	145	bZIP
CCG007887.1.gene	LOC_Os09g10840.1_bZIP	48.39	434	173	9	1	400	46	462	9e-106	317	bZIP
CCG009866.1.gene	LOC_Os01g64730.1_bZIP	63.4	235	73	4	40	266	37	266	2e-62	194	bZIP
CCG049680.2.gene	LOC_Os05g34050.1_bZIP	62.65	664	182	14	1	616	1	646	0	579	bZIP
CCG049786.1.gene	LOC_Os05g36160.2_bZIP	54.15	229	67	6	19	226	33	244	1e-33	118	bZIP
CCG032262.1.gene	LOC_Os06g10880.2_bZIP	70.46	281	75	5	1	279	1	275	1e-104	313	bZIP
CCG038884.2.gene	LOC_Os11g05480.1_bZIP	75.89	365	80	5	36	393	96	459	7e-157	456	bZIP
CCG039069.1.gene	LOC_Os01g64020.1_bZIP	72.18	550	72	6	36	563	49	539	0	664	bZIP
CCG017280.1.gene	LOC_Os02g10860.1_bZIP	79.49	78	16	0	24	101	270	347	2e-35	134	bZIP
CCG017281.1.gene	LOC_Os02g10860.1_bZIP	51.39	72	34	1	29	99	271	342	3e-16	77.4	bZIP
CCG051108.1.gene	LOC_Os09g13575.1_bZIP	63.89	144	42	2	21	163	19	153	2e-40	130	bZIP
CCG051192.2.gene	LOC_Os06g43870.2_bZIP	75.36	69	17	0	187	255	145	213	9e-27	101	bZIP
CCG040685.1.gene	LOC_Os01g11350.1_bZIP	71.12	277	62	4	1	261	1	275	5e-102	298	bZIP
CCG030160.1.gene	LOC_Os05g49420.1_bZIP	74.28	381	94	3	1	378	1	380	3e-172	482	bZIP
CCG030367.1.gene	LOC_Os01g07880.1_bZIP	70.07	137	22	3	39	158	40	174	4e-50	157	bZIP
CCG030397.3.gene	LOC_Os02g10860.1_bZIP	54.55	77	31	1	25	101	272	344	4e-17	80.1	bZIP
CCG030500.1.gene	LOC_Os07g48660.1_bZIP	67.35	196	56	4	15	204	20	213	2e-59	186	bZIP
CCG047104.1.gene	LOC_Os11g05480.1_bZIP	72.47	385	90	5	196	575	111	484	1e-155	451	bZIP
CCG004747.1.gene	LOC_Os12g09250.1_bZIP	77.01	374	61	7	1	355	2	369	3e-156	440	bZIP
CCG006656.1.gene	LOC_Os05g03865.1_bZIP	79.7	133	22	2	16	143	16	148	1e-45	142	bZIP
CCG038191.1.gene	LOC_Os12g39400.1_C2H2	56.99	193	65	6	78	257	60	247	2e-43	144	C2H2
CCG038465.1.gene	LOC_Os06g10470.1_C2H2	75	28	7	0	67	94	62	89	1e-08	50.8	C2H2
CCG019442.1.gene	LOC_Os02g08510.1_C2H2	58.33	36	15	0	52	87	73	108	2e-09	53.1	C2H2
CCG019483.1.gene	LOC_Os02g08510.1_C2H2	58.33	36	15	0	47	82	73	108	1e-09	53.5	C2H2
CCG039447.1.gene	LOC_Os03g13600.2_C2H2	60	30	12	0	23	52	78	107	1e-08	49.3	C2H2
CCG007313.1.gene	LOC_Os02g45054.1_C2H2	73.35	544	105	14	4	511	76	615	0	568	C2H2
CCG007788.1.gene	LOC_Os04g08060.1_C2H2	52.74	347	114	10	22	335	13	342	4e-73	226	C2H2
CCG048530.1.gene	LOC_Os07g38240.1_C2H2	45.26	137	70	2	5	137	2	137	1e-32	114	C2H2
CCG016873.1.gene	LOC_Os06g10470.1_C2H2	42.44	205	92	6	81	264	62	261	2e-28	106	C2H2
CCG011230.1.gene	LOC_Os08g37920.1_C2H2	46.2	539	224	11	1	481	166	696	8e-139	430	C2H2
CCG010563.1.gene	LOC_Os04g08060.1_C2H2	51.16	346	112	11	22	326	13	342	1e-70	220	C2H2
CCG047225.1.gene	LOC_Os08g44050.3_C2H2	61.68	561	129	17	100	633	47	548	1e-152	448	C2H2
CCG047516.1.gene	LOC_Os07g44640.1_C2H2	39.56	316	156	8	61	344	250	562	3e-66	218	C2H2
CCG014390.1.gene	LOC_Os02g34680.1_C2H2	77.29	339	62	7	1	331	2	333	2e-165	461	C2H2
CCG014520.1.gene	LOC_Os11g30484.1_C2H2	74.19	310	73	4	1	307	1	306	3e-153	428	C2H2
CCG000147.1.gene	LOC_Os01g62190.1_C2H2	63.7	146	24	5	4	138	44	171	4e-50	154	C2H2
CCG000148.1.gene	LOC_Os01g57020.1_C2H2	48.84	86	42	2	46	130	23	107	4e-19	84.7	C2H2
CCG000259.1.gene	LOC_Os01g63980.1_C2H2	68.42	380	99	9	1	365	3	376	1e-157	444	C2H2
CCG009716.1.gene	LOC_Os03g13600.2_C2H2	82.61	23	4	0	91	113	78	100	8e-09	51.2	C2H2
CCG031509.1.gene	LOC_Os01g57020.1_C2H2	46.15	91	46	2	51	140	20	108	1e-19	88.2	C2H2
CCG031699.1.gene	LOC_Os06g10470.1_C2H2	43.28	201	97	6	80	264	62	261	3e-26	100	C2H2
CCG022093.1.gene	LOC_Os01g67970.1_C2H2	33.25	406	201	12	294	674	25	385	2e-47	182	C2H2
CCG022234.1.gene	LOC_Os02g57790.1_C2H2	61.28	328	66	13	31	305	8	327	2e-86	259	C2H2
CCG012619.1.gene	LOC_Os03g60560.1_C2H2	68.83	154	38	3	1	149	1	149	8e-40	129	C2H2
CCG012620.1.gene	LOC_Os03g60560.1_C2H2	48.41	126	41	2	36	139	47	170	8e-24	87.8	C2H2
CCG045011.1.gene	LOC_Os03g13600.2_C2H2	35.16	91	52	2	51	134	78	168	7e-10	52.4	C2H2
CCG045298.1.gene	LOC_Os12g18150.1_C2H2	36.9	271	153	6	267	531	108	366	3e-43	168	C2H2
CCG045450.1.gene	LOC_Os06g20020.1_C2H2	32.86	493	235	15	1	458	1	432	8e-38	139	C2H2
CCG015074.1.gene	LOC_Os04g02510.1_C2H2	78.77	292	35	4	203	493	213	478	1e-135	397	C2H2
CCG015283.1.gene	LOC_Os01g57650.1_C2H2	80.91	461	64	10	28	473	33	484	0	645	C2H2
CCG052211.1.gene	LOC_Os03g31240.1_C2H2	56.52	230	89	5	165	388	192	416	2e-68	218	C2H2
CCG044589.1.gene	LOC_Os08g44050.3_C2H2	63.39	519	129	16	24	499	48	548	3e-152	442	C2H2
CCG037422.1.gene	LOC_Os11g47630.1_C2H2	67.8	118	33	3	30	142	5	122	4e-47	148	C2H2
CCG020439.1.gene	LOC_Os01g62190.1_C2H2	63.89	144	23	5	4	134	44	171	4e-50	154	C2H2
CCG020440.2.gene	LOC_Os01g57020.1_C2H2	37.72	114	41	3	17	129	23	107	5e-14	70.1	C2H2
CCG020977.1.gene	LOC_Os02g45054.1_C2H2	60.56	639	181	17	12	616	13	614	2e-159	467	C2H2
CCG003686.1.gene	LOC_Os11g06840.1_C2H2	27.1	214	118	5	111	290	219	428	6e-11	58.9	C2H2
CCG003697.1.gene	LOC_Os04g46680.1_C2H2	42.58	209	88	7	207	395	114	310	3e-30	118	C2H2
CCG003748.1.gene	LOC_Os08g37920.1_C2H2	35.34	812	360	15	1	771	1	688	1e-104	345	C2H2
CCG003828.1.gene	LOC_Os08g39390.1_C2H2	74.67	229	52	2	121	349	171	393	2e-118	348	C2H2
CCG044040.1.gene	LOC_Os06g10470.1_C2H2	82.05	39	7	0	90	128	62	100	4e-17	75.9	C2H2
CCG032863.1.gene	LOC_Os01g57020.1_C2H2	43.33	90	49	2	20	108	20	108	4e-19	85.9	C2H2
CCG032910.1.gene	LOC_Os03g13400.1_C2H2	87.4	254	27	3	1	251	1	252	8e-102	315	C2H2
CCG042943.1.gene	LOC_Os08g37920.1_C2H2	52.07	749	314	15	1	720	1	733	4e-172	527	C2H2
CCG018763.1.gene	LOC_Os06g10470.1_C2H2	44.29	280	100	10	1	243	1	261	3e-44	146	C2H2
CCG033839.1.gene	LOC_Os03g10140.1_C2H2	91.38	174	13	1	37	208	41	214	5e-100	310	C2H2
CCG021473.2.gene	LOC_Os02g44120.1_C2H2	51.83	465	148	20	536	934	142	596	2e-101	327	C2H2
CCG021474.1.gene	LOC_Os02g44130.1_C2H2	59.76	338	109	6	1	313	1	336	3e-86	259	C2H2
CCG021479.1.gene	LOC_Os04g59380.1_C2H2	30.8	224	91	7	123	309	280	476	5e-14	68.6	C2H2
CCG036411.1.gene	LOC_Os01g67970.1_C2H2	42.62	298	145	6	216	492	89	381	2e-55	205	C2H2
CCG036509.1.gene	LOC_Os04g46680.1_C2H2	44.72	199	81	6	140	319	114	302	1e-29	112	C2H2
CCG036521.1.gene	LOC_Os04g02510.1_C2H2	45.31	64	26	2	240	294	414	477	8e-07	46.6	C2H2
CCG008500.1.gene	LOC_Os08g44050.3_C2H2	94.07	135	8	0	24	158	48	182	2e-92	291	C2H2
CCG008569.1.gene	LOC_Os08g44190.1_C2H2	54.17	48	17	2	4	50	42	85	4e-09	50.1	C2H2
CCG008860.1.gene	LOC_Os06g07020.1_C2H2	82.47	348	60	1	59	405	63	410	4e-168	474	C2H2
CCG008901.1.gene	LOC_Os02g57790.1_C2H2	62.89	291	76	9	1033	1292	38	327	1e-81	267	C2H2
CCG023239.2.gene	LOC_Os12g18150.1_C2H2	38.78	245	137	6	400	641	136	370	6e-42	165	C2H2
CCG023292.1.gene	LOC_Os01g67970.1_C2H2	48.99	149	71	2	222	366	216	363	7e-37	145	C2H2
CCG034846.1.gene	LOC_Os01g57020.1_C2H2	39.71	136	65	6	9	135	18	145	1e-18	85.1	C2H2
CCG034849.1.gene	LOC_Os09g39660.2_C2H2	63.04	514	170	8	56	550	12	524	6e-175	517	C2H2
CCG035390.1.gene	LOC_Os01g57020.1_C2H2	54.01	337	118	17	14	339	17	327	1e-85	262	C2H2
CCG005283.1.gene	LOC_Os07g44640.1_C2H2	35.76	344	168	9	44	360	253	570	6e-54	184	C2H2
CCG022610.1.gene	LOC_Os08g39390.1_C2H2	73.67	319	53	7	75	372	89	397	2e-141	407	C2H2
CCG041516.1.gene	LOC_Os03g32230.1_C2H2	64	225	67	3	1	217	1	219	8e-80	234	C2H2
CCG006526.5.gene	LOC_Os03g13400.1_C2H2	88.1	210	17	2	126	328	44	252	2e-108	326	C2H2
CCG004448.1.gene	LOC_Os01g67970.1_C2H2	35.06	231	114	4	318	516	159	385	3e-32	131	C2H2
CCG048896.1.gene	LOC_Os02g36360.2_C2H2	76.69	326	68	2	68	392	66	384	1e-133	384	C2H2
CCG037535.1.gene	LOC_Os09g26210.1_C2H2	58.33	108	32	3	30	133	72	170	5e-23	85.5	C2H2
CCG037597.1.gene	LOC_Os06g10470.1_C2H2	82.05	39	7	0	92	130	62	100	6e-17	75.5	C2H2
CCG037972.1.gene	LOC_Os03g13600.2_C2H2	38.66	119	59	3	66	173	78	193	8e-18	75.5	C2H2
CCG037980.1.gene	LOC_Os12g39400.1_C2H2	55.84	197	62	3	65	245	60	247	2e-46	152	C2H2
CCG008363.1.gene	LOC_Os01g67970.1_C2H2	40.11	369	186	8	51	389	18	381	7e-70	244	C2H2
CCG053506.1.gene	LOC_Os09g26210.1_C2H2	66.1	59	18	2	4	62	56	112	7e-24	86.7	C2H2
CCG002081.1.gene	LOC_Os01g57020.1_C2H2	46.15	91	46	2	57	146	20	108	3e-20	89.7	C2H2
CCG039073.1.gene	LOC_Os01g63980.1_C2H2	67.63	380	101	11	1	364	3	376	2e-146	416	C2H2
CCG039268.1.gene	LOC_Os08g37904.6_C2H2	43.43	472	225	9	45	509	1	437	1e-85	289	C2H2
CCG027290.1.gene	LOC_Os07g44640.1_C2H2	34.74	331	146	8	52	349	253	546	4e-51	184	C2H2
CCG028804.1.gene	LOC_Os02g36360.2_C2H2	77.13	328	64	3	67	392	66	384	2e-130	376	C2H2
CCG035428.1.gene	LOC_Os01g57650.1_C2H2	81.34	461	54	12	25	462	33	484	0	645	C2H2
CCG035770.1.gene	LOC_Os09g26210.1_C2H2	77.5	40	9	0	18	57	73	112	4e-20	77.4	C2H2
CCG024497.1.gene	LOC_Os05g01550.1_C2H2	64.44	225	51	3	115	312	60	282	1e-93	282	C2H2
CCG024504.2.gene	LOC_Os05g01550.1_C2H2	61.34	388	77	7	38	379	41	401	1e-139	400	C2H2
CCG017273.1.gene	LOC_Os12g18150.1_C2H2	36.9	271	153	6	267	531	108	366	3e-43	168	C2H2
CCG017394.1.gene	LOC_Os04g46680.1_C2H2	63.58	313	97	7	1	298	1	311	2e-91	271	C2H2
CCG017527.1.gene	LOC_Os11g06840.1_C2H2	71.8	266	66	5	165	423	168	431	3e-117	346	C2H2
CCG017598.1.gene	LOC_Os06g10470.1_C2H2	76.92	39	9	0	99	137	62	100	2e-16	73.9	C2H2
CCG050414.1.gene	LOC_Os03g13600.2_C2H2	39.17	120	53	4	56	159	78	193	4e-20	80.9	C2H2
CCG026412.1.gene	LOC_Os07g40780.1_C2H2	54.68	267	69	9	192	437	184	419	3e-56	188	C2H2
CCG026549.1.gene	LOC_Os04g46680.1_C2H2	64.76	315	94	8	1	302	1	311	2e-106	309	C2H2
CCG051175.1.gene	LOC_Os07g38240.1_C2H2	42.65	136	73	3	5	137	2	135	3e-28	103	C2H2
CCG040730.1.gene	LOC_Os06g40960.1_C2H2	97.63	169	4	0	163	331	250	418	2e-124	363	C2H2
CCG040776.1.gene	LOC_Os03g55540.1_C2H2	72.65	234	54	5	30	257	38	267	4e-67	206	C2H2
CCG030440.1.gene	LOC_Os10g28330.1_C2H2	58.94	397	101	13	54	393	10	401	2e-112	339	C2H2
CCG030552.1.gene	LOC_Os09g26210.1_C2H2	65.52	58	19	1	2	59	56	112	9e-24	87.4	C2H2
CCG046746.1.gene	LOC_Os01g67970.1_C2H2	51.24	607	176	10	329	900	755	1276	0	564	C2H2
CCG004605.1.gene	LOC_Os08g36390.1_C2H2	57.06	326	104	11	229	518	178	503	5e-42	154	C2H2
CCG005002.1.gene	LOC_Os01g57020.1_C2H2	39.71	136	65	6	22	148	18	145	4e-19	86.3	C2H2
CCG006820.2.gene	LOC_Os03g55540.1_C2H2	70.15	268	67	5	1	262	7	267	5e-71	216	C2H2
CCG019228.1.gene	LOC_Os06g32860.1_C3H	50.98	51	25	0	331	381	655	705	3e-10	58.2	C3H
CCG016380.1.gene	LOC_Os04g01480.1_C3H	38.35	133	77	2	353	482	484	614	2e-17	82.4	C3H
CCG016389.1.gene	LOC_Os01g09620.2_C3H	77.35	393	70	9	1	381	1	386	5e-165	464	C3H
CCG031129.2.gene	LOC_Os08g04170.1_C3H	36.73	98	57	2	779	873	856	951	2e-10	62	C3H
CCG039603.1.gene	LOC_Os06g46400.1_C3H	25.36	138	88	3	337	469	260	387	1e-08	54.7	C3H
CCG007339.3.gene	LOC_Os02g45480.1_C3H	84.4	436	60	2	117	546	1	434	0	708	C3H
CCG007664.2.gene	LOC_Os05g03760.1_C3H	81.41	608	88	13	1	590	1	601	0	726	C3H
CCG047973.1.gene	LOC_Os02g45480.1_C3H	21.75	285	184	9	335	610	146	400	7e-10	58.2	C3H
CCG048156.2.gene	LOC_Os02g10080.2_C3H	30.99	71	49	0	523	593	99	169	3e-06	45.1	C3H
CCG053971.1.gene	LOC_Os01g39100.1_C3H	46.79	639	287	14	21	640	25	629	3e-135	413	C3H
CCG011251.1.gene	LOC_Os06g41384.2_C3H	27.63	76	55	0	381	456	159	234	7e-06	44.3	C3H
CCG010553.1.gene	LOC_Os02g45480.1_C3H	26.81	235	152	9	303	527	203	427	5e-13	67.8	C3H
CCG010840.1.gene	LOC_Os02g45480.1_C3H	32.5	80	50	2	512	591	264	339	1e-06	48.1	C3H
CCG014331.2.gene	LOC_Os02g45480.1_C3H	21.5	214	130	6	225	403	129	339	3e-08	52.8	C3H
CCG024719.1.gene	LOC_Os02g19804.1_C3H	88.99	327	33	2	1	325	1	326	1e-167	466	C3H
CCG024943.1.gene	LOC_Os02g45480.1_C3H	24.48	290	164	9	165	407	146	427	1e-12	65.9	C3H
CCG009568.1.gene	LOC_Os02g45480.1_C3H	27.06	218	138	7	104	317	142	342	6e-15	71.6	C3H
CCG009636.2.gene	LOC_Os06g32860.1_C3H	51.56	64	31	0	225	288	645	708	1e-14	70.9	C3H
CCG002994.1.gene	LOC_Os02g45480.1_C3H	28.25	223	131	9	198	418	149	344	2e-09	56.2	C3H
CCG022203.1.gene	LOC_Os02g58440.1_C3H	60.68	529	189	9	2150	2669	33	551	0	599	C3H
CCG012998.1.gene	LOC_Os02g45480.1_C3H	23.35	227	118	8	46	226	122	338	3e-08	53.5	C3H
CCG020286.1.gene	LOC_Os06g41384.2_C3H	31.37	102	66	3	121	222	170	267	1e-08	53.5	C3H
CCG014925.1.gene	LOC_Os06g21390.1_C3H	73.02	367	66	2	85	419	3	368	0	511	C3H
CCG015066.2.gene	LOC_Os04g02730.1_C3H	76.5	617	102	5	48	628	87	696	0	919	C3H
CCG044644.1.gene	LOC_Os06g21390.4_C3H	30.1	103	48	5	108	189	85	184	3e-06	43.5	C3H
CCG044740.2.gene	LOC_Os11g28270.1_C3H	86.65	412	52	2	34	443	29	439	0	747	C3H
CCG037147.1.gene	LOC_Os06g46400.1_C3H	83.33	438	53	4	1	420	1	436	0	615	C3H
CCG003360.1.gene	LOC_Os02g45480.1_C3H	21.43	266	171	10	261	508	140	385	3e-06	46.2	C3H
CCG013825.1.gene	LOC_Os06g46400.1_C3H	23.94	142	98	2	421	558	260	395	2e-11	63.2	C3H
CCG051582.1.gene	LOC_Os06g41384.2_C3H	33.33	102	64	3	111	212	170	267	7e-09	53.9	C3H
CCG033104.1.gene	LOC_Os12g03554.1_C3H	45.16	62	33	1	91	152	137	197	1e-09	53.5	C3H
CCG043063.1.gene	LOC_Os06g46400.1_C3H	31.65	79	50	3	1726	1802	60	136	6e-08	53.9	C3H
CCG043373.1.gene	LOC_Os06g32860.1_C3H	50	52	26	0	1162	1213	654	705	2e-08	54.7	C3H
CCG021419.1.gene	LOC_Os02g06584.2_C3H	74.48	435	99	7	1	432	1	426	7e-175	493	C3H
CCG021639.1.gene	LOC_Os02g19804.1_C3H	38.89	72	33	2	233	304	263	323	1e-07	50.1	C3H
CCG000913.1.gene	LOC_Os02g19804.1_C3H	89.71	311	24	3	15	318	17	326	2e-163	455	C3H
CCG025234.2.gene	LOC_Os06g46890.1_C3H	58.37	257	78	5	84	316	109	360	1e-72	238	C3H
CCG025378.1.gene	LOC_Os02g45480.1_C3H	27.83	212	135	9	30	232	223	425	4e-13	65.9	C3H
CCG025463.1.gene	LOC_Os06g46400.1_C3H	31.65	79	50	3	1419	1495	60	136	5e-08	54.3	C3H
CCG008496.2.gene	LOC_Os06g46400.1_C3H	27.48	131	85	2	372	498	260	384	1e-12	67	C3H
CCG009149.1.gene	LOC_Os06g32860.1_C3H	49.34	302	136	4	70	356	236	535	2e-78	263	C3H
CCG035116.1.gene	LOC_Os08g04170.1_C3H	64.99	977	279	23	1	935	1	956	0	1093	C3H
CCG005274.2.gene	LOC_Os02g45480.1_C3H	29.92	127	75	5	308	433	225	338	5e-07	49.3	C3H
CCG005312.1.gene	LOC_Os04g57600.1_C3H	66.14	700	217	13	16	705	22	711	0	740	C3H
CCG034383.2.gene	LOC_Os05g03760.1_C3H	84.07	113	16	2	2	112	423	535	2e-52	178	C3H
CCG001502.1.gene	LOC_Os06g32860.1_C3H	49.18	305	138	4	70	359	236	538	2e-81	271	C3H
CCG001700.1.gene	LOC_Os02g45480.1_C3H	27.06	218	138	7	104	317	142	342	7e-15	71.2	C3H
CCG001938.1.gene	LOC_Os01g15460.1_C3H	82.52	412	69	1	24	432	21	432	0	669	C3H
CCG001939.1.gene	LOC_Os01g15350.1_C3H	77.72	184	39	2	48	229	56	239	5e-103	304	C3H
CCG001974.1.gene	LOC_Os01g14870.1_C3H	74.29	35	9	0	387	421	54	88	3e-11	58.5	C3H
CCG018084.1.gene	LOC_Os04g35800.1_C3H	84.72	144	20	2	278	419	108	251	2e-84	261	C3H
CCG018213.1.gene	LOC_Os01g15350.1_C3H	70.62	439	117	5	17	443	20	458	0	560	C3H
CCG018214.1.gene	LOC_Os01g15460.1_C3H	75.58	471	82	3	22	489	21	461	0	676	C3H
CCG042518.2.gene	LOC_Os02g45480.1_C3H	35.44	79	46	3	400	477	264	338	1e-06	48.1	C3H
CCG041400.1.gene	LOC_Os02g10080.1_C3H	31.4	86	55	3	141	226	165	246	1e-05	44.3	C3H
CCG003946.2.gene	LOC_Os06g32860.1_C3H	31.44	194	89	7	115	289	540	708	5e-15	71.6	C3H
CCG041940.1.gene	LOC_Os02g10080.1_C3H	33.33	69	46	0	688	756	170	238	9e-08	51.2	C3H
CCG042188.1.gene	LOC_Os01g42970.2_C3H	64.43	388	130	4	1	387	71	451	2e-179	505	C3H
CCG042218.1.gene	LOC_Os02g45480.1_C3H	26.27	217	133	8	526	735	144	340	2e-06	47.4	C3H
CCG008037.1.gene	LOC_Os08g06330.1_C3H	71.84	380	73	7	1	359	1	367	1e-146	416	C3H
CCG008052.1.gene	LOC_Os02g19804.1_C3H	43.75	48	24	1	259	306	263	307	3e-06	45.4	C3H
CCG053013.1.gene	LOC_Os05g10670.1_C3H	67.95	390	87	11	1	360	63	444	2e-132	384	C3H
CCG053014.1.gene	LOC_Os05g10670.1_C3H	67.65	408	91	10	60	438	69	464	8e-148	426	C3H
CCG032044.1.gene	LOC_Os02g45480.1_C3H	22.36	322	189	16	42	355	141	409	1e-06	48.9	C3H
CCG032289.1.gene	LOC_Os01g45730.1_C3H	73.84	237	52	4	107	337	99	331	1e-94	281	C3H
CCG002335.2.gene	LOC_Os01g68860.1_C3H	67.65	439	33	6	44	427	55	439	0	557	C3H
CCG039381.1.gene	LOC_Os06g46400.1_C3H	23.94	142	98	2	377	514	260	395	8e-10	58.2	C3H
CCG027017.1.gene	LOC_Os05g45020.1_C3H	82.43	239	38	2	15	251	19	255	2e-124	350	C3H
CCG027184.3.gene	LOC_Os04g35800.1_C3H	65.03	163	23	3	115	243	95	257	3e-64	213	C3H
CCG028879.4.gene	LOC_Os12g21700.1_C3H	86.91	359	41	2	116	469	45	402	0	662	C3H
CCG029158.3.gene	LOC_Os11g28270.2_C3H	63.73	408	79	6	1	341	1	406	2e-175	489	C3H
CCG029382.2.gene	LOC_Os12g03554.1_C3H	46.77	62	32	1	113	174	137	197	5e-10	54.7	C3H
CCG035401.1.gene	LOC_Os02g45480.1_C3H	22.38	210	147	8	140	344	141	339	2e-07	51.2	C3H
CCG035884.1.gene	LOC_Os12g03554.1_C3H	46.77	62	32	1	91	152	137	197	6e-10	54.3	C3H
CCG017465.1.gene	LOC_Os06g46400.1_C3H	25.36	138	88	3	339	471	260	387	1e-08	54.7	C3H
CCG050392.1.gene	LOC_Os01g68860.1_C3H	87.88	363	32	3	42	393	55	416	0	655	C3H
CCG026143.1.gene	LOC_Os05g10670.1_C3H	76.35	334	53	7	1	319	142	464	4e-141	404	C3H
CCG026145.1.gene	LOC_Os05g10670.1_C3H	68.36	414	91	11	1	386	63	464	3e-138	399	C3H
CCG026486.1.gene	LOC_Os07g38090.2_C3H	82.17	617	90	6	61	673	57	657	0	858	C3H
CCG040388.1.gene	LOC_Os02g45480.1_C3H	84.33	434	64	1	1	430	1	434	0	702	C3H
CCG004667.1.gene	LOC_Os06g32860.1_C3H	49.12	57	29	0	66	122	654	710	1e-12	60.1	C3H
CCG006919.1.gene	LOC_Os06g46400.1_C3H	23.12	160	111	3	679	832	254	407	4e-09	56.6	C3H
CCG006934.1.gene	LOC_Os02g45480.1_C3H	21.96	255	147	6	258	465	141	390	2e-07	49.7	C3H
CCG007083.1.gene	LOC_Os02g06584.2_C3H	62.46	357	88	6	667	1017	82	398	4e-104	335	C3H
CCG015840.1.gene	LOC_Os04g31900.1_CAMTA	82.35	34	6	0	1	34	1	34	2e-15	65.5	CAMTA
CCG011002.1.gene	LOC_Os04g31900.1_CAMTA	84.62	39	6	0	1	39	1	39	9e-17	78.2	CAMTA
CCG047682.3.gene	LOC_Os07g43030.1_CAMTA	66.7	1054	307	12	1	1039	1	1025	0	1294	CAMTA
CCG020258.1.gene	LOC_Os10g22950.1_CAMTA	34.48	87	51	1	50	130	643	729	2e-08	48.5	CAMTA
CCG052052.1.gene	LOC_Os07g43030.1_CAMTA	76.86	1033	185	10	1	1020	1	992	0	1496	CAMTA
CCG008980.1.gene	LOC_Os10g22950.1_CAMTA	80.53	1012	188	5	7	1016	18	1022	0	1565	CAMTA
CCG001418.1.gene	LOC_Os04g31900.1_CAMTA	74.06	1006	233	10	1	983	1	1001	0	1242	CAMTA
CCG002296.1.gene	LOC_Os01g69910.2_CAMTA	42.14	337	88	6	14	247	330	662	9e-59	196	CAMTA
CCG006858.1.gene	LOC_Os03g09100.1_CAMTA	35.05	97	57	2	77	167	638	734	2e-06	45.1	CAMTA
CCG002826.1.gene	LOC_Os02g39710.1_CO-like	42.19	64	37	0	188	251	239	302	3e-11	59.3	CO-like
CCG022068.1.gene	LOC_Os06g15330.1_CO-like	63.92	424	109	14	7	395	19	433	4e-144	414	CO-like
CCG020223.2.gene	LOC_Os07g47140.1_CO-like	57.39	399	116	13	11	397	24	380	1e-116	342	CO-like
CCG052410.1.gene	LOC_Os08g15050.1_CO-like	51.33	263	98	5	45	284	48	303	2e-36	128	CO-like
CCG044554.1.gene	LOC_Os02g49230.6_CO-like	72.77	382	103	1	1	381	26	407	0	525	CO-like
CCG020417.2.gene	LOC_Os02g39710.1_CO-like	57.14	42	18	0	185	226	259	300	1e-09	55.5	CO-like
CCG020893.1.gene	LOC_Os06g44450.1_CO-like	71.35	384	68	10	1	356	2	371	6e-140	399	CO-like
CCG003339.1.gene	LOC_Os07g47140.1_CO-like	53.26	368	147	13	37	390	24	380	3e-110	325	CO-like
CCG003717.1.gene	LOC_Os06g16370.1_CO-like	71.43	49	14	0	195	243	323	371	1e-09	54.7	CO-like
CCG051829.1.gene	LOC_Os07g47140.1_CO-like	60.69	379	115	12	11	377	24	380	1e-126	366	CO-like
CCG021050.1.gene	LOC_Os09g06464.1_CO-like	50	46	23	0	292	337	267	312	6e-11	59.7	CO-like
CCG021367.1.gene	LOC_Os03g50310.1_CO-like	46.81	94	46	2	371	460	282	375	2e-14	71.2	CO-like
CCG000770.1.gene	LOC_Os06g19444.1_CO-like	84.94	352	52	1	1	351	57	408	8e-150	425	CO-like
CCG025371.2.gene	LOC_Os06g44450.1_CO-like	65.28	216	46	7	1	190	61	273	1e-64	201	CO-like
CCG036485.1.gene	LOC_Os02g08150.1_CO-like	73.58	53	14	0	214	266	281	333	2e-09	53.9	CO-like
CCG008521.1.gene	LOC_Os02g49880.1_CO-like	64.16	438	132	9	21	448	20	442	1e-137	418	CO-like
CCG009102.1.gene	LOC_Os06g19444.1_CO-like	86.52	408	55	0	1	408	1	408	0	594	CO-like
CCG009159.1.gene	LOC_Os02g39710.1_CO-like	74.38	281	55	4	13	278	25	303	3e-86	259	CO-like
CCG005463.1.gene	LOC_Os08g42440.1_CO-like	72.41	482	99	12	18	474	16	488	0	521	CO-like
CCG005535.1.gene	LOC_Os04g42020.1_CO-like	52.83	53	25	0	75	127	228	280	1e-11	59.3	CO-like
CCG001780.1.gene	LOC_Os03g50310.1_CO-like	65.93	405	117	5	22	406	18	421	3e-151	431	CO-like
CCG017830.1.gene	LOC_Os04g42020.1_CO-like	79.64	334	56	6	1	323	1	333	2e-113	328	CO-like
CCG041155.1.gene	LOC_Os02g39710.1_CO-like	37.96	108	59	3	145	251	202	302	1e-12	63.2	CO-like
CCG004410.1.gene	LOC_Os06g16370.1_CO-like	68.72	390	90	5	271	639	1	379	8e-133	392	CO-like
CCG004466.1.gene	LOC_Os06g15330.1_CO-like	67.52	351	89	12	26	360	21	362	1e-126	369	CO-like
CCG049872.1.gene	LOC_Os02g08150.1_CO-like	60.78	385	105	11	1	377	3	349	6e-92	276	CO-like
CCG053420.1.gene	LOC_Os03g50310.1_CO-like	71.99	407	92	7	24	411	18	421	1e-160	455	CO-like
CCG045814.3.gene	LOC_Os06g19444.1_CO-like	75.36	211	51	1	421	630	198	408	3e-91	285	CO-like
CCG004888.1.gene	LOC_Os03g50310.1_CO-like	37.5	104	55	2	173	275	280	374	3e-11	61.2	CO-like
CCG006789.1.gene	LOC_Os06g16370.1_CO-like	78.31	83	18	0	1421	1503	282	364	1e-33	131	CO-like
CCG007012.1.gene	LOC_Os06g16370.1_CO-like	55.81	43	18	1	11	52	35	77	2e-08	50.1	CO-like
CCG007131.2.gene	LOC_Os06g15330.1_CO-like	70.83	48	14	0	392	439	381	428	1e-13	68.9	CO-like
CCG038263.1.gene	LOC_Os12g41230.1_CPP	63.23	718	202	13	27	698	16	717	0	762	CPP
CCG021832.1.gene	LOC_Os05g43380.1_CPP	85.76	323	43	2	35	356	54	374	0	581	CPP
CCG018673.1.gene	LOC_Os12g41210.1_CPP	83.08	195	29	3	108	301	216	407	3e-104	307	CPP
CCG016572.2.gene	LOC_Os09g35880.1_DBB	82.53	229	22	1	1	229	1	211	6e-141	389	DBB
CCG015839.1.gene	LOC_Os01g10580.1_DBB	59.5	363	115	11	1	339	1	355	1e-113	331	DBB
CCG010681.1.gene	LOC_Os09g35880.1_DBB	92.93	184	13	0	1	184	1	184	3e-130	360	DBB
CCG045148.1.gene	LOC_Os02g39360.1_DBB	91.15	113	10	0	1	113	1	113	7e-66	200	DBB
CCG014888.1.gene	LOC_Os12g10660.1_DBB	77.59	116	24	1	1	116	1	114	8e-51	160	DBB
CCG049146.2.gene	LOC_Os06g49880.2_DBB	54.98	311	117	8	1	292	1	307	2e-84	252	DBB
CCG010294.3.gene	LOC_Os04g41560.2_DBB	62.26	257	64	3	405	628	1	257	1e-68	221	DBB
CCG052981.2.gene	LOC_Os05g11510.1_DBB	57.48	381	91	12	1	349	37	378	3e-86	262	DBB
CCG017324.1.gene	LOC_Os04g45690.1_DBB	69.67	211	56	5	2	211	1	204	1e-75	225	DBB
CCG026172.1.gene	LOC_Os05g11510.1_DBB	60.68	351	96	12	1	318	37	378	2e-80	246	DBB
CCG019196.1.gene	LOC_Os01g48290.1_Dof	56.76	111	39	2	6	109	16	124	6e-26	93.6	Dof
CCG012384.1.gene	LOC_Os02g15350.1_Dof	48.82	170	67	4	235	384	47	216	2e-36	134	Dof
CCG007324.1.gene	LOC_Os02g45200.3_Dof	73.58	299	60	7	52	335	53	347	4e-115	335	Dof
CCG013893.1.gene	LOC_Os03g07360.1_Dof	74.38	441	102	7	1	431	1	440	0	562	Dof
CCG000458.1.gene	LOC_Os01g64590.1_Dof	81.31	321	53	4	1	315	1	320	1e-180	498	Dof
CCG009494.1.gene	LOC_Os01g15900.1_Dof	65.69	548	150	8	5	514	4	551	0	587	Dof
CCG012830.3.gene	LOC_Os09g29960.1_Dof	71.79	39	10	1	250	288	193	230	6e-12	60.5	Dof
CCG044859.1.gene	LOC_Os07g48570.1_Dof	74.3	393	88	4	1	389	39	422	1e-172	487	Dof
CCG003764.1.gene	LOC_Os09g29960.1_Dof	80.65	93	16	1	222	314	1	91	1e-40	141	Dof
CCG051458.1.gene	LOC_Os03g38870.1_Dof	53.52	327	95	10	38	309	47	371	2e-64	204	Dof
CCG051733.1.gene	LOC_Os07g48570.1_Dof	74.56	397	88	4	50	442	30	417	4e-171	485	Dof
CCG009876.1.gene	LOC_Os01g64590.1_Dof	81.37	322	51	5	98	412	1	320	1e-176	492	Dof
CCG032447.1.gene	LOC_Os01g48290.1_Dof	97.62	42	1	0	75	116	86	127	5e-26	94	Dof
CCG024455.1.gene	LOC_Os05g02150.1_Dof	52.12	165	62	7	127	285	193	346	4e-31	116	Dof
CCG050595.1.gene	LOC_Os05g36900.1_Dof	64.55	330	92	11	1	308	1	327	1e-112	326	Dof
CCG026591.1.gene	LOC_Os05g02150.1_Dof	58.43	356	114	8	1	332	1	346	2e-84	268	Dof
CCG047458.1.gene	LOC_Os02g50630.1_E2F/DP	76.64	411	92	4	29	437	33	441	0	646	E2F/DP
CCG031458.1.gene	LOC_Os12g06200.2_E2F/DP	82.56	407	58	2	15	420	16	410	0	640	E2F/DP
CCG012886.1.gene	LOC_Os12g06200.2_E2F/DP	83.5	406	63	2	15	416	16	421	0	650	E2F/DP
CCG015079.2.gene	LOC_Os04g02140.1_E2F/DP	55.28	398	127	7	53	425	123	494	6e-138	401	E2F/DP
CCG041879.1.gene	LOC_Os04g02140.1_E2F/DP	56.59	387	114	9	19	377	134	494	4e-126	369	E2F/DP
CCG032475.1.gene	LOC_Os01g48700.1_E2F/DP	62.46	293	68	8	1	253	1	291	9e-94	275	E2F/DP
CCG038907.1.gene	LOC_Os12g06200.1_E2F/DP	76.57	478	63	3	15	490	16	446	0	682	E2F/DP
CCG039935.1.gene	LOC_Os03g20790.1_EIL	82.39	653	91	9	1	642	1	640	0	979	EIL
CCG014730.1.gene	LOC_Os04g38400.1_EIL	53.66	123	38	6	351	464	328	440	4e-17	79.7	EIL
CCG015118.1.gene	LOC_Os03g20780.1_EIL	71.53	137	23	2	427	548	149	284	5e-57	199	EIL
CCG022627.1.gene	LOC_Os08g39830.1_EIL	64.47	622	212	7	60	675	1	619	0	707	EIL
CCG038340.1.gene	LOC_Os08g34360.1_ERF	52.22	293	79	6	117	353	1	288	1e-80	244	ERF
CCG038474.1.gene	LOC_Os01g04020.2_ERF	61.27	173	59	3	1	169	1	169	1e-27	108	ERF
CCG038552.1.gene	LOC_Os02g09650.1_ERF	64.22	204	63	3	1	199	1	199	1e-42	139	ERF
CCG019088.1.gene	LOC_Os10g22600.1_ERF	57.69	208	55	7	1	182	1	201	3e-49	162	ERF
CCG019598.1.gene	LOC_Os04g52090.1_ERF	86.49	37	5	0	29	65	23	59	3e-17	73.9	ERF
CCG054354.1.gene	LOC_Os07g22770.1_ERF	72.33	159	32	3	67	216	76	231	1e-33	117	ERF
CCG030897.2.gene	LOC_Os08g42550.1_ERF	35.65	115	71	1	65	179	85	196	8e-21	90.9	ERF
CCG039911.1.gene	LOC_Os08g42550.1_ERF	34.78	115	66	1	96	201	85	199	3e-22	95.9	ERF
CCG012210.1.gene	LOC_Os08g42550.1_ERF	31.21	141	92	3	71	211	61	196	3e-16	78.2	ERF
CCG012351.1.gene	LOC_Os06g09390.2_ERF	60.22	372	135	6	1	369	1	362	1e-144	410	ERF
CCG012582.1.gene	LOC_Os03g60120.1_ERF	56.25	256	91	8	1	250	1	241	2e-37	128	ERF
CCG048302.1.gene	LOC_Os02g45420.1_ERF	41.51	53	29	1	88	140	208	258	6e-07	43.5	ERF
CCG054210.1.gene	LOC_Os08g42550.1_ERF	35.85	106	55	1	83	175	59	164	6e-16	77	ERF
CCG016607.1.gene	LOC_Os09g35030.1_ERF	66.8	241	60	6	1	224	1	238	1e-82	243	ERF
CCG015524.2.gene	LOC_Os01g54890.1_ERF	75.68	37	8	1	32	67	34	70	2e-07	46.6	ERF
CCG015697.1.gene	LOC_Os05g27930.1_ERF	50.4	379	137	12	1	335	1	372	7e-74	229	ERF
CCG010617.1.gene	LOC_Os08g42550.1_ERF	40.24	82	49	0	101	182	85	166	5e-20	89.4	ERF
CCG010894.1.gene	LOC_Os05g25260.1_ERF	55.75	287	110	8	1	281	6	281	1e-49	162	ERF
CCG011136.1.gene	LOC_Os01g21120.1_ERF	59.55	220	66	4	1	210	1	207	5e-46	148	ERF
CCG013964.2.gene	LOC_Os03g08460.1_ERF	51.66	211	84	5	141	338	121	326	2e-26	103	ERF
CCG013966.1.gene	LOC_Os03g08500.1_ERF	40	235	113	5	73	291	94	316	1e-26	103	ERF
CCG013967.1.gene	LOC_Os03g08500.1_ERF	51.16	346	135	12	1	329	1	329	2e-49	164	ERF
CCG014571.1.gene	LOC_Os08g42550.1_ERF	30.66	137	84	3	336	472	89	214	3e-14	72.8	ERF
CCG000446.1.gene	LOC_Os01g64790.1_ERF	64.9	359	72	9	36	361	3	340	2e-59	193	ERF
CCG012832.1.gene	LOC_Os08g42550.1_ERF	42.11	76	44	0	92	167	85	160	2e-19	87.4	ERF
CCG013096.1.gene	LOC_Os04g52090.1_ERF	63.68	201	57	1	19	203	22	222	6e-29	104	ERF
CCG013211.1.gene	LOC_Os08g42550.1_ERF	36.84	114	71	1	101	213	83	196	4e-18	83.6	ERF
CCG045015.1.gene	LOC_Os05g29810.1_ERF	66.67	111	26	1	1	100	1	111	2e-42	137	ERF
CCG020107.1.gene	LOC_Os01g46870.1_ERF	76.79	56	13	0	76	131	103	158	8e-19	80.1	ERF
CCG020269.1.gene	LOC_Os02g13710.1_ERF	65.38	208	53	5	47	238	43	247	8e-44	144	ERF
CCG014747.1.gene	LOC_Os08g42550.1_ERF	39.02	82	50	0	138	219	88	169	2e-15	76.6	ERF
CCG014835.1.gene	LOC_Os08g42550.1_ERF	36.52	115	64	2	156	269	87	193	8e-09	54.7	ERF
CCG015027.1.gene	LOC_Os02g29550.1_ERF	81.37	204	35	1	32	232	1	204	7e-100	287	ERF
CCG052094.1.gene	LOC_Os07g42510.1_ERF	44.48	362	125	13	1	306	1	342	4e-59	189	ERF
CCG052694.1.gene	LOC_Os01g12440.1_ERF	59.85	396	98	19	1	353	3	380	2e-117	341	ERF
CCG044509.1.gene	LOC_Os04g46220.1_ERF	67.92	106	27	3	2	105	6	106	2e-38	130	ERF
CCG044511.1.gene	LOC_Os04g46250.1_ERF	40.48	126	65	5	1	119	16	138	2e-07	47.4	ERF
CCG044522.1.gene	LOC_Os04g46400.1_ERF	60.96	292	79	8	1	265	1	284	4e-63	196	ERF
CCG044946.1.gene	LOC_Os01g04020.2_ERF	62.19	283	92	5	53	326	1	277	9e-63	201	ERF
CCG020948.1.gene	LOC_Os02g45420.1_ERF	63.02	192	64	1	19	203	70	261	2e-34	120	ERF
CCG003721.1.gene	LOC_Os10g41130.1_ERF	95.89	73	3	0	35	107	88	160	2e-44	147	ERF
CCG003760.1.gene	LOC_Os08g42550.1_ERF	37.8	82	51	0	90	171	85	166	8e-19	85.5	ERF
CCG013446.1.gene	LOC_Os01g46870.1_ERF	68.89	315	71	8	1	304	1	299	1e-109	317	ERF
CCG013547.1.gene	LOC_Os02g55380.1_ERF	75	172	28	2	1	157	1	172	3e-57	173	ERF
CCG027854.1.gene	LOC_Os06g40150.1_ERF	70.78	243	52	2	1	224	1	243	1e-88	258	ERF
CCG027901.1.gene	LOC_Os06g11860.1_ERF	73.66	205	47	4	136	336	159	360	4e-69	217	ERF
CCG043528.1.gene	LOC_Os02g55380.1_ERF	72.67	172	25	2	1	150	1	172	1e-44	141	ERF
CCG044195.1.gene	LOC_Os05g27930.1_ERF	48.02	379	149	12	1	338	1	372	2e-68	216	ERF
CCG044275.1.gene	LOC_Os08g42550.1_ERF	24.44	135	99	2	401	532	69	203	8e-09	55.1	ERF
CCG051563.1.gene	LOC_Os02g13710.1_ERF	95.31	64	3	0	43	106	40	103	5e-31	112	ERF
CCG043391.1.gene	LOC_Os06g03670.1_ERF	78.41	176	30	3	5	174	1	174	2e-56	175	ERF
CCG033597.1.gene	LOC_Os09g35030.1_ERF	68.18	242	57	6	1	226	1	238	1e-84	248	ERF
CCG033884.1.gene	LOC_Os03g09170.1_ERF	68.42	304	80	5	1	295	1	297	2e-97	285	ERF
CCG021281.1.gene	LOC_Os08g42550.1_ERF	40.23	87	52	0	96	182	85	171	3e-21	93.2	ERF
CCG021402.2.gene	LOC_Os08g42550.1_ERF	36.26	91	58	0	111	201	77	167	6e-17	80.1	ERF
CCG021448.2.gene	LOC_Os02g43790.1_ERF	62.75	153	32	5	1	131	1	150	2e-47	153	ERF
CCG021462.1.gene	LOC_Os02g43940.1_ERF	59.45	291	84	7	1	261	1	287	5e-43	144	ERF
CCG021464.2.gene	LOC_Os04g46440.1_ERF	68.48	184	49	4	33	208	35	217	1e-41	137	ERF
CCG029971.1.gene	LOC_Os03g08500.1_ERF	40	330	149	6	1	295	1	316	4e-35	126	ERF
CCG029972.1.gene	LOC_Os03g08500.1_ERF	52.02	346	134	11	117	447	1	329	6e-54	180	ERF
CCG000731.1.gene	LOC_Os08g42550.1_ERF	39.13	92	54	1	65	156	77	166	9e-21	91.7	ERF
CCG025493.1.gene	LOC_Os04g34970.1_ERF	62.98	208	56	6	11	207	1	198	6e-35	126	ERF
CCG008862.1.gene	LOC_Os06g07030.1_ERF	64.29	70	17	2	79	143	118	184	9e-13	59.3	ERF
CCG008989.1.gene	LOC_Os10g22600.1_ERF	59.62	208	50	7	1	181	1	201	4e-54	175	ERF
CCG023474.1.gene	LOC_Os08g42550.1_ERF	36.52	115	70	1	88	202	85	196	2e-20	90.9	ERF
CCG023642.1.gene	LOC_Os06g40150.1_ERF	72.02	243	50	3	1	225	1	243	2e-93	271	ERF
CCG035070.1.gene	LOC_Os02g10760.1_ERF	79.61	206	38	3	10	212	1	205	1e-101	289	ERF
CCG005351.1.gene	LOC_Os08g41030.1_ERF	50.68	73	36	0	315	387	40	112	5e-10	55.5	ERF
CCG005474.1.gene	LOC_Os04g32620.1_ERF	58.33	120	45	2	254	368	67	186	7e-25	99.4	ERF
CCG005646.1.gene	LOC_Os08g42550.1_ERF	25.74	136	96	4	73	204	69	203	3e-09	55.1	ERF
CCG005807.1.gene	LOC_Os06g10780.1_ERF	62.61	222	51	5	29	232	70	277	4e-52	167	ERF
CCG022387.1.gene	LOC_Os04g56150.1_ERF	64.29	140	48	2	4	142	1	139	4e-43	136	ERF
CCG034593.1.gene	LOC_Os02g43970.1_ERF	93.51	77	5	0	43	119	38	114	4e-46	149	ERF
CCG034595.1.gene	LOC_Os02g43940.1_ERF	65.5	171	37	3	1	151	1	169	2e-55	177	ERF
CCG034610.1.gene	LOC_Os02g43790.1_ERF	68.39	310	60	7	129	407	1	303	7e-80	245	ERF
CCG018062.1.gene	LOC_Os02g35240.1_ERF	69.82	169	39	4	31	196	11	170	8e-45	143	ERF
CCG018352.1.gene	LOC_Os05g41780.1_ERF	71.77	248	44	5	1	235	1	235	2e-46	151	ERF
CCG042250.1.gene	LOC_Os01g10370.1_ERF	71.74	184	44	1	120	295	45	228	5e-74	223	ERF
CCG041491.1.gene	LOC_Os05g29810.1_ERF	52.26	199	81	4	1	187	1	197	2e-48	153	ERF
CCG048975.1.gene	LOC_Os09g26420.4_ERF	69.55	289	83	2	108	395	1	285	3e-122	352	ERF
CCG041777.1.gene	LOC_Os04g55520.1_ERF	76.16	172	34	3	38	202	62	233	2e-76	226	ERF
CCG037586.1.gene	LOC_Os08g42550.1_ERF	31.71	164	108	3	207	367	48	210	2e-21	95.1	ERF
CCG037904.1.gene	LOC_Os10g41330.2_ERF	53.7	270	92	10	4	269	6	246	4e-31	112	ERF
CCG007851.1.gene	LOC_Os02g10760.1_ERF	79.13	206	39	3	1	203	1	205	7e-98	279	ERF
CCG007928.1.gene	LOC_Os02g09650.1_ERF	70.94	203	45	4	1	193	1	199	1e-42	139	ERF
CCG009863.1.gene	LOC_Os01g64790.1_ERF	61.02	354	86	7	41	364	9	340	4e-54	179	ERF
CCG049781.1.gene	LOC_Os05g36100.1_ERF	51.58	316	109	9	22	294	40	354	7e-36	129	ERF
CCG053145.1.gene	LOC_Os03g07830.1_ERF	52.16	324	79	10	604	857	1	318	4e-67	223	ERF
CCG053184.2.gene	LOC_Os08g42550.1_ERF	45	80	44	0	58	137	85	164	4e-22	95.5	ERF
CCG002531.1.gene	LOC_Os08g42550.1_ERF	26.99	163	97	4	93	253	105	247	8e-14	69.7	ERF
CCG038819.1.gene	LOC_Os11g06770.1_ERF	64.91	114	31	3	148	260	84	189	1e-21	89.4	ERF
CCG038951.1.gene	LOC_Os01g64790.1_ERF	94.34	53	3	0	387	439	137	189	4e-19	85.5	ERF
CCG028249.1.gene	LOC_Os08g31580.1_ERF	62.63	297	71	9	1	275	1	279	8e-87	257	ERF
CCG045921.1.gene	LOC_Os08g42550.1_ERF	37.8	82	51	0	106	187	88	169	3e-16	77.8	ERF
CCG046387.1.gene	LOC_Os08g42550.1_ERF	36.67	90	49	1	574	663	85	166	1e-17	84	ERF
CCG035551.1.gene	LOC_Os04g52090.1_ERF	43.2	206	61	7	28	190	23	215	3e-23	89.4	ERF
CCG035811.1.gene	LOC_Os08g42550.1_ERF	41.1	73	43	0	174	246	88	160	1e-14	73.2	ERF
CCG024446.1.gene	LOC_Os05g25260.1_ERF	57.34	293	90	8	1	275	6	281	2e-48	159	ERF
CCG024513.1.gene	LOC_Os08g42550.1_ERF	34.12	85	52	1	128	212	83	163	2e-11	63.2	ERF
CCG017374.2.gene	LOC_Os02g43970.1_ERF	66.33	196	50	5	31	217	37	225	2e-46	150	ERF
CCG017380.3.gene	LOC_Os08g42550.1_ERF	34.25	146	88	3	83	227	61	199	3e-19	87	ERF
CCG050192.1.gene	LOC_Os03g64260.1_ERF	51.85	162	64	3	78	238	61	209	3e-39	132	ERF
CCG050258.1.gene	LOC_Os05g49010.1_ERF	56.49	285	112	7	1	276	1	282	2e-58	184	ERF
CCG051091.1.gene	LOC_Os09g13940.4_ERF	47.27	330	124	7	1	293	1	317	1e-64	202	ERF
CCG040543.1.gene	LOC_Os06g07030.1_ERF	77.54	138	20	3	50	179	50	184	1e-41	135	ERF
CCG047115.1.gene	LOC_Os03g60120.1_ERF	81.82	33	6	0	93	125	81	113	2e-13	64.3	ERF
CCG038234.1.gene	LOC_Os04g22990.1_FAR1	23.51	285	172	13	162	406	171	449	8e-09	54.7	FAR1
CCG019401.1.gene	LOC_Os03g56630.1_FAR1	79.82	218	44	0	428	645	583	800	2e-96	310	FAR1
CCG054345.1.gene	LOC_Os10g14040.1_FAR1	44.12	68	38	0	448	515	537	604	9e-12	65.5	FAR1
CCG039984.1.gene	LOC_Os05g03800.1_FAR1	55.38	65	11	2	130	183	14	71	5e-11	58.2	FAR1
CCG012100.1.gene	LOC_Os11g12490.1_FAR1	33.05	118	71	3	782	892	222	338	5e-10	60.1	FAR1
CCG012212.1.gene	LOC_Os02g39220.1_FAR1	29.91	214	131	8	1724	1921	86	296	5e-14	74.3	FAR1
CCG012465.1.gene	LOC_Os10g14040.1_FAR1	53.54	99	42	1	554	648	522	620	1e-25	108	FAR1
CCG053900.1.gene	LOC_Os03g45300.1_FAR1	76.94	720	155	3	7	723	18	729	0	1089	FAR1
CCG016569.1.gene	LOC_Os11g19030.1_FAR1	24.28	383	248	6	1	379	7	351	6e-28	118	FAR1
CCG015601.1.gene	LOC_Os11g12490.1_FAR1	38.12	383	209	9	26	391	47	418	7e-47	168	FAR1
CCG010919.2.gene	LOC_Os11g19030.1_FAR1	25.27	281	165	9	155	395	41	316	2e-16	79	FAR1
CCG011123.1.gene	LOC_Os04g22990.1_FAR1	36.27	204	123	5	25	222	464	666	9e-32	125	FAR1
CCG047422.1.gene	LOC_Os10g14040.1_FAR1	54.55	99	41	1	553	647	522	620	6e-26	109	FAR1
CCG013957.1.gene	LOC_Os03g08370.1_FAR1	87.18	156	14	2	24	173	50	205	2e-89	279	FAR1
CCG014400.1.gene	LOC_Os02g34590.1_FAR1	78.58	705	115	5	8	712	31	699	0	1100	FAR1
CCG000024.1.gene	LOC_Os11g05340.1_FAR1	66.83	398	74	7	23	383	41	417	2e-177	523	FAR1
CCG000025.1.gene	LOC_Os11g05340.1_FAR1	72.28	386	87	7	38	412	41	417	0	554	FAR1
CCG009700.2.gene	LOC_Os11g12490.1_FAR1	39.16	332	186	8	61	379	72	400	3e-62	213	FAR1
CCG009718.1.gene	LOC_Os02g39220.1_FAR1	32.46	228	140	6	113	331	93	315	3e-27	110	FAR1
CCG002713.1.gene	LOC_Os02g39220.1_FAR1	34.5	229	133	8	229	445	92	315	3e-16	79.7	FAR1
CCG021745.1.gene	LOC_Os02g39220.1_FAR1	28	200	132	5	203	390	116	315	3e-14	72	FAR1
CCG013288.1.gene	LOC_Os11g05340.1_FAR1	59.85	259	99	3	126	384	42	295	9e-106	343	FAR1
CCG052480.1.gene	LOC_Os02g39220.1_FAR1	34.21	228	136	7	220	437	92	315	1e-14	73.6	FAR1
CCG052639.1.gene	LOC_Os02g39220.1_FAR1	33.19	229	136	8	229	445	92	315	8e-15	73.9	FAR1
CCG044312.1.gene	LOC_Os02g29640.1_FAR1	35.05	97	54	4	365	456	5	97	9e-08	52.4	FAR1
CCG020987.1.gene	LOC_Os02g39220.1_FAR1	29.59	169	105	5	181	337	130	296	2e-13	68.9	FAR1
CCG020988.1.gene	LOC_Os02g39220.1_FAR1	28.75	160	100	5	182	329	130	287	2e-10	59.3	FAR1
CCG013816.1.gene	LOC_Os10g14040.1_FAR1	64.44	45	16	0	541	585	1	45	1e-10	61.2	FAR1
CCG027805.1.gene	LOC_Os10g14040.1_FAR1	73.33	90	20	1	402	487	522	611	1e-35	137	FAR1
CCG033299.1.gene	LOC_Os11g05340.1_FAR1	51.23	408	181	7	111	516	42	433	2e-127	398	FAR1
CCG042974.2.gene	LOC_Os02g39220.1_FAR1	24.55	167	117	4	55	214	94	258	4e-06	45.1	FAR1
CCG043093.2.gene	LOC_Os04g22990.1_FAR1	20.74	323	202	10	373	657	171	477	3e-11	63.5	FAR1
CCG018830.1.gene	LOC_Os02g40950.1_FAR1	23.65	203	113	1	34	194	21	223	2e-19	84	FAR1
CCG018965.1.gene	LOC_Os07g31400.1_FAR1	84.32	740	107	3	59	797	65	796	0	1199	FAR1
CCG021596.1.gene	LOC_Os02g16240.1_FAR1	25.41	181	98	9	308	462	645	814	6e-06	45.4	FAR1
CCG029961.1.gene	LOC_Os03g08370.1_FAR1	79.34	731	145	3	1	725	1	731	0	1152	FAR1
CCG036125.2.gene	LOC_Os11g05340.1_FAR1	60.61	424	103	7	1	369	1	415	8e-151	465	FAR1
CCG036707.1.gene	LOC_Os02g39220.1_FAR1	32.67	251	149	8	188	427	75	316	1e-20	92	FAR1
CCG036738.1.gene	LOC_Os10g14040.1_FAR1	64.38	73	26	0	664	736	522	594	2e-24	105	FAR1
CCG008617.1.gene	LOC_Os11g45530.1_FAR1	56.2	347	152	0	69	415	302	648	2e-142	422	FAR1
CCG008768.1.gene	LOC_Os11g12490.1_FAR1	33.93	333	201	9	5	320	90	420	5e-52	181	FAR1
CCG023664.2.gene	LOC_Os06g39680.1_FAR1	76.4	178	39	1	487	664	1	175	1e-74	254	FAR1
CCG022452.1.gene	LOC_Os04g22990.1_FAR1	23	200	115	5	286	453	285	477	3e-06	46.6	FAR1
CCG022540.2.gene	LOC_Os02g33750.2_FAR1	73.87	773	197	4	23	791	25	796	0	1138	FAR1
CCG001602.3.gene	LOC_Os11g05340.1_FAR1	57.92	259	103	4	126	383	42	295	8e-95	312	FAR1
CCG018328.1.gene	LOC_Os02g39220.1_FAR1	28.49	186	124	3	211	387	130	315	2e-14	72	FAR1
CCG042436.1.gene	LOC_Os07g31400.1_FAR1	85.11	799	110	3	112	909	65	855	0	1320	FAR1
CCG049072.1.gene	LOC_Os02g39220.1_FAR1	28.37	215	139	6	212	411	98	312	9e-10	57.8	FAR1
CCG041962.1.gene	LOC_Os10g34884.1_FAR1	81.69	71	10	1	112	179	1	71	7e-32	126	FAR1
CCG037878.1.gene	LOC_Os02g39220.1_FAR1	35.2	250	128	8	216	434	92	338	8e-25	107	FAR1
CCG053003.1.gene	LOC_Os11g05340.1_FAR1	46.96	428	204	7	66	488	42	451	2e-113	359	FAR1
CCG053252.1.gene	LOC_Os10g14040.1_FAR1	87.1	31	4	0	523	553	1	31	1e-10	61.2	FAR1
CCG002122.1.gene	LOC_Os10g14040.1_FAR1	38	100	57	2	1062	1161	523	617	1e-10	61.6	FAR1
CCG002162.2.gene	LOC_Os04g52560.1_FAR1	65.64	227	73	5	259	480	735	961	9e-89	288	FAR1
CCG038994.1.gene	LOC_Os10g14040.1_FAR1	42.67	75	39	1	1056	1130	523	593	1e-10	62	FAR1
CCG039317.1.gene	LOC_Os04g22990.1_FAR1	42.67	150	84	2	4	151	553	702	3e-29	122	FAR1
CCG029036.1.gene	LOC_Os11g05340.1_FAR1	73.68	399	68	6	38	421	41	417	0	603	FAR1
CCG024087.1.gene	LOC_Os03g45300.1_FAR1	71.91	1036	263	8	7	1034	18	1033	0	1298	FAR1
CCG050358.1.gene	LOC_Os04g22990.1_FAR1	40.21	97	48	1	9	95	1504	1600	7e-17	73.9	FAR1
CCG025964.1.gene	LOC_Os11g05340.1_FAR1	60.31	257	98	2	121	377	43	295	2e-106	343	FAR1
CCG047085.1.gene	LOC_Os11g05340.1_FAR1	71.6	419	83	7	10	414	21	417	0	591	FAR1
CCG038217.1.gene	LOC_Os03g55760.1_G2-like	75.27	93	17	2	70	158	100	190	1e-35	131	G2-like
CCG016071.1.gene	LOC_Os05g40960.1_G2-like	79.44	394	74	3	1	389	20	411	0	605	G2-like
CCG016102.1.gene	LOC_Os11g01480.1_G2-like	58.71	264	80	13	73	309	60	321	2e-78	239	G2-like
CCG012226.1.gene	LOC_Os04g47890.1_G2-like	66.01	253	60	8	1	230	57	306	1e-87	258	G2-like
CCG012564.1.gene	LOC_Os03g45194.1_G2-like	28.17	213	125	5	23	209	77	287	2e-07	48.1	G2-like
CCG007397.1.gene	LOC_Os03g45194.1_G2-like	24.64	211	131	8	786	969	76	285	1e-08	55.5	G2-like
CCG048005.1.gene	LOC_Os02g47190.1_G2-like	70.34	263	72	6	13	272	26	285	2e-112	322	G2-like
CCG011824.1.gene	LOC_Os03g55760.1_G2-like	60.27	73	15	1	110	168	120	192	4e-18	82	G2-like
CCG011120.1.gene	LOC_Os01g62660.1_G2-like	67.8	59	19	0	90	148	138	196	2e-19	84.3	G2-like
CCG047723.1.gene	LOC_Os06g24070.1_G2-like	67.59	469	135	13	1	466	1	455	3e-134	392	G2-like
CCG014057.1.gene	LOC_Os09g12770.1_G2-like	86.17	282	38	1	29	309	7	288	4e-138	389	G2-like
CCG014059.1.gene	LOC_Os09g12750.1_G2-like	81.52	184	32	2	1	184	68	249	5e-86	250	G2-like
CCG024679.1.gene	LOC_Os02g14490.1_G2-like	49.25	469	147	19	92	496	104	545	2e-81	259	G2-like
CCG024816.1.gene	LOC_Os03g45194.1_G2-like	69.68	554	134	7	3	525	2	552	0	679	G2-like
CCG025009.1.gene	LOC_Os03g45194.1_G2-like	33.82	68	45	0	26	93	75	142	6e-07	47	G2-like
CCG009227.1.gene	LOC_Os07g25710.3_G2-like	76.76	370	74	6	371	729	25	393	0	539	G2-like
CCG002736.1.gene	LOC_Os01g13740.1_G2-like	50.74	542	168	11	1	450	1	535	4e-91	283	G2-like
CCG002843.1.gene	LOC_Os03g45194.1_G2-like	27.37	179	107	5	71	227	122	299	6e-09	52.8	G2-like
CCG002999.1.gene	LOC_Os03g55760.1_G2-like	68.18	88	18	1	73	160	93	170	1e-29	115	G2-like
CCG021712.1.gene	LOC_Os05g40960.1_G2-like	80.96	394	73	2	1	394	20	411	0	611	G2-like
CCG019889.1.gene	LOC_Os03g45194.1_G2-like	26.07	234	142	8	3	209	57	286	1e-09	55.1	G2-like
CCG052672.2.gene	LOC_Os03g45194.1_G2-like	38.17	241	110	8	173	375	81	320	6e-36	136	G2-like
CCG044858.2.gene	LOC_Os03g20900.1_G2-like	48.88	358	114	12	15	323	16	353	7e-92	274	G2-like
CCG036909.1.gene	LOC_Os11g01480.1_G2-like	54.35	276	83	13	66	306	54	321	2e-71	222	G2-like
CCG036991.1.gene	LOC_Os06g49040.1_G2-like	69.2	513	114	8	1	503	1	479	8e-149	431	G2-like
CCG000705.1.gene	LOC_Os01g74020.1_G2-like	79.57	186	30	1	24	201	18	203	5e-84	248	G2-like
CCG000877.1.gene	LOC_Os02g14490.1_G2-like	48.76	482	160	20	35	454	89	545	1e-78	251	G2-like
CCG001132.1.gene	LOC_Os11g01480.1_G2-like	56.97	251	74	11	67	291	54	296	6e-62	211	G2-like
CCG025295.1.gene	LOC_Os06g45890.1_G2-like	65.27	262	72	12	1	249	1	256	5e-99	286	G2-like
CCG036387.1.gene	LOC_Os02g47190.1_G2-like	68.58	261	45	5	6	229	26	286	3e-110	315	G2-like
CCG036410.1.gene	LOC_Os02g46940.1_G2-like	65.62	317	73	10	1	286	1	312	7e-103	302	G2-like
CCG009058.1.gene	LOC_Os05g34110.1_G2-like	84.62	234	31	3	92	324	102	331	1e-71	222	G2-like
CCG005556.1.gene	LOC_Os11g01480.1_G2-like	57.41	270	83	13	67	306	54	321	8e-78	237	G2-like
CCG018321.1.gene	LOC_Os05g41240.1_G2-like	83.2	250	34	1	32	281	1	242	5e-127	360	G2-like
CCG041299.1.gene	LOC_Os08g25820.1_G2-like	81.11	307	57	1	1	306	1	307	1e-150	421	G2-like
CCG006377.1.gene	LOC_Os03g45194.1_G2-like	25.27	186	105	7	84	239	104	285	3e-07	48.1	G2-like
CCG048758.1.gene	LOC_Os07g02800.4_G2-like	59.48	116	37	3	7	119	142	250	2e-17	79	G2-like
CCG008040.1.gene	LOC_Os08g06370.1_G2-like	74.52	259	30	9	93	324	73	322	4e-97	286	G2-like
CCG008338.2.gene	LOC_Os02g47190.1_G2-like	68.69	297	50	4	21	308	26	288	6e-125	370	G2-like
CCG009925.1.gene	LOC_Os06g49040.1_G2-like	73.94	472	111	7	1	462	1	470	2e-164	477	G2-like
CCG010093.2.gene	LOC_Os08g06370.1_G2-like	63.99	286	48	11	87	353	73	322	2e-65	207	G2-like
CCG010385.3.gene	LOC_Os07g02800.2_G2-like	65.12	367	103	10	1	354	1	355	1e-106	313	G2-like
CCG052949.2.gene	LOC_Os03g55590.1_G2-like	49.53	212	82	6	1	197	1	202	1e-31	118	G2-like
CCG039383.1.gene	LOC_Os03g45194.1_G2-like	27.4	146	92	5	483	621	170	308	1e-08	54.3	G2-like
CCG028725.1.gene	LOC_Os08g33750.1_G2-like	55.71	280	105	7	20	285	22	296	1e-74	227	G2-like
CCG035582.2.gene	LOC_Os02g47190.1_G2-like	68.58	296	49	5	21	307	26	286	2e-122	349	G2-like
CCG036012.3.gene	LOC_Os08g33750.1_G2-like	50.17	295	119	6	69	355	22	296	2e-66	208	G2-like
CCG024255.1.gene	LOC_Os01g74020.1_G2-like	74.37	199	36	3	1	189	1	194	8e-79	234	G2-like
CCG017284.1.gene	LOC_Os03g45194.1_G2-like	25	188	118	7	20	204	62	229	3e-06	45.4	G2-like
CCG051113.1.gene	LOC_Os09g12750.1_G2-like	81.18	255	42	2	1	255	1	249	2e-130	366	G2-like
CCG051221.1.gene	LOC_Os03g55760.1_G2-like	77.94	68	9	1	90	151	123	190	8e-26	104	G2-like
CCG040759.1.gene	LOC_Os03g55760.1_G2-like	54.57	394	150	14	1	367	1	392	1e-104	310	G2-like
CCG040771.2.gene	LOC_Os03g55590.1_G2-like	50	340	133	7	1	333	10	319	1e-43	151	G2-like
CCG030487.1.gene	LOC_Os03g45194.1_G2-like	28.09	89	64	0	109	197	67	155	3e-06	45.4	G2-like
CCG030655.1.gene	LOC_Os09g23200.1_G2-like	64.06	448	110	13	43	449	95	532	3e-131	386	G2-like
CCG046999.1.gene	LOC_Os01g13740.1_G2-like	61.7	329	79	8	128	410	208	535	1e-79	252	G2-like
CCG005122.1.gene	LOC_Os03g45194.1_G2-like	23.23	254	155	9	29	250	55	300	6e-06	44.3	G2-like
CCG006816.1.gene	LOC_Os03g55590.1_G2-like	59.15	328	110	6	1	313	1	319	7e-84	254	G2-like
CCG007024.1.gene	LOC_Os02g07770.1_G2-like	92.42	66	5	0	21	86	1	66	3e-40	132	G2-like
CCG054383.1.gene	LOC_Os01g54210.1_GATA	67.34	395	96	10	15	401	18	387	6e-117	342	GATA
CCG007231.1.gene	LOC_Os11g08410.1_GATA	72.22	54	15	0	604	657	364	417	6e-19	86.3	GATA
CCG045291.1.gene	LOC_Os02g56250.1_GATA	68.26	419	92	9	1	379	1	418	5e-122	355	GATA
CCG044495.1.gene	LOC_Os04g46020.2_GATA	71.83	252	68	3	1	251	48	297	2e-99	300	GATA
CCG044891.1.gene	LOC_Os10g40810.1_GATA	69.91	113	14	1	183	275	275	387	2e-46	156	GATA
CCG037024.2.gene	LOC_Os06g48534.1_GATA	81.17	239	38	4	16	251	58	292	1e-128	387	GATA
CCG021019.1.gene	LOC_Os03g05160.1_GATA	65.75	181	47	3	25	199	21	192	4e-58	180	GATA
CCG003705.1.gene	LOC_Os10g40810.1_GATA	70.51	390	77	11	1	356	1	386	6e-103	313	GATA
CCG013759.1.gene	LOC_Os03g05160.1_GATA	65.56	180	46	3	25	196	21	192	3e-58	180	GATA
CCG051600.1.gene	LOC_Os02g12790.1_GATA	65.92	355	94	10	1	330	1	353	2e-124	357	GATA
CCG021341.1.gene	LOC_Os03g05160.1_GATA	48.44	128	50	2	53	165	51	177	2e-28	102	GATA
CCG021556.1.gene	LOC_Os03g47970.1_GATA	81.09	238	44	1	68	304	79	316	7e-129	367	GATA
CCG001311.1.gene	LOC_Os10g40810.1_GATA	92.31	78	6	0	155	232	272	349	6e-47	157	GATA
CCG023335.1.gene	LOC_Os12g42970.1_GATA	62.38	311	106	6	1	305	1	306	2e-106	309	GATA
CCG017348.1.gene	LOC_Os04g46020.2_GATA	65.85	325	70	5	12	335	13	297	7e-109	324	GATA
CCG030634.1.gene	LOC_Os02g12790.1_GATA	64.89	356	100	8	1	334	1	353	2e-130	373	GATA
CCG019425.1.gene	LOC_Os02g52950.1_GeBP	41.61	161	63	3	18	152	139	294	4e-21	83.6	GeBP
CCG015324.1.gene	LOC_Os09g27850.1_GeBP	51.35	296	130	4	179	465	147	437	7e-74	236	GeBP
CCG000501.1.gene	LOC_Os02g53150.1_GeBP	36.14	83	53	0	208	290	234	316	9e-08	48.9	GeBP
CCG031728.1.gene	LOC_Os02g53150.1_GeBP	60.44	182	67	3	137	313	135	316	6e-69	214	GeBP
CCG031741.1.gene	LOC_Os06g10710.1_GeBP	51	200	82	3	147	330	97	296	8e-52	170	GeBP
CCG051971.1.gene	LOC_Os07g44200.1_GeBP	73.44	192	42	2	1	186	1	189	3e-76	232	GeBP
CCG018740.1.gene	LOC_Os06g10710.1_GeBP	60.1	208	75	3	96	302	96	296	4e-75	229	GeBP
CCG001789.1.gene	LOC_Os03g50110.1_GeBP	73.88	291	56	8	75	350	90	375	3e-114	333	GeBP
CCG001980.2.gene	LOC_Os01g14720.1_GeBP	57.14	301	120	4	100	392	13	312	4e-67	212	GeBP
CCG041397.1.gene	LOC_Os02g53150.1_GeBP	34.04	188	112	4	36	222	135	311	6e-20	83.2	GeBP
CCG004249.1.gene	LOC_Os02g53150.1_GeBP	60.49	205	72	5	121	321	117	316	4e-74	228	GeBP
CCG004271.1.gene	LOC_Os02g52950.1_GeBP	54.17	216	80	3	139	341	85	294	9e-44	149	GeBP
CCG037632.1.gene	LOC_Os09g27850.1_GeBP	67.01	291	91	3	152	441	151	437	3e-116	344	GeBP
CCG053086.2.gene	LOC_Os02g18660.1_GeBP	41.82	385	164	6	221	554	203	578	5e-73	240	GeBP
CCG053407.1.gene	LOC_Os03g50110.1_GeBP	68.13	251	65	5	1	240	129	375	1e-87	261	GeBP
CCG046124.1.gene	LOC_Os07g44200.1_GeBP	81.01	158	25	1	36	188	32	189	4e-74	228	GeBP
CCG050755.1.gene	LOC_Os06g10710.1_GeBP	58.65	208	78	3	100	306	96	296	1e-73	225	GeBP
CCG046793.1.gene	LOC_Os02g52950.1_GeBP	58.67	75	31	0	30	104	220	294	6e-15	65.1	GeBP
CCG004600.1.gene	LOC_Os08g36450.1_GeBP	60.12	336	116	5	167	493	126	452	4e-102	310	GeBP
CCG038141.2.gene	LOC_Os12g38490.1_GRAS	76.2	664	149	5	67	725	75	734	0	890	GRAS
CCG039538.1.gene	LOC_Os07g39820.1_GRAS	83.43	525	74	5	76	590	81	602	0	670	GRAS
CCG007359.1.gene	LOC_Os02g45760.1_GRAS	76.21	433	99	1	181	613	176	604	0	560	GRAS
CCG053602.1.gene	LOC_Os07g39820.1_GRAS	86.83	524	58	6	76	590	81	602	0	660	GRAS
CCG053724.2.gene	LOC_Os07g38030.1_GRAS	89.4	368	34	1	69	436	75	437	0	572	GRAS
CCG011590.1.gene	LOC_Os01g45860.1_GRAS	77.97	454	89	5	1	447	1	450	0	554	GRAS
CCG047561.1.gene	LOC_Os04g46860.1_GRAS	81.48	540	90	4	28	558	173	711	0	711	GRAS
CCG022039.1.gene	LOC_Os03g51330.1_GRAS	73.53	34	9	0	248	281	413	446	3e-08	52	GRAS
CCG012901.1.gene	LOC_Os07g39470.1_GRAS	82.47	348	58	2	1	348	1	345	0	591	GRAS
CCG020028.1.gene	LOC_Os03g31880.1_GRAS	71.21	528	128	7	92	604	85	603	0	664	GRAS
CCG036800.1.gene	LOC_Os12g02870.1_GRAS	91	422	36	2	241	660	239	660	0	646	GRAS
CCG037389.1.gene	LOC_Os11g47890.1_GRAS	57.24	608	239	6	2	596	4	603	0	611	GRAS
CCG037390.1.gene	LOC_Os11g47870.1_GRAS	53.55	732	255	11	17	724	15	685	0	702	GRAS
CCG037391.1.gene	LOC_Os11g47870.1_GRAS	57.77	772	212	14	19	770	15	692	0	764	GRAS
CCG020456.1.gene	LOC_Os01g62460.1_GRAS	76.81	828	170	9	1	814	1	820	0	1177	GRAS
CCG043598.1.gene	LOC_Os04g35250.1_GRAS	62.5	456	131	14	39	466	51	494	2e-137	402	GRAS
CCG033103.1.gene	LOC_Os06g03710.1_GRAS	77.27	176	31	4	1	174	1	169	3e-54	179	GRAS
CCG043397.2.gene	LOC_Os06g03710.1_GRAS	75.45	607	111	12	1	581	1	595	0	735	GRAS
CCG033875.1.gene	LOC_Os03g09280.2_GRAS	78.92	536	109	4	1	534	1	534	0	838	GRAS
CCG021484.1.gene	LOC_Os02g44370.1_GRAS	74.07	594	109	7	1	557	125	710	0	728	GRAS
CCG025590.1.gene	LOC_Os11g03110.1_GRAS	94.87	117	6	0	282	398	277	393	5e-35	135	GRAS
CCG023053.1.gene	LOC_Os01g65900.1_GRAS	86.16	571	61	2	1	571	1	553	0	978	GRAS
CCG034252.1.gene	LOC_Os03g48450.1_GRAS	87.01	670	83	1	20	689	66	731	0	1179	GRAS
CCG042333.1.gene	LOC_Os11g03110.1_GRAS	93.68	364	22	1	284	647	289	651	0	645	GRAS
CCG032295.1.gene	LOC_Os01g45860.1_GRAS	77.65	452	90	5	1	443	1	450	0	541	GRAS
CCG029289.1.gene	LOC_Os12g38490.1_GRAS	69.77	569	152	6	32	594	46	600	0	679	GRAS
CCG006708.3.gene	LOC_Os01g71970.1_GRAS	91.65	443	35	2	1	442	1	442	0	584	GRAS
CCG007345.1.gene	LOC_Os02g45570.2_GRF	72.37	228	43	3	1	227	1	209	3e-102	294	GRF
CCG048012.1.gene	LOC_Os04g51190.2_GRF	70.73	287	67	6	301	571	102	387	1e-122	363	GRF
CCG016865.1.gene	LOC_Os02g53690.1_GRF	70.57	384	87	12	17	379	17	395	5e-145	414	GRF
CCG010993.1.gene	LOC_Os07g28430.1_GRF	88.82	170	12	1	100	262	100	269	8e-109	312	GRF
CCG018768.1.gene	LOC_Os06g10310.1_GRF	57.79	308	85	13	505	788	9	295	3e-78	251	GRF
CCG034301.1.gene	LOC_Os04g48510.1_GRF	52.78	36	13	1	83	118	140	171	6e-07	45.1	GRF
CCG035588.1.gene	LOC_Os02g47280.2_GRF	71.58	380	93	6	377	742	16	394	2e-147	433	GRF
CCG016398.1.gene	LOC_Os05g25600.1_HB-other	46.32	95	43	4	33	124	202	291	3e-18	79.7	HB-other
CCG039807.2.gene	LOC_Os08g32990.1_HB-other	54.24	59	26	1	353	410	188	246	4e-10	57.4	HB-other
CCG014095.1.gene	LOC_Os06g29020.2_HB-other	44.49	227	81	2	1	182	22	248	7e-49	159	HB-other
CCG024644.1.gene	LOC_Os05g25600.1_HB-other	40.62	64	34	1	20	83	321	380	5e-08	50.4	HB-other
CCG021993.1.gene	LOC_Os05g25600.1_HB-other	30.32	310	171	10	74	352	206	501	2e-25	108	HB-other
CCG012746.3.gene	LOC_Os05g48820.1_HB-other	30.89	259	134	6	1	217	605	860	1e-14	72.4	HB-other
CCG044756.1.gene	LOC_Os08g32990.1_HB-other	75	24	6	0	53	76	111	134	8e-06	39.7	HB-other
CCG018860.1.gene	LOC_Os05g25600.1_HB-other	38.74	364	144	7	64	352	138	497	2e-68	230	HB-other
CCG025847.1.gene	LOC_Os08g32990.1_HB-other	88.64	44	5	0	55	98	91	134	4e-20	80.1	HB-other
CCG023465.1.gene	LOC_Os05g25600.1_HB-other	46.24	359	172	9	211	556	147	497	2e-90	297	HB-other
CCG034102.1.gene	LOC_Os05g25600.1_HB-other	42.86	252	131	7	75	315	150	399	5e-50	186	HB-other
CCG034132.1.gene	LOC_Os05g48820.1_HB-other	40	60	35	1	216	275	619	677	3e-07	49.7	HB-other
CCG032431.1.gene	LOC_Os05g48820.1_HB-other	60.87	846	304	13	555	1379	936	1775	0	873	HB-other
CCG050272.2.gene	LOC_Os05g48820.1_HB-other	73.5	1736	426	15	48	1762	58	1780	0	2159	HB-other
CCG007251.1.gene	LOC_Os06g12400.1_HB-PHD	50	52	19	4	29	73	247	298	4e-09	54.7	HB-PHD
CCG021906.1.gene	LOC_Os06g12400.1_HB-PHD	58.02	374	110	6	1	339	1	362	5e-121	379	HB-PHD
CCG016355.1.gene	LOC_Os02g43330.1_HD-ZIP	61.07	262	76	8	77	313	1	261	1e-80	242	HD-ZIP
CCG054348.1.gene	LOC_Os04g48070.1_HD-ZIP	31.56	789	359	19	100	784	102	813	9e-101	327	HD-ZIP
CCG031046.1.gene	LOC_Os03g12860.1_HD-ZIP	67.69	294	80	5	1	281	1	292	1e-76	231	HD-ZIP
CCG031223.1.gene	LOC_Os03g10210.1_HD-ZIP	70.78	243	54	7	1	230	1	239	6e-91	264	HD-ZIP
CCG031395.1.gene	LOC_Os03g43930.1_HD-ZIP	85.99	307	11	2	18	292	25	331	1e-178	530	HD-ZIP
CCG012237.2.gene	LOC_Os02g45250.1_HD-ZIP	53.55	394	114	10	193	535	428	803	1e-113	352	HD-ZIP
CCG016595.1.gene	LOC_Os09g35760.2_HD-ZIP	81.11	879	144	10	1	865	1	871	0	1243	HD-ZIP
CCG015577.1.gene	LOC_Os01g55549.1_HD-ZIP	60.26	770	240	15	262	977	55	812	0	766	HD-ZIP
CCG010676.1.gene	LOC_Os09g35910.1_HD-ZIP	68.5	254	53	11	1	233	1	248	1e-92	269	HD-ZIP
CCG013900.2.gene	LOC_Os03g07450.1_HD-ZIP	82.19	146	23	1	52	197	79	221	3e-74	234	HD-ZIP
CCG014449.1.gene	LOC_Os03g43930.2_HD-ZIP	83.77	844	77	4	18	823	25	846	0	1347	HD-ZIP
CCG024598.2.gene	LOC_Os12g41860.1_HD-ZIP	79.23	337	30	3	2	299	3	338	0	530	HD-ZIP
CCG025065.1.gene	LOC_Os10g23090.2_HD-ZIP	60.59	236	72	6	50	265	47	281	5e-60	188	HD-ZIP
CCG003023.1.gene	LOC_Os09g27450.1_HD-ZIP	59.63	109	35	2	52	151	248	356	5e-26	97.8	HD-ZIP
CCG031718.1.gene	LOC_Os06g10600.1_HD-ZIP	63.71	361	42	7	217	520	290	618	3e-140	419	HD-ZIP
CCG022132.1.gene	LOC_Os08g32085.1_HD-ZIP	76.42	212	38	3	1	200	1	212	3e-83	250	HD-ZIP
CCG012915.1.gene	LOC_Os07g39320.1_HD-ZIP	67.04	179	31	3	1	151	1	179	5e-71	212	HD-ZIP
CCG020169.1.gene	LOC_Os10g33960.1_HD-ZIP	83.06	844	111	5	1	816	1	840	0	1399	HD-ZIP
CCG044474.1.gene	LOC_Os04g45810.1_HD-ZIP	74.13	201	48	4	53	250	77	276	2e-89	262	HD-ZIP
CCG037033.1.gene	LOC_Os06g48290.1_HD-ZIP	54.88	215	48	7	39	216	34	236	5e-62	191	HD-ZIP
CCG003743.1.gene	LOC_Os09g29460.1_HD-ZIP	71.94	139	36	2	833	968	139	277	5e-21	90.9	HD-ZIP
CCG013311.1.gene	LOC_Os10g26500.1_HD-ZIP	69.23	260	49	8	119	359	108	355	9e-77	237	HD-ZIP
CCG013330.1.gene	LOC_Os03g01890.1_HD-ZIP	88.8	857	78	2	1	857	1	839	0	1475	HD-ZIP
CCG027481.1.gene	LOC_Os03g10210.1_HD-ZIP	67.77	242	66	6	1	233	1	239	7e-90	261	HD-ZIP
CCG027686.1.gene	LOC_Os06g04850.1_HD-ZIP	62.28	167	35	2	78	244	94	232	1e-52	168	HD-ZIP
CCG027687.2.gene	LOC_Os06g04870.1_HD-ZIP	58.18	318	67	8	33	329	36	308	4e-77	235	HD-ZIP
CCG044033.1.gene	LOC_Os09g27450.1_HD-ZIP	66.67	351	78	9	1	323	11	350	3e-77	237	HD-ZIP
CCG042956.2.gene	LOC_Os08g37580.1_HD-ZIP	70.48	227	32	4	146	338	42	267	6e-70	216	HD-ZIP
CCG018712.3.gene	LOC_Os12g41860.1_HD-ZIP	75.76	363	43	4	2	320	4	365	0	535	HD-ZIP
CCG018751.1.gene	LOC_Os06g10600.1_HD-ZIP	67.24	751	151	10	1	715	1	692	0	941	HD-ZIP
CCG001348.1.gene	LOC_Os03g01890.1_HD-ZIP	90.29	834	80	1	1	834	7	839	0	1504	HD-ZIP
CCG036474.2.gene	LOC_Os10g41230.1_HD-ZIP	67.93	237	49	8	169	394	55	275	3e-67	213	HD-ZIP
CCG023511.1.gene	LOC_Os08g32085.1_HD-ZIP	78.26	207	33	3	1	195	1	207	4e-83	249	HD-ZIP
CCG042248.1.gene	LOC_Os03g43930.2_HD-ZIP	62.97	829	299	6	1	826	28	851	0	1075	HD-ZIP
CCG041323.1.gene	LOC_Os06g04850.1_HD-ZIP	66.25	160	33	2	80	239	94	232	2e-52	168	HD-ZIP
CCG041325.2.gene	LOC_Os06g04870.1_HD-ZIP	67.61	284	49	9	35	286	36	308	2e-89	265	HD-ZIP
CCG004240.1.gene	LOC_Os06g10600.1_HD-ZIP	72.18	726	132	9	1	689	1	693	0	1016	HD-ZIP
CCG004523.1.gene	LOC_Os08g37580.1_HD-ZIP	76.07	234	49	3	96	323	27	259	3e-87	278	HD-ZIP
CCG048875.3.gene	LOC_Os02g35770.1_HD-ZIP	53.65	274	93	6	1	264	1	250	8e-69	213	HD-ZIP
CCG049039.1.gene	LOC_Os06g10600.1_HD-ZIP	65.71	35	12	0	215	249	71	105	3e-09	56.6	HD-ZIP
CCG037611.1.gene	LOC_Os09g27450.1_HD-ZIP	65.93	361	87	10	1	336	1	350	2e-98	292	HD-ZIP
CCG037736.1.gene	LOC_Os09g29460.1_HD-ZIP	72.66	278	63	4	1	266	1	277	4e-88	259	HD-ZIP
CCG053171.1.gene	LOC_Os03g07450.1_HD-ZIP	84.74	190	24	2	52	241	79	263	2e-101	300	HD-ZIP
CCG050745.4.gene	LOC_Os06g10600.1_HD-ZIP	71.13	284	64	3	182	448	275	557	2e-140	422	HD-ZIP
CCG050962.1.gene	LOC_Os10g33960.1_HD-ZIP	85.55	844	115	4	1	841	1	840	0	1439	HD-ZIP
CCG040376.1.gene	LOC_Os02g45250.1_HD-ZIP	78.76	824	133	6	18	834	15	803	0	1228	HD-ZIP
CCG046928.1.gene	LOC_Os10g26500.1_HD-ZIP	68.11	254	57	6	118	353	108	355	1e-88	267	HD-ZIP
CCG004614.2.gene	LOC_Os08g36220.1_HD-ZIP	57.63	354	61	6	53	397	66	339	2e-85	261	HD-ZIP
CCG019544.1.gene	LOC_Os03g58160.1_HSF	69.87	156	45	2	1	155	186	340	5e-54	171	HSF
CCG031076.2.gene	LOC_Os03g12370.1_HSF	74.59	362	83	6	50	404	51	410	7e-174	488	HSF
CCG016593.1.gene	LOC_Os09g35790.2_HSF	61.72	303	90	7	5	285	101	399	4e-57	186	HSF
CCG015424.1.gene	LOC_Os01g53220.1_HSF	73.14	175	35	3	46	217	82	247	2e-62	196	HSF
CCG014160.1.gene	LOC_Os03g63750.1_HSF	75.73	309	66	3	1	301	199	506	9e-163	459	HSF
CCG002594.1.gene	LOC_Os01g53220.1_HSF	71.9	153	33	5	56	205	104	249	2e-47	166	HSF
CCG012947.1.gene	LOC_Os01g43590.2_HSF	54.3	256	71	9	6	217	86	339	5e-54	173	HSF
CCG003440.2.gene	LOC_Os03g25120.1_HSF	62.79	301	64	10	1	260	1	294	2e-90	267	HSF
CCG043978.1.gene	LOC_Os09g28354.1_HSF	79.5	278	47	4	22	292	28	302	2e-133	377	HSF
CCG051413.1.gene	LOC_Os02g32590.1_HSF	79.74	459	78	7	46	493	39	493	0	687	HSF
CCG029904.1.gene	LOC_Os07g08140.1_HSF	83.59	262	39	2	150	410	112	370	1e-156	443	HSF
CCG036354.1.gene	LOC_Os01g39020.1_HSF	42.55	141	70	2	49	178	155	295	5e-15	70.9	HSF
CCG008658.1.gene	LOC_Os03g12370.2_HSF	68.61	309	88	6	118	419	98	404	6e-126	367	HSF
CCG022948.1.gene	LOC_Os03g25120.1_HSF	50.71	211	49	7	54	222	96	293	2e-35	128	HSF
CCG001542.1.gene	LOC_Os10g28340.1_HSF	76.06	259	60	1	4	262	102	358	2e-128	365	HSF
CCG041636.1.gene	LOC_Os08g43334.2_HSF	67.6	358	79	10	27	357	42	389	2e-119	347	HSF
CCG037654.1.gene	LOC_Os09g28200.1_HSF	69.03	155	37	3	1	145	213	366	1e-43	145	HSF
CCG037663.1.gene	LOC_Os09g28354.1_HSF	68.66	217	52	4	153	357	90	302	4e-72	223	HSF
CCG053226.1.gene	LOC_Os03g06630.2_HSF	62.69	268	73	7	27	291	97	340	3e-81	248	HSF
CCG039251.1.gene	LOC_Os01g39020.1_HSF	42.55	141	70	2	49	178	155	295	5e-15	70.9	HSF
CCG051328.1.gene	LOC_Os02g32590.1_HSF	79.05	463	80	7	46	499	39	493	0	631	HSF
CCG040176.1.gene	LOC_Os01g43590.2_HSF	55.04	258	83	7	4	231	85	339	2e-54	174	HSF
CCG030439.2.gene	LOC_Os10g28340.1_HSF	74.13	259	59	1	42	292	100	358	2e-137	389	HSF
CCG039560.1.gene	LOC_Os07g40000.1_LBD	68.97	232	50	6	1	216	1	226	1e-77	229	LBD
CCG048474.1.gene	LOC_Os08g31080.1_LBD	50.73	205	90	2	752	945	85	289	3e-50	181	LBD
CCG011750.1.gene	LOC_Os03g14270.1_LBD	77.41	239	33	5	34	255	40	274	2e-100	290	LBD
CCG011869.1.gene	LOC_Os03g41330.1_LBD	71.79	234	59	3	1	229	1	232	1e-105	301	LBD
CCG000055.1.gene	LOC_Os01g60960.1_LBD	71.77	248	60	4	1	241	1	245	2e-97	293	LBD
CCG009708.1.gene	LOC_Os03g41330.1_LBD	70.94	234	62	3	1	230	1	232	1e-101	291	LBD
CCG031514.1.gene	LOC_Os08g44940.1_LBD	72.2	205	56	1	1	204	1	205	3e-99	289	LBD
CCG045180.1.gene	LOC_Os03g33090.1_LBD	80.29	208	36	3	1	207	1	204	2e-104	296	LBD
CCG019861.1.gene	LOC_Os01g32770.1_LBD	60.83	314	100	6	1	301	1	304	2e-88	265	LBD
CCG014966.1.gene	LOC_Os03g33090.1_LBD	78.49	186	35	3	44	228	23	204	2e-93	269	LBD
CCG043704.1.gene	LOC_Os03g41600.1_LBD	86.73	113	15	0	1	113	1	113	1e-64	202	LBD
CCG053294.1.gene	LOC_Os03g05510.1_LBD	73.85	260	37	11	1	232	1	257	1e-90	265	LBD
CCG002465.1.gene	LOC_Os01g66590.3_LBD	77.22	237	45	4	24	251	33	269	6e-124	350	LBD
CCG039423.1.gene	LOC_Os03g41600.1_LBD	50	106	52	1	713	818	8	112	3e-25	103	LBD
CCG024060.1.gene	LOC_Os01g60960.1_LBD	70.59	255	64	5	1	248	1	251	3e-108	309	LBD
CCG024102.1.gene	LOC_Os03g45750.1_LBD	70.29	175	40	3	32	199	45	214	1e-64	195	LBD
CCG017657.1.gene	LOC_Os03g17810.1_LBD	71.5	200	44	4	39	227	42	239	7e-75	223	LBD
CCG046823.1.gene	LOC_Os01g66590.3_LBD	75.78	256	49	5	11	253	14	269	7e-125	352	LBD
CCG002946.1.gene	LOC_Os03g43840.1_LSD	74.59	185	35	2	154	326	1	185	2e-87	257	LSD
CCG008034.1.gene	LOC_Os08g06280.2_LSD	85.42	48	7	0	59	106	33	80	8e-09	48.5	LSD
CCG010097.1.gene	LOC_Os08g06280.9_LSD	97.47	79	2	0	19	97	19	97	4e-36	117	LSD
CCG031389.1.gene	LOC_Os01g69850.1_M-type_MADS	59.26	54	22	0	1	54	142	195	5e-16	67.8	MADS
CCG015844.1.gene	LOC_Os01g10504.3_MIKC_MADS	79.35	155	27	4	23	174	102	254	8e-82	243	MADS
CCG014642.1.gene	LOC_Os08g02070.1_MIKC_MADS	50.42	119	55	1	54	172	66	180	2e-33	115	MADS
CCG003526.1.gene	LOC_Os08g02070.1_MIKC_MADS	75.51	196	18	2	7	202	57	222	3e-97	278	MADS
CCG043791.1.gene	LOC_Os01g11510.1_M-type_MADS	38.4	125	71	2	1	119	1	125	2e-21	93.2	MADS
CCG032699.1.gene	LOC_Os01g69850.1_M-type_MADS	65.38	78	26	1	6	83	117	193	1e-30	104	MADS
CCG033542.2.gene	LOC_Os02g01355.1_MIKC_MADS	70.18	114	32	1	163	276	104	215	3e-28	107	MADS
CCG005776.1.gene	LOC_Os02g52340.1_MIKC_MADS	90.15	203	18	2	1	203	1	201	6e-113	319	MADS
CCG002172.1.gene	LOC_Os04g52410.2_MIKC_MADS	85.21	169	23	1	1	167	1	169	2e-97	278	MADS
CCG039049.1.gene	LOC_Os04g52410.2_MIKC_MADS	70.81	185	46	4	521	699	58	240	1e-71	229	MADS
CCG028043.2.gene	LOC_Os01g10504.3_MIKC_MADS	73.23	198	47	5	82	275	77	272	4e-93	278	MADS
CCG026342.1.gene	LOC_Os01g68560.1_M-type_MADS	40.97	288	138	10	199	480	1	262	1e-42	159	MADS
CCG051170.1.gene	LOC_Os06g30810.1_M-type_MADS	56.59	182	69	3	16	189	1	180	6e-56	173	MADS
CCG051186.1.gene	LOC_Os06g30810.1_M-type_MADS	69.33	75	21	2	1443	1516	114	187	1e-22	94.7	MADS
CCG040613.2.gene	LOC_Os10g39130.1_MIKC_MADS	36.9	168	58	4	16	135	63	230	3e-21	82.4	MADS
CCG004839.2.gene	LOC_Os08g02070.1_MIKC_MADS	71.6	162	9	3	1	127	63	222	7e-74	216	MADS
CCG038647.1.gene	LOC_Os05g49240.1_MYB_related	72.46	69	19	0	17	85	17	85	2e-33	109	MYB
CCG038712.1.gene	LOC_Os02g47744.2_MYB_related	63.77	69	24	1	1	68	1	69	4e-28	97.1	MYB
CCG016162.1.gene	LOC_Os01g09760.1_MYB_related	36.96	184	106	5	1	182	1	176	2e-26	113	MYB
CCG016292.1.gene	LOC_Os04g30890.1_MYB	74.5	251	54	6	350	590	1	251	3e-109	326	MYB
CCG016379.1.gene	LOC_Os01g09760.1_MYB_related	55.14	905	337	20	1	871	1	870	0	901	MYB
CCG016407.1.gene	LOC_Os01g09280.1_MYB_related	72.87	258	68	2	80	335	88	345	1e-117	343	MYB
CCG030839.1.gene	LOC_Os12g33070.1_MYB	56.72	67	12	3	123	179	350	409	3e-10	54.7	MYB
CCG031390.1.gene	LOC_Os12g41920.2_MYB_related	56.03	232	92	3	1	229	1	225	5e-87	259	MYB
CCG039823.2.gene	LOC_Os01g16810.1_MYB	66.27	166	7	1	56	221	45	161	1e-54	180	MYB
CCG039975.1.gene	LOC_Os03g20090.1_MYB	57.22	194	63	8	1	179	140	328	2e-37	128	MYB
CCG040042.1.gene	LOC_Os03g19120.1_MYB	57.18	369	102	9	1	326	1	356	8e-117	338	MYB
CCG011988.2.gene	LOC_Os01g41900.1_MYB_related	76.73	202	37	5	1	196	1	198	3e-77	231	MYB
CCG012279.1.gene	LOC_Os06g08290.1_MYB_related	71.61	310	85	2	110	416	117	426	3e-107	320	MYB
CCG007352.1.gene	LOC_Os02g45670.1_MYB_related	85.12	289	39	2	1	285	1	289	2e-162	452	MYB
CCG007654.1.gene	LOC_Os05g03550.1_MYB_related	59.64	1323	439	21	391	1652	292	1580	0	1369	MYB
CCG007655.1.gene	LOC_Os03g62379.1_MYB_related	36.63	172	52	4	472	586	33	204	3e-23	95.1	MYB
CCG007715.1.gene	LOC_Os05g02420.2_MYB_related	54.79	219	78	4	45	263	10	207	5e-60	186	MYB
CCG047982.1.gene	LOC_Os04g50770.1_MYB	48.1	210	77	12	18	198	161	367	7e-15	68.6	MYB
CCG054056.1.gene	LOC_Os01g51154.1_MYB_related	69.28	293	84	5	1	292	1	288	5e-95	279	MYB
CCG054226.1.gene	LOC_Os08g33940.1_MYB	64.91	322	95	4	1	316	1	310	9e-121	346	MYB
CCG016915.1.gene	LOC_Os01g19970.1_MYB	61.77	327	109	7	1	321	1	317	4e-111	322	MYB
CCG016944.1.gene	LOC_Os01g19330.1_MYB	59.51	284	86	6	23	293	21	288	5e-100	292	MYB
CCG015679.1.gene	LOC_Os05g28320.1_MYB	81	100	19	0	13	112	18	117	5e-55	178	MYB
CCG015728.1.gene	LOC_Os05g46610.1_MYB	75.24	319	50	10	1	297	1	312	3e-153	427	MYB
CCG015867.2.gene	LOC_Os01g18240.1_MYB	81.78	428	77	1	1	427	1	428	0	640	MYB
CCG011708.2.gene	LOC_Os04g49450.1_MYB_related	55.88	485	175	8	407	878	5	463	3e-158	468	MYB
CCG010701.2.gene	LOC_Os09g36250.1_MYB	80.36	280	40	10	1	265	1	280	2e-138	388	MYB
CCG010825.1.gene	LOC_Os12g07640.1_MYB	62.02	258	77	4	56	313	1	237	1e-91	271	MYB
CCG010832.1.gene	LOC_Os03g53960.2_MYB_related	40.4	99	56	3	364	460	53	150	1e-12	67.4	MYB
CCG011113.1.gene	LOC_Os01g19970.1_MYB	60.48	334	109	7	1	328	1	317	2e-106	310	MYB
CCG047368.1.gene	LOC_Os03g62379.1_MYB_related	63.1	187	62	4	535	718	22	204	3e-69	223	MYB
CCG047614.1.gene	LOC_Os01g65370.1_MYB	89.92	129	13	0	1	129	1	129	1e-87	256	MYB
CCG047651.1.gene	LOC_Os03g53960.1_MYB_related	40.4	99	56	3	364	460	53	150	2e-12	67	MYB
CCG047712.1.gene	LOC_Os09g01960.1_MYB	63.85	213	48	4	5	215	4	189	2e-78	239	MYB
CCG047772.1.gene	LOC_Os08g04840.1_MYB_related	59.36	374	113	8	14	358	19	382	6e-107	315	MYB
CCG047921.1.gene	LOC_Os04g49450.1_MYB_related	56.18	461	187	6	283	730	5	463	1e-135	405	MYB
CCG014208.1.gene	LOC_Os10g41260.1_MYB_related	69.47	190	56	2	43	232	48	235	1e-81	243	MYB
CCG014316.1.gene	LOC_Os02g42870.1_MYB	61.06	113	39	4	46	156	191	300	5e-31	120	MYB
CCG014401.7.gene	LOC_Os02g34630.1_MYB_related	50.4	623	246	11	16	636	35	596	6e-135	409	MYB
CCG014462.1.gene	LOC_Os01g09760.1_MYB_related	53.99	163	75	0	613	775	480	642	3e-56	207	MYB
CCG000208.1.gene	LOC_Os01g63160.1_MYB	74.84	310	76	1	76	385	106	413	6e-173	485	MYB
CCG000227.1.gene	LOC_Os01g63460.1_MYB	61.81	309	81	7	1	287	1	294	1e-121	347	MYB
CCG000236.1.gene	LOC_Os01g63680.1_MYB	42.67	464	219	17	594	1035	1	439	2e-68	234	MYB
CCG000419.1.gene	LOC_Os01g65370.1_MYB	71.97	289	61	5	1	271	1	287	2e-113	325	MYB
CCG000469.2.gene	LOC_Os01g64360.1_MYB	73.58	159	39	1	14	172	16	171	2e-77	225	MYB
CCG025047.1.gene	LOC_Os08g15020.1_MYB	81.98	111	20	0	1	111	1	111	3e-67	210	MYB
CCG025097.1.gene	LOC_Os03g19120.1_MYB	56.15	374	107	11	1	335	1	356	1e-124	358	MYB
CCG021926.1.gene	LOC_Os04g28090.1_MYB	84.98	972	135	8	1	966	1	967	0	1576	MYB
CCG012973.1.gene	LOC_Os01g43180.1_MYB_related	80	55	11	0	1	55	51	105	1e-28	94.4	MYB
CCG013009.1.gene	LOC_Os04g50770.1_MYB	62.67	375	109	11	1	352	1	367	2e-110	324	MYB
CCG045170.1.gene	LOC_Os04g28090.1_MYB	85.05	970	136	7	1	964	1	967	0	1580	MYB
CCG045373.1.gene	LOC_Os01g09760.1_MYB_related	47.31	484	204	14	5	483	1	438	1e-108	345	MYB
CCG045715.1.gene	LOC_Os05g50340.1_MYB_related	79.52	83	14	2	6	85	1	83	2e-45	140	MYB
CCG019708.1.gene	LOC_Os10g20990.1_MYB	56.31	103	12	1	2	71	73	175	4e-24	100	MYB
CCG020066.1.gene	LOC_Os11g03440.1_MYB	52.99	134	39	9	1	112	177	308	1e-24	91.7	MYB
CCG014987.1.gene	LOC_Os01g09760.1_MYB_related	52.15	163	76	2	397	558	711	872	3e-45	167	MYB
CCG015083.1.gene	LOC_Os03g53960.2_MYB_related	40.59	101	57	3	282	380	51	150	2e-11	63.9	MYB
CCG044520.1.gene	LOC_Os04g46384.1_MYB	84.48	58	9	0	19	76	27	84	2e-26	104	MYB
CCG044563.2.gene	LOC_Os08g43550.1_MYB	71.09	256	41	7	1	236	1	243	2e-120	339	MYB
CCG044995.1.gene	LOC_Os07g44090.3_MYB	82.5	160	26	1	1	160	1	158	3e-87	261	MYB
CCG036772.1.gene	LOC_Os08g05520.1_MYB	57.82	377	97	12	1	334	1	358	7e-121	349	MYB
CCG020409.2.gene	LOC_Os10g20990.1_MYB	88.35	103	12	0	2	104	73	175	3e-58	188	MYB
CCG020452.1.gene	LOC_Os01g62410.2_MYB	63.91	507	137	10	13	495	3	487	0	595	MYB
CCG020712.3.gene	LOC_Os08g33150.1_MYB	75.62	201	34	2	347	547	1	186	5e-97	298	MYB
CCG020819.1.gene	LOC_Os06g45840.2_MYB_related	80.43	276	48	3	13	283	63	337	6e-145	407	MYB
CCG003888.1.gene	LOC_Os06g02250.1_MYB	58.8	301	82	10	75	340	1	294	7e-101	301	MYB
CCG051982.1.gene	LOC_Os07g44090.2_MYB_related	57.69	78	24	3	117	185	241	318	9e-19	82.8	MYB
CCG052021.1.gene	LOC_Os07g43420.1_MYB	64.67	433	127	6	1	427	1	413	7e-157	459	MYB
CCG033255.1.gene	LOC_Os06g19980.1_MYB_related	70.69	290	70	1	337	611	346	635	9e-140	417	MYB
CCG033292.1.gene	LOC_Os03g25550.1_MYB	52.83	407	95	15	1	319	1	398	2e-104	308	MYB
CCG043242.1.gene	LOC_Os01g36460.1_MYB	69.36	359	60	16	1	311	1	357	5e-139	394	MYB
CCG043260.1.gene	LOC_Os03g62379.1_MYB_related	68.6	172	52	2	613	782	33	204	5e-75	239	MYB
CCG018767.1.gene	LOC_Os06g10350.1_MYB	55.35	271	87	6	1	238	1	270	8e-84	248	MYB
CCG029793.2.gene	LOC_Os12g33950.1_MYB_related	87.5	40	5	0	1	40	1	40	1e-20	75.5	MYB
CCG001387.2.gene	LOC_Os03g51110.1_MYB	68.52	270	45	7	1	255	1	245	2e-101	292	MYB
CCG025300.1.gene	LOC_Os06g45840.2_MYB_related	83.33	282	38	5	58	333	63	341	5e-155	435	MYB
CCG025573.1.gene	LOC_Os11g03440.1_MYB	58.04	336	90	8	1	313	1	308	5e-112	323	MYB
CCG025936.1.gene	LOC_Os07g43420.1_MYB	58.73	584	162	9	27	601	25	538	0	604	MYB
CCG036420.1.gene	LOC_Os02g46780.1_MYB	64.97	354	103	6	1	348	1	339	2e-132	378	MYB
CCG036453.1.gene	LOC_Os05g50340.1_MYB_related	68.82	93	23	2	7	98	3	90	5e-44	134	MYB
CCG036688.1.gene	LOC_Os10g20990.1_MYB	87.38	103	13	0	2	104	73	175	3e-58	186	MYB
CCG008621.1.gene	LOC_Os07g04700.1_MYB	67.12	660	193	6	82	725	74	725	0	840	MYB
CCG023548.1.gene	LOC_Os09g01960.1_MYB	79.45	146	14	2	19	164	12	141	2e-76	234	MYB
CCG023749.1.gene	LOC_Os11g45740.1_MYB	61.45	275	86	6	46	318	29	285	6e-101	295	MYB
CCG023764.1.gene	LOC_Os11g47460.3_MYB_related	59.77	87	32	1	3	86	78	164	1e-32	108	MYB
CCG034796.1.gene	LOC_Os01g12860.1_MYB	47.76	134	68	2	19	150	88	221	1e-38	142	MYB
CCG034891.1.gene	LOC_Os08g15020.1_MYB	96.21	132	5	0	1	132	1	132	6e-82	245	MYB
CCG005284.1.gene	LOC_Os04g58020.1_MYB_related	83.27	257	38	2	67	318	162	418	6e-133	383	MYB
CCG005603.1.gene	LOC_Os09g31454.1_MYB_related	71.65	194	48	3	1	187	1	194	3e-44	163	MYB
CCG005609.1.gene	LOC_Os04g47750.1_MYB_related	28.24	85	61	0	77	161	68	152	1e-09	52.8	MYB
CCG022554.2.gene	LOC_Os02g34630.1_MYB_related	49.47	760	308	14	16	772	31	717	9e-173	515	MYB
CCG034466.1.gene	LOC_Os01g36460.1_MYB	66.2	358	75	15	1	313	1	357	4e-132	377	MYB
CCG042507.1.gene	LOC_Os04g58020.1_MYB_related	83.66	257	37	2	17	268	162	418	8e-134	384	MYB
CCG042797.1.gene	LOC_Os11g45740.1_MYB	80.25	157	30	1	18	174	4	159	2e-89	265	MYB
CCG041099.1.gene	LOC_Os05g50340.1_MYB_related	69.32	88	21	2	12	98	8	90	8e-41	126	MYB
CCG006276.1.gene	LOC_Os09g36730.1_MYB	85.66	251	26	4	1	241	1	251	1e-150	416	MYB
CCG006371.3.gene	LOC_Os04g30890.1_MYB	74.44	266	58	6	699	954	1	266	3e-105	324	MYB
CCG049058.1.gene	LOC_Os06g51260.1_MYB_related	65.29	412	128	10	34	431	41	451	4e-151	433	MYB
CCG041871.1.gene	LOC_Os03g53960.2_MYB_related	38.61	101	59	3	278	376	51	150	1e-14	73.6	MYB
CCG037430.2.gene	LOC_Os11g47460.2_MYB_related	59.09	198	44	2	13	173	1	198	6e-68	202	MYB
CCG038109.2.gene	LOC_Os12g37970.1_MYB	82.79	244	39	2	1	243	1	242	2e-132	370	MYB
CCG008021.1.gene	LOC_Os08g06110.5_MYB_related	73.15	745	170	4	319	1062	4	719	0	877	MYB
CCG008311.1.gene	LOC_Os12g33950.1_MYB_related	75	60	15	0	1	60	1	60	4e-28	98.2	MYB
CCG008371.1.gene	LOC_Os02g46780.1_MYB	55.91	127	44	3	26	150	223	339	1e-36	125	MYB
CCG009887.1.gene	LOC_Os01g64360.1_MYB	72.5	160	40	1	22	181	18	173	5e-76	222	MYB
CCG010110.1.gene	LOC_Os08g06110.5_MYB_related	75.03	721	176	3	1	719	1	719	0	892	MYB
CCG010165.1.gene	LOC_Os08g05520.1_MYB	61.58	367	102	12	1	337	1	358	4e-125	360	MYB
CCG010166.1.gene	LOC_Os08g05510.1_MYB_related	60.22	372	97	7	1	354	1	339	3e-115	334	MYB
CCG049338.1.gene	LOC_Os05g35500.1_MYB	53.55	282	106	4	87	368	1	257	7e-90	268	MYB
CCG049376.1.gene	LOC_Os11g35390.1_MYB	59.7	330	82	8	1	279	1	330	4e-118	338	MYB
CCG049536.1.gene	LOC_Os12g37690.1_MYB	60	265	85	7	12	275	56	300	2e-96	282	MYB
CCG049984.1.gene	LOC_Os01g50720.1_MYB	81.11	307	45	9	1	301	1	300	2e-168	466	MYB
CCG053534.1.gene	LOC_Os11g10130.1_MYB	56.79	287	88	10	1	271	1	267	4e-67	206	MYB
CCG032379.1.gene	LOC_Os01g47370.1_MYB_related	77.78	72	16	0	17	88	20	91	3e-40	124	MYB
CCG032504.1.gene	LOC_Os01g49160.1_MYB	45.52	145	61	6	21	153	180	318	8e-16	69.3	MYB
CCG032582.1.gene	LOC_Os01g50720.1_MYB	77.12	236	39	4	1	224	1	233	4e-115	332	MYB
CCG032633.1.gene	LOC_Os01g51260.1_MYB	60	90	29	5	24	106	166	255	2e-18	75.5	MYB
CCG002478.1.gene	LOC_Os05g37730.1_MYB	73.29	322	65	10	1	308	1	315	1e-145	409	MYB
CCG039092.1.gene	LOC_Os01g63680.1_MYB	45.23	451	195	17	13	433	20	448	1e-75	247	MYB
CCG039189.1.gene	LOC_Os08g15020.1_MYB	84.75	118	18	0	1	118	1	118	1e-74	229	MYB
CCG028278.1.gene	LOC_Os11g03440.1_MYB	61.19	335	82	9	1	314	1	308	5e-115	331	MYB
CCG028532.1.gene	LOC_Os04g38740.1_MYB	75.14	350	68	6	501	836	1	345	3e-121	366	MYB
CCG028714.1.gene	LOC_Os08g33660.1_MYB	74.86	362	85	2	1	361	1	357	4e-180	500	MYB
CCG028723.1.gene	LOC_Os08g33800.1_MYB	60	315	83	9	68	363	79	369	4e-87	264	MYB
CCG045924.1.gene	LOC_Os05g37730.1_MYB	70.76	171	39	4	1	164	1	167	1e-74	229	MYB
CCG045949.1.gene	LOC_Os05g37060.1_MYB	76.51	166	36	1	25	190	20	182	1e-83	242	MYB
CCG046116.1.gene	LOC_Os07g44090.3_MYB	61.43	363	80	8	1	328	1	338	2e-120	347	MYB
CCG046159.1.gene	LOC_Os06g14670.1_MYB	55.81	43	17	1	613	653	211	253	9e-08	50.8	MYB
CCG046359.1.gene	LOC_Os02g49986.1_MYB	56.25	48	20	1	179	226	86	132	1e-11	60.1	MYB
CCG046446.2.gene	LOC_Os04g38740.1_MYB	89.63	164	5	1	1	152	1	164	9e-98	289	MYB
CCG026620.1.gene	LOC_Os05g04820.1_MYB	85.94	256	33	1	1	256	175	427	2e-140	397	MYB
CCG026799.1.gene	LOC_Os06g02250.1_MYB	62.4	258	69	6	1	233	1	255	6e-99	293	MYB
CCG026932.1.gene	LOC_Os05g46610.1_MYB	72.22	144	25	7	59	193	175	312	5e-56	176	MYB
CCG028733.2.gene	LOC_Os08g33940.1_MYB	71.88	313	69	6	1	297	1	310	2e-125	357	MYB
CCG028996.1.gene	LOC_Os04g28090.1_MYB	73.67	490	62	5	1	427	313	798	0	653	MYB
CCG029315.1.gene	LOC_Os12g37970.1_MYB	83.61	244	37	2	1	243	1	242	6e-127	356	MYB
CCG035521.1.gene	LOC_Os03g53960.1_MYB_related	39.8	98	56	3	367	461	53	150	1e-12	67.4	MYB
CCG035534.1.gene	LOC_Os05g35500.1_MYB	58.11	265	83	4	1	264	1	238	2e-90	266	MYB
CCG035800.1.gene	LOC_Os03g31230.1_MYB_related	26.23	183	111	4	183	345	211	389	1e-11	62.4	MYB
CCG035877.1.gene	LOC_Os03g18480.1_MYB	48.84	129	50	4	178	294	181	305	2e-13	65.9	MYB
CCG035998.1.gene	LOC_Os08g33940.1_MYB	93.28	119	8	0	1	119	1	119	2e-81	244	MYB
CCG036014.1.gene	LOC_Os08g33800.1_MYB	72.13	122	17	1	67	188	131	235	6e-53	171	MYB
CCG023914.1.gene	LOC_Os01g41900.1_MYB_related	67.52	314	60	12	1	285	1	301	3e-107	310	MYB
CCG017288.2.gene	LOC_Os04g45020.1_MYB	60.87	207	52	9	170	369	89	273	3e-59	190	MYB
CCG026286.1.gene	LOC_Os01g59660.2_MYB	80.94	404	72	4	1	400	120	522	0	644	MYB
CCG051227.1.gene	LOC_Os01g09280.1_MYB_related	74.91	279	69	1	86	363	88	366	3e-144	409	MYB
CCG040092.1.gene	LOC_Os05g28320.1_MYB	85.26	95	14	0	23	117	23	117	2e-54	178	MYB
CCG040402.1.gene	LOC_Os02g45670.1_MYB_related	89.02	264	25	2	24	283	24	287	2e-162	450	MYB
CCG030144.1.gene	LOC_Os05g49240.1_MYB_related	71.01	69	20	0	17	85	17	85	2e-32	104	MYB
CCG030214.1.gene	LOC_Os05g50340.1_MYB_related	76.67	90	18	2	6	92	1	90	2e-48	145	MYB
CCG030215.1.gene	LOC_Os05g50350.1_MYB_related	69.66	89	23	2	21	109	27	111	5e-40	125	MYB
CCG030495.1.gene	LOC_Os07g48870.1_MYB	75	56	10	1	1	56	2	53	3e-20	85.9	MYB
CCG046699.1.gene	LOC_Os02g36890.1_MYB	72.21	331	72	7	1	314	1	328	2e-106	311	MYB
CCG046955.1.gene	LOC_Os12g37970.1_MYB	62.41	141	20	1	362	502	9	116	1e-50	172	MYB
CCG004986.2.gene	LOC_Os08g04840.1_MYB_related	75.32	154	24	3	26	165	19	172	2e-67	216	MYB
CCG006643.1.gene	LOC_Os05g03550.1_MYB_related	59.56	1323	455	19	72	1348	292	1580	0	1355	MYB
CCG006666.1.gene	LOC_Os03g20090.1_MYB	93.23	133	9	0	39	171	20	152	4e-90	269	MYB
CCG038282.1.gene	LOC_Os12g41680.1_NAC	71.13	336	71	10	1	313	1	333	2e-139	394	NAC
CCG019184.1.gene	LOC_Os01g48130.2_NAC	83.43	338	27	10	1	312	1	335	5e-174	482	NAC
CCG019212.1.gene	LOC_Os01g48446.1_NAC	52.98	168	75	3	4	171	2	165	1e-49	165	NAC
CCG031100.1.gene	LOC_Os03g12120.1_NAC	54.36	195	60	3	92	286	63	228	9e-59	198	NAC
CCG039666.1.gene	LOC_Os11g04360.1_NAC	36.33	245	128	9	10	237	26	259	9e-24	97.4	NAC
CCG039914.1.gene	LOC_Os03g21060.1_NAC	67.44	390	103	9	1	366	3	392	4e-155	438	NAC
CCG039917.1.gene	LOC_Os03g21030.1_NAC	69.27	371	81	13	1	351	1	358	2e-160	450	NAC
CCG012578.1.gene	LOC_Os03g60080.1_NAC	80	315	40	8	4	300	7	316	2e-154	431	NAC
CCG048092.1.gene	LOC_Os11g04360.1_NAC	32.48	157	83	4	139	272	113	269	2e-10	57.8	NAC
CCG000294.1.gene	LOC_Os12g29330.1_NAC	67.72	254	77	3	5	258	2	250	2e-92	270	NAC
CCG024615.1.gene	LOC_Os12g41680.1_NAC	71.13	336	71	10	1	313	1	333	2e-139	394	NAC
CCG002996.1.gene	LOC_Os03g42630.1_NAC	60.76	344	104	11	1	334	1	323	1e-120	347	NAC
CCG031511.2.gene	LOC_Os08g44820.1_NAC	70.54	611	125	8	549	1107	49	656	0	737	NAC
CCG022052.1.gene	LOC_Os08g06140.2_NAC	61.21	727	207	13	1	669	1	710	0	809	NAC
CCG012873.1.gene	LOC_Os06g51070.1_NAC	74.62	260	46	6	798	1042	38	292	2e-112	346	NAC
CCG013188.1.gene	LOC_Os11g04360.1_NAC	37.19	199	113	6	670	856	57	255	9e-16	77.4	NAC
CCG045208.1.gene	LOC_Os02g34970.1_NAC	73.37	199	53	0	1	199	1	199	2e-99	283	NAC
CCG019688.1.gene	LOC_Os03g60080.1_NAC	77.26	321	48	7	1	301	1	316	1e-156	436	NAC
CCG020076.1.gene	LOC_Os12g03050.1_NAC	63.05	203	46	8	1	175	51	252	9e-81	248	NAC
CCG020077.1.gene	LOC_Os11g03300.1_NAC	62.11	351	102	10	11	335	11	356	1e-134	385	NAC
CCG020154.1.gene	LOC_Os10g33760.1_NAC	55.52	326	98	9	1	287	7	324	8e-108	312	NAC
CCG044869.1.gene	LOC_Os07g48450.1_NAC	60.74	326	81	15	1	319	57	342	2e-105	309	NAC
CCG036807.2.gene	LOC_Os11g03300.1_NAC	58.77	359	127	9	11	350	11	367	7e-132	380	NAC
CCG037154.1.gene	LOC_Os06g46270.1_NAC	80.07	306	52	6	1	299	1	304	5e-170	470	NAC
CCG020793.1.gene	LOC_Os11g04360.1_NAC	32.48	157	83	4	139	272	113	269	4e-10	57.4	NAC
CCG003459.1.gene	LOC_Os08g01330.1_NAC	60.61	297	80	9	2	278	6	285	1e-109	318	NAC
CCG003534.1.gene	LOC_Os08g02160.1_NAC	86.76	204	18	1	15	209	26	229	6e-128	367	NAC
CCG003544.1.gene	LOC_Os08g02300.1_NAC	65.48	420	102	7	1	397	1	400	3e-151	430	NAC
CCG003875.1.gene	LOC_Os09g32040.1_NAC	52.94	153	40	5	1	146	575	702	3e-37	130	NAC
CCG027643.1.gene	LOC_Os06g04090.1_NAC	68.87	408	90	15	1	385	1	394	1e-131	380	NAC
CCG043959.1.gene	LOC_Os11g04360.1_NAC	42.94	177	77	6	11	170	31	200	2e-22	93.6	NAC
CCG043960.1.gene	LOC_Os11g04360.1_NAC	39.16	166	84	4	48	198	37	200	5e-21	90.1	NAC
CCG044221.1.gene	LOC_Os02g57650.1_NAC	67.02	652	172	18	342	971	2	632	0	690	NAC
CCG051736.2.gene	LOC_Os07g48550.1_NAC	50.39	389	97	10	2	386	4	300	1e-96	287	NAC
CCG051740.1.gene	LOC_Os07g48450.1_NAC	64.29	364	92	11	18	376	12	342	3e-137	392	NAC
CCG033281.1.gene	LOC_Os03g60080.1_NAC	50.55	91	42	3	47	137	15	102	3e-19	85.5	NAC
CCG043000.1.gene	LOC_Os11g04360.1_NAC	50.7	71	27	2	17	80	131	200	8e-09	54.3	NAC
CCG018699.1.gene	LOC_Os12g41680.1_NAC	61.48	379	82	9	125	485	1	333	2e-128	373	NAC
CCG033615.1.gene	LOC_Os01g60020.1_NAC	74.05	316	69	6	2	307	6	318	3e-143	403	NAC
CCG021117.1.gene	LOC_Os01g48446.1_NAC	47.85	163	75	4	14	173	12	167	3e-28	107	NAC
CCG021283.2.gene	LOC_Os03g21060.1_NAC	57	393	146	8	1	373	3	392	4e-120	350	NAC
CCG021286.1.gene	LOC_Os03g21030.1_NAC	53.26	368	105	10	1	311	1	358	3e-101	298	NAC
CCG025267.1.gene	LOC_Os06g46270.1_NAC	77.12	306	61	5	1	299	1	304	9e-163	451	NAC
CCG025582.1.gene	LOC_Os12g03050.1_NAC	53.25	385	131	15	6	351	9	383	4e-107	317	NAC
CCG025583.1.gene	LOC_Os12g03040.1_NAC	60.97	392	115	12	11	373	11	393	4e-146	416	NAC
CCG036218.1.gene	LOC_Os11g04360.1_NAC	34.34	198	111	6	59	241	77	270	2e-17	79.3	NAC
CCG008733.1.gene	LOC_Os11g04360.1_NAC	36.71	207	107	6	59	247	63	263	2e-16	76.3	NAC
CCG008735.1.gene	LOC_Os11g04360.1_NAC	36.25	251	120	12	22	245	26	263	2e-12	64.3	NAC
CCG008788.1.gene	LOC_Os11g04360.1_NAC	40.08	242	119	7	9	232	26	259	8e-31	117	NAC
CCG008911.1.gene	LOC_Os02g57650.1_NAC	68.5	654	170	18	3	643	2	632	0	750	NAC
CCG009022.1.gene	LOC_Os05g34830.1_NAC	70.68	307	74	8	22	317	21	322	2e-141	399	NAC
CCG023290.1.gene	LOC_Os02g56600.1_NAC	57.44	336	81	7	1	279	1	331	1e-116	335	NAC
CCG005625.2.gene	LOC_Os09g32040.1_NAC	61.26	573	208	7	426	989	19	586	0	649	NAC
CCG022900.1.gene	LOC_Os11g04360.1_NAC	36.67	240	127	9	15	239	34	263	5e-13	69.3	NAC
CCG022901.1.gene	LOC_Os11g04360.1_NAC	38.82	152	79	4	109	246	108	259	2e-14	70.5	NAC
CCG023068.1.gene	LOC_Os01g66120.1_NAC	83.22	304	29	6	4	288	3	303	4e-175	482	NAC
CCG034026.1.gene	LOC_Os11g04360.1_NAC	33.76	234	130	8	33	249	38	263	8e-12	62.4	NAC
CCG034127.1.gene	LOC_Os02g34970.1_NAC	73.74	198	52	0	1	198	1	198	7e-99	283	NAC
CCG001919.1.gene	LOC_Os01g15640.1_NAC	50.2	498	210	12	63	538	1	482	1e-144	422	NAC
CCG002026.1.gene	LOC_Os07g48450.1_NAC	61.13	247	70	7	5	237	12	246	5e-89	267	NAC
CCG018056.2.gene	LOC_Os06g04090.1_NAC	75.68	111	27	0	555	665	31	141	9e-58	202	NAC
CCG018232.1.gene	LOC_Os01g15640.1_NAC	49.12	511	206	16	1	486	1	482	6e-148	429	NAC
CCG042324.1.gene	LOC_Os12g03050.1_NAC	52.22	383	138	16	1	342	1	379	2e-100	300	NAC
CCG042325.1.gene	LOC_Os11g03300.1_NAC	60.1	386	123	11	1	359	1	382	1e-141	404	NAC
CCG042600.1.gene	LOC_Os08g01330.1_NAC	61.89	286	85	9	5	270	10	291	1e-104	304	NAC
CCG042763.1.gene	LOC_Os11g04360.1_NAC	38.92	167	91	4	81	238	95	259	5e-21	89.7	NAC
CCG042765.1.gene	LOC_Os11g04360.1_NAC	36.43	269	144	8	3	257	4	259	2e-27	108	NAC
CCG042769.1.gene	LOC_Os11g04360.1_NAC	37.87	169	96	5	93	253	120	287	2e-10	57.4	NAC
CCG042772.1.gene	LOC_Os11g04360.1_NAC	39.47	152	78	4	109	246	108	259	6e-15	71.6	NAC
CCG042773.1.gene	LOC_Os11g04360.1_NAC	36.67	240	127	9	15	239	34	263	5e-13	69.3	NAC
CCG041091.1.gene	LOC_Os03g56580.1_NAC	64.75	366	96	11	1	338	2	362	3e-141	401	NAC
CCG006447.1.gene	LOC_Os11g04360.1_NAC	36	100	59	2	44	142	61	156	4e-08	50.8	NAC
CCG048883.1.gene	LOC_Os11g04360.1_NAC	36.57	216	106	9	31	224	34	240	2e-15	73.2	NAC
CCG041647.1.gene	LOC_Os11g04360.1_NAC	33.5	206	102	6	58	240	77	270	9e-19	82.8	NAC
CCG042220.1.gene	LOC_Os05g34830.1_NAC	70.68	307	74	8	22	317	21	322	2e-141	399	NAC
CCG037687.1.gene	LOC_Os11g04360.1_NAC	42.55	141	72	5	67	200	62	200	9e-20	86.3	NAC
CCG038013.1.gene	LOC_Os08g10080.1_NAC	57.28	309	85	9	1	285	7	292	3e-108	312	NAC
CCG007984.1.gene	LOC_Os12g29330.1_NAC	81.11	180	30	3	1	178	1	178	8e-89	261	NAC
CCG008026.1.gene	LOC_Os08g06140.1_NAC	60.53	750	218	14	1	692	1	730	0	828	NAC
CCG010105.1.gene	LOC_Os08g06140.2_NAC	58.21	725	209	16	1	646	1	710	0	753	NAC
CCG010225.2.gene	LOC_Os02g38130.1_NAC	54.06	320	138	6	1	314	1	317	5e-108	337	NAC
CCG010443.1.gene	LOC_Os08g01330.1_NAC	61.94	289	74	7	6	271	10	285	1e-102	300	NAC
CCG049669.1.gene	LOC_Os11g04360.1_NAC	50.79	252	107	9	23	263	24	269	1e-53	179	NAC
CCG049726.1.gene	LOC_Os05g34830.1_NAC	73.55	310	65	9	20	318	19	322	7e-149	418	NAC
CCG049904.1.gene	LOC_Os11g04360.1_NAC	39.62	260	140	8	16	263	5	259	2e-31	120	NAC
CCG053024.1.gene	LOC_Os01g09550.2_NAC	75.73	206	45	2	17	221	8	209	3e-114	336	NAC
CCG032460.1.gene	LOC_Os01g48446.1_NAC	53.12	160	72	2	14	173	11	167	1e-49	165	NAC
CCG002143.1.gene	LOC_Os06g46270.1_NAC	71.66	187	36	4	1	178	4	182	2e-85	254	NAC
CCG002406.1.gene	LOC_Os11g04360.1_NAC	32.73	165	100	4	129	291	94	249	2e-11	62	NAC
CCG039016.1.gene	LOC_Os08g10080.1_NAC	54.73	296	93	10	1	269	1	282	4e-83	269	NAC
CCG039411.1.gene	LOC_Os11g04360.1_NAC	36.69	169	80	3	574	715	91	259	2e-20	91.3	NAC
CCG039412.1.gene	LOC_Os11g04360.1_NAC	38.78	245	125	7	19	249	26	259	3e-31	119	NAC
CCG028533.3.gene	LOC_Os04g38720.1_NAC	66.57	338	77	10	1	314	1	326	3e-146	413	NAC
CCG046409.1.gene	LOC_Os09g33490.1_NAC	52.28	197	78	4	15	201	6	196	1e-43	145	NAC
CCG026735.1.gene	LOC_Os06g01230.1_NAC	60.84	332	80	9	9	307	18	332	7e-129	377	NAC
CCG026833.1.gene	LOC_Os05g48850.1_NAC	66.98	318	90	5	1	309	1	312	5e-122	349	NAC
CCG027274.1.gene	LOC_Os01g48446.1_NAC	36.36	165	89	7	2	157	8	165	1e-14	70.9	NAC
CCG029101.1.gene	LOC_Os12g22630.1_NAC	47.34	169	75	6	400	566	8	164	6e-36	138	NAC
CCG029138.1.gene	LOC_Os06g01230.1_NAC	56.72	67	29	0	1034	1100	240	306	3e-20	91.3	NAC
CCG035516.1.gene	LOC_Os11g08210.1_NAC	62.71	354	92	13	1	339	1	329	5e-113	328	NAC
CCG017623.1.gene	LOC_Os03g12120.1_NAC	54.49	613	221	11	275	856	301	886	0	576	NAC
CCG050216.1.gene	LOC_Os11g04360.1_NAC	36.19	210	111	7	31	220	34	240	2e-17	79	NAC
CCG050379.1.gene	LOC_Os06g04090.1_NAC	67.5	400	96	13	1	380	10	395	1e-132	382	NAC
CCG050449.1.gene	LOC_Os08g10080.1_NAC	49.85	333	93	7	1	309	7	289	2e-94	278	NAC
CCG050510.1.gene	LOC_Os11g04360.1_NAC	37.11	159	84	5	155	311	94	238	3e-12	64.3	NAC
CCG050584.1.gene	LOC_Os05g37080.1_NAC	64.26	277	73	8	1	254	1	274	4e-101	292	NAC
CCG026264.2.gene	LOC_Os01g60020.1_NAC	76.56	320	60	6	1	309	3	318	1e-159	445	NAC
CCG050832.1.gene	LOC_Os11g04360.1_NAC	35.91	181	98	5	46	210	62	240	4e-10	57	NAC
CCG046629.1.gene	LOC_Os03g21060.1_NAC	74.86	175	41	2	29	202	13	185	2e-87	265	NAC
CCG046760.1.gene	LOC_Os11g04360.1_NAC	31.52	165	102	4	129	291	94	249	4e-10	57.4	NAC
CCG046846.3.gene	LOC_Os01g66120.1_NAC	97.04	135	4	0	15	149	13	147	6e-95	282	NAC
CCG046931.1.gene	LOC_Os09g32040.1_NAC	50	220	105	2	31	246	371	589	1e-63	207	NAC
CCG047112.1.gene	LOC_Os07g12340.1_NAC	67.03	273	66	6	14	274	15	275	5e-118	336	NAC
CCG004566.6.gene	LOC_Os11g04360.1_NAC	36.6	194	104	5	31	207	9	200	1e-20	89.4	NAC
CCG004808.1.gene	LOC_Os11g04360.1_NAC	36.46	181	98	6	97	268	66	238	1e-13	68.2	NAC
CCG004849.1.gene	LOC_Os08g02160.1_NAC	87.25	204	17	1	15	209	26	229	3e-130	370	NAC
CCG005199.1.gene	LOC_Os08g01330.1_NAC	73.23	198	42	4	3	192	7	201	2e-94	277	NAC
CCG038357.1.gene	LOC_Os01g06550.1_NF-X1	71.09	512	114	3	147	624	398	909	0	630	NF-X1
CCG007508.1.gene	LOC_Os06g14190.1_NF-X1	80.97	967	162	6	1	963	6	954	0	1529	NF-X1
CCG039439.2.gene	LOC_Os07g06470.1_NF-YA	65.96	141	43	3	21	158	54	192	2e-32	115	NF-YA
CCG016870.1.gene	LOC_Os02g53620.1_NF-YA	59.35	278	73	8	30	275	1	270	5e-91	267	NF-YA
CCG017140.2.gene	LOC_Os03g44540.1_NF-YA	54.5	367	130	11	1	346	1	351	1e-86	262	NF-YA
CCG019801.1.gene	LOC_Os07g41720.1_NF-YA	52.92	308	95	8	1	289	28	304	2e-70	217	NF-YA
CCG032842.3.gene	LOC_Os03g48970.2_NF-YA	79.43	175	33	1	60	231	83	257	3e-84	248	NF-YA
CCG018713.1.gene	LOC_Os12g41880.2_NF-YA	77	200	46	0	5	204	10	209	7e-82	239	NF-YA
CCG005859.1.gene	LOC_Os03g44540.1_NF-YA	58.2	366	107	12	1	332	1	354	9e-96	285	NF-YA
CCG007617.1.gene	LOC_Os07g41580.1_NF-YB	94.02	117	6	1	1	116	1	117	7e-76	229	NF-YB
CCG000113.1.gene	LOC_Os01g61810.2_NF-YB	83.05	118	16	2	145	261	12	126	2e-60	186	NF-YB
CCG019814.1.gene	LOC_Os07g41580.1_NF-YB	72.3	148	38	1	1	145	36	183	3e-57	175	NF-YB
CCG013674.1.gene	LOC_Os01g70890.1_NF-YB	77.16	162	30	3	4	162	20	177	2e-73	215	NF-YB
CCG033146.2.gene	LOC_Os08g29500.1_NF-YB	93.94	99	6	0	1	99	1	99	2e-63	196	NF-YB
CCG036691.1.gene	LOC_Os05g38820.4_NF-YB	100	92	0	0	29	120	36	127	5e-66	195	NF-YB
CCG002213.1.gene	LOC_Os01g70890.1_NF-YB	95.05	101	5	0	10	110	27	127	8e-70	205	NF-YB
CCG031378.1.gene	LOC_Os08g10560.1_NF-YC	38.37	86	34	2	176	258	69	138	4e-11	60.8	NF-YC
CCG031380.1.gene	LOC_Os08g10560.1_NF-YC	39.53	86	33	3	629	711	69	138	6e-10	58.5	NF-YC
CCG017089.1.gene	LOC_Os01g08790.1_NF-YC	70	130	35	1	42	171	113	238	7e-17	72	NF-YC
CCG017127.1.gene	LOC_Os08g10560.1_NF-YC	40.7	86	32	3	179	261	69	138	4e-11	60.1	NF-YC
CCG011729.1.gene	LOC_Os03g14669.1_NF-YC	76.37	182	36	3	46	225	49	225	2e-80	238	NF-YC
CCG011790.1.gene	LOC_Os11g34200.1_NF-YC	57.14	182	29	4	1386	1518	67	248	5e-48	169	NF-YC
CCG014176.1.gene	LOC_Os03g63530.2_NF-YC	77.42	31	7	0	35	65	234	264	3e-12	60.1	NF-YC
CCG009264.1.gene	LOC_Os08g10560.1_NF-YC	36.47	85	32	3	217	295	69	137	2e-09	55.1	NF-YC
CCG009265.1.gene	LOC_Os08g10560.1_NF-YC	37.65	85	31	3	128	206	69	137	5e-10	55.1	NF-YC
CCG009267.1.gene	LOC_Os08g10560.1_NF-YC	37.65	85	31	3	210	288	69	137	2e-10	57.4	NF-YC
CCG021752.1.gene	LOC_Os05g41450.1_NF-YC	59.39	293	98	3	1	285	1	280	3e-97	285	NF-YC
CCG044357.1.gene	LOC_Os08g10560.1_NF-YC	38.1	84	31	2	160	238	70	137	4e-11	58.9	NF-YC
CCG044791.1.gene	LOC_Os08g10560.1_NF-YC	37.65	85	31	3	227	305	69	137	1e-09	55.8	NF-YC
CCG044792.1.gene	LOC_Os08g10560.1_NF-YC	37.65	85	31	3	213	291	69	137	5e-10	56.6	NF-YC
CCG044889.1.gene	LOC_Os08g10560.1_NF-YC	35.92	142	30	2	140	281	57	137	2e-17	78.6	NF-YC
CCG003649.1.gene	LOC_Os08g10560.1_NF-YC	36.78	87	34	2	178	259	69	139	5e-10	55.8	NF-YC
CCG003699.1.gene	LOC_Os08g10560.1_NF-YC	37.5	152	21	3	109	254	55	138	1e-17	78.6	NF-YC
CCG003702.2.gene	LOC_Os08g10560.1_NF-YC	55.42	83	21	1	206	288	71	137	9e-20	85.9	NF-YC
CCG013367.1.gene	LOC_Os08g10560.1_NF-YC	47.06	85	29	1	204	288	69	137	1e-16	76.6	NF-YC
CCG021472.1.gene	LOC_Os08g10560.1_NF-YC	42.86	84	27	3	173	251	70	137	4e-11	59.3	NF-YC
CCG001313.1.gene	LOC_Os08g10560.1_NF-YC	47.06	85	29	1	120	204	69	137	2e-16	73.9	NF-YC
CCG036279.1.gene	LOC_Os01g39850.1_NF-YC	35.29	425	250	10	1	413	1	412	2e-67	219	NF-YC
CCG036502.3.gene	LOC_Os08g10560.1_NF-YC	36.84	152	22	3	110	255	55	138	3e-17	77.4	NF-YC
CCG036507.1.gene	LOC_Os08g10560.1_NF-YC	45.78	83	23	2	180	256	71	137	2e-13	66.2	NF-YC
CCG034583.1.gene	LOC_Os08g10560.1_NF-YC	39.08	87	29	3	202	282	69	137	7e-10	55.8	NF-YC
CCG034584.1.gene	LOC_Os08g10560.1_NF-YC	40.23	87	28	3	126	206	69	137	6e-12	60.8	NF-YC
CCG018274.1.gene	LOC_Os02g07450.1_NF-YC	72.88	59	15	1	12	69	180	238	1e-12	57.8	NF-YC
CCG018333.1.gene	LOC_Os05g41450.1_NF-YC	62.86	280	94	3	1	270	1	280	1e-95	280	NF-YC
CCG042546.1.gene	LOC_Os04g58680.1_NF-YC	79.51	122	18	1	1	115	1	122	9e-63	184	NF-YC
CCG006453.1.gene	LOC_Os03g14669.1_NF-YC	76.52	230	47	2	1	228	1	225	2e-82	244	NF-YC
CCG028610.1.gene	LOC_Os06g45640.1_NF-YC	58.06	62	24	2	1	61	182	242	4e-09	50.8	NF-YC
CCG017389.1.gene	LOC_Os08g10560.1_NF-YC	35.63	87	32	2	198	278	70	138	3e-09	53.9	NF-YC
CCG026555.1.gene	LOC_Os08g10560.1_NF-YC	36.9	84	32	2	171	249	70	137	7e-10	55.5	NF-YC
CCG040262.2.gene	LOC_Os03g14669.1_NF-YC	61.9	42	16	0	1532	1573	114	155	6e-11	61.2	NF-YC
CCG006765.1.gene	LOC_Os01g08790.1_NF-YC	70.77	130	31	1	167	296	116	238	2e-16	73.9	NF-YC
CCG007043.2.gene	LOC_Os02g07450.1_NF-YC	83.26	239	38	2	111	348	1	238	6e-104	303	NF-YC
CCG038385.1.gene	LOC_Os06g12360.1_Nin-like	22.95	536	332	17	248	746	52	543	1e-24	107	Nin-like
CCG038775.4.gene	LOC_Os06g12360.1_Nin-like	21.06	489	335	13	125	598	78	530	7e-21	95.1	Nin-like
CCG019540.1.gene	LOC_Os06g12360.1_Nin-like	34.47	322	208	3	2	321	311	631	3e-60	207	Nin-like
CCG016117.1.gene	LOC_Os06g12360.1_Nin-like	26.61	605	376	15	209	797	60	612	2e-49	184	Nin-like
CCG016493.3.gene	LOC_Os06g12360.1_Nin-like	26	200	138	3	445	643	30	220	8e-10	58.5	Nin-like
CCG030768.1.gene	LOC_Os06g12360.1_Nin-like	24.1	361	240	9	93	443	123	459	6e-21	94.7	Nin-like
CCG031125.1.gene	LOC_Os06g12360.1_Nin-like	20.19	312	222	8	196	502	241	530	1e-09	57.8	Nin-like
CCG031170.1.gene	LOC_Os06g12360.1_Nin-like	27.48	131	88	3	479	608	419	543	5e-07	49.3	Nin-like
CCG031280.1.gene	LOC_Os06g12360.1_Nin-like	21.71	410	284	9	129	527	95	478	1e-25	108	Nin-like
CCG039867.1.gene	LOC_Os06g12360.1_Nin-like	23.65	406	261	14	134	521	65	439	1e-15	76.6	Nin-like
CCG011916.4.gene	LOC_Os06g12360.1_Nin-like	25	496	238	13	43	404	66	561	2e-34	139	Nin-like
CCG011941.1.gene	LOC_Os06g12360.1_Nin-like	23.52	489	325	16	239	720	84	530	3e-21	95.5	Nin-like
CCG012215.1.gene	LOC_Os04g47640.1_Nin-like	60.83	337	111	6	3	327	6	333	4e-108	315	Nin-like
CCG007205.1.gene	LOC_Os06g12360.1_Nin-like	35.5	262	148	4	4	260	237	482	2e-48	177	Nin-like
CCG007423.4.gene	LOC_Os06g12360.1_Nin-like	34.04	141	91	2	195	334	300	439	1e-20	93.2	Nin-like
CCG007597.1.gene	LOC_Os06g12360.1_Nin-like	23.42	222	151	7	277	492	417	625	1e-08	53.9	Nin-like
CCG007685.1.gene	LOC_Os06g12360.1_Nin-like	23.11	502	314	18	128	617	34	475	4e-22	97.8	Nin-like
CCG054021.1.gene	LOC_Os06g12360.1_Nin-like	32.8	125	84	0	600	724	269	393	2e-18	87.4	Nin-like
CCG054022.1.gene	LOC_Os06g12360.1_Nin-like	36.42	335	211	2	21	354	299	632	1e-69	234	Nin-like
CCG054205.2.gene	LOC_Os06g12360.1_Nin-like	35.31	320	199	5	1	316	296	611	2e-56	193	Nin-like
CCG054216.1.gene	LOC_Os06g12360.1_Nin-like	34.18	316	203	3	1	315	327	638	1e-58	199	Nin-like
CCG016733.3.gene	LOC_Os06g12360.1_Nin-like	26.03	292	178	12	116	391	294	563	2e-13	68.9	Nin-like
CCG017104.1.gene	LOC_Os06g12360.1_Nin-like	33.67	392	238	7	101	486	301	676	9e-63	222	Nin-like
CCG015540.1.gene	LOC_Os06g12360.1_Nin-like	25.72	587	338	12	103	652	21	546	5e-46	173	Nin-like
CCG015686.2.gene	LOC_Os06g12360.1_Nin-like	29.36	109	69	2	396	504	276	376	3e-06	46.2	Nin-like
CCG015779.1.gene	LOC_Os06g12360.1_Nin-like	20.26	311	193	8	215	492	242	530	6e-11	62	Nin-like
CCG011412.1.gene	LOC_Os06g12360.1_Nin-like	40.41	245	140	4	55	297	400	640	3e-57	198	Nin-like
CCG011701.1.gene	LOC_Os06g12360.1_Nin-like	20.67	450	306	16	244	672	111	530	1e-10	60.8	Nin-like
CCG011712.1.gene	LOC_Os06g12360.1_Nin-like	30.55	671	346	9	183	775	10	638	3e-102	335	Nin-like
CCG010699.1.gene	LOC_Os06g12360.1_Nin-like	24.56	114	78	2	256	369	269	374	3e-08	52	Nin-like
CCG010924.1.gene	LOC_Os06g12360.1_Nin-like	21.81	518	320	13	148	616	7	488	1e-25	108	Nin-like
CCG011091.1.gene	LOC_Os06g12360.1_Nin-like	32.13	526	316	12	1	507	133	636	2e-82	271	Nin-like
CCG047597.1.gene	LOC_Os06g12360.1_Nin-like	23.89	247	169	7	248	491	313	543	3e-14	72.8	Nin-like
CCG047697.1.gene	LOC_Os06g12360.1_Nin-like	23.89	314	186	11	194	500	107	374	8e-10	58.5	Nin-like
CCG047914.1.gene	LOC_Os06g12360.1_Nin-like	21.11	289	196	8	269	544	191	460	1e-10	60.8	Nin-like
CCG014151.1.gene	LOC_Os06g12360.1_Nin-like	24.56	281	159	9	162	439	300	530	5e-14	72.4	Nin-like
CCG014414.1.gene	LOC_Os06g12360.1_Nin-like	35.57	298	189	2	1	298	327	621	2e-60	203	Nin-like
CCG014490.1.gene	LOC_Os06g12360.1_Nin-like	38.36	73	40	1	9	76	474	546	1e-10	60.5	Nin-like
CCG014491.1.gene	LOC_Os06g12360.1_Nin-like	33.33	321	208	3	160	479	300	615	7e-54	191	Nin-like
CCG014576.1.gene	LOC_Os09g37710.2_Nin-like	78	850	169	7	58	897	1	842	0	1293	Nin-like
CCG000354.1.gene	LOC_Os06g12360.1_Nin-like	29.41	238	134	2	141	378	433	636	1e-18	85.5	Nin-like
CCG009213.1.gene	LOC_Os06g12360.1_Nin-like	21.4	243	179	5	527	768	299	530	8e-11	62.4	Nin-like
CCG009344.1.gene	LOC_Os06g12360.1_Nin-like	35.56	315	190	6	913	1226	249	551	3e-53	199	Nin-like
CCG009437.1.gene	LOC_Os06g12360.1_Nin-like	21.32	272	175	8	369	618	95	349	3e-08	53.9	Nin-like
CCG009697.1.gene	LOC_Os06g12360.1_Nin-like	21.49	591	357	17	456	1003	4	530	8e-22	98.6	Nin-like
CCG009821.1.gene	LOC_Os06g12360.1_Nin-like	29.62	584	286	10	147	646	95	637	4e-75	258	Nin-like
CCG009830.2.gene	LOC_Os06g12360.1_Nin-like	26.93	557	322	7	129	640	95	611	6e-69	242	Nin-like
CCG002728.1.gene	LOC_Os01g13540.1_Nin-like	84.43	848	125	4	85	932	98	938	0	1441	Nin-like
CCG002787.1.gene	LOC_Os06g12360.1_Nin-like	30.67	225	149	4	174	392	344	567	3e-29	119	Nin-like
CCG031600.1.gene	LOC_Os06g12360.1_Nin-like	22.92	301	211	7	273	572	258	538	3e-15	76.6	Nin-like
CCG021786.1.gene	LOC_Os06g12360.1_Nin-like	25.55	544	323	15	179	668	4	519	2e-32	131	Nin-like
CCG022189.1.gene	LOC_Os06g12360.1_Nin-like	30.94	181	109	6	253	422	400	575	6e-17	80.5	Nin-like
CCG012760.1.gene	LOC_Os06g12360.1_Nin-like	29.23	366	233	8	66	416	256	610	8e-42	155	Nin-like
CCG013201.1.gene	LOC_Os06g12360.1_Nin-like	22.83	311	219	6	941	1250	238	528	5e-18	86.3	Nin-like
CCG045008.1.gene	LOC_Os06g12360.1_Nin-like	32.41	216	124	4	76	271	400	613	6e-27	106	Nin-like
CCG045308.1.gene	LOC_Os06g12360.1_Nin-like	29.72	673	409	18	80	721	4	643	1e-79	270	Nin-like
CCG045617.1.gene	LOC_Os06g12360.1_Nin-like	23.48	511	318	12	182	680	96	545	6e-32	130	Nin-like
CCG014612.1.gene	LOC_Os06g12360.1_Nin-like	31.64	177	119	2	71	246	320	495	2e-19	86.7	Nin-like
CCG014666.2.gene	LOC_Os06g12360.1_Nin-like	22.94	558	307	16	569	1045	69	584	2e-26	113	Nin-like
CCG015126.1.gene	LOC_Os06g12360.1_Nin-like	28.71	317	179	5	2	317	224	494	8e-36	140	Nin-like
CCG052361.1.gene	LOC_Os06g12360.1_Nin-like	19.89	548	372	17	428	967	95	583	1e-19	91.3	Nin-like
CCG044330.1.gene	LOC_Os06g12360.1_Nin-like	35.03	431	233	8	115	544	250	634	2e-82	275	Nin-like
CCG044354.1.gene	LOC_Os06g12360.1_Nin-like	27.95	662	386	11	110	759	55	637	1e-78	269	Nin-like
CCG044363.1.gene	LOC_Os06g12360.1_Nin-like	20.49	205	157	2	119	323	334	532	1e-07	50.8	Nin-like
CCG037081.1.gene	LOC_Os06g12360.1_Nin-like	21.38	622	369	19	291	870	7	550	1e-28	120	Nin-like
CCG013436.1.gene	LOC_Os06g12360.1_Nin-like	23.17	410	236	10	88	427	200	600	1e-19	89.4	Nin-like
CCG027510.2.gene	LOC_Os06g12360.1_Nin-like	19.71	416	284	14	111	510	98	479	1e-10	61.2	Nin-like
CCG027952.1.gene	LOC_Os06g12360.1_Nin-like	23.18	440	255	6	185	581	96	495	2e-34	136	Nin-like
CCG043662.1.gene	LOC_Os06g12360.1_Nin-like	33.94	383	233	4	177	541	182	562	9e-69	234	Nin-like
CCG044166.1.gene	LOC_Os06g12360.1_Nin-like	22.77	404	234	12	223	580	194	565	6e-23	102	Nin-like
CCG032706.1.gene	LOC_Os06g12360.1_Nin-like	28.07	228	133	9	131	348	114	320	9e-13	65.9	Nin-like
CCG033282.1.gene	LOC_Os06g12360.1_Nin-like	35.55	346	218	5	160	504	269	610	2e-61	213	Nin-like
CCG042859.1.gene	LOC_Os06g12360.1_Nin-like	19.66	407	256	11	188	543	144	530	2e-06	47.4	Nin-like
CCG043268.6.gene	LOC_Os06g12360.1_Nin-like	23.89	452	257	12	880	1285	61	471	1e-24	108	Nin-like
CCG043299.2.gene	LOC_Os06g12360.1_Nin-like	36.55	446	268	2	169	600	198	642	3e-103	330	Nin-like
CCG043302.1.gene	LOC_Os06g12360.1_Nin-like	29.63	621	377	9	80	654	4	610	1e-72	248	Nin-like
CCG043358.3.gene	LOC_Os06g12360.1_Nin-like	38.46	338	201	5	232	567	305	637	1e-72	249	Nin-like
CCG043422.1.gene	LOC_Os06g12360.1_Nin-like	28.64	618	377	14	78	675	14	587	3e-60	217	Nin-like
CCG018525.2.gene	LOC_Os06g12360.1_Nin-like	20.33	487	319	15	147	584	96	562	3e-09	57	Nin-like
CCG018546.1.gene	LOC_Os06g12360.1_Nin-like	25.25	396	241	9	93	481	223	570	2e-31	127	Nin-like
CCG018689.1.gene	LOC_Os06g12360.1_Nin-like	35.58	607	336	5	103	655	3	608	3e-123	385	Nin-like
CCG033388.1.gene	LOC_Os06g12360.1_Nin-like	24.62	589	379	15	150	701	4	564	3e-39	153	Nin-like
CCG021072.1.gene	LOC_Os06g12360.1_Nin-like	27.41	580	339	6	141	678	93	632	5e-74	256	Nin-like
CCG021259.1.gene	LOC_Os06g12360.1_Nin-like	28.02	521	270	15	1	471	1	466	1e-36	145	Nin-like
CCG029730.1.gene	LOC_Os06g12360.1_Nin-like	20.68	440	287	14	201	622	155	550	8e-16	77.8	Nin-like
CCG001258.1.gene	LOC_Os06g12360.1_Nin-like	35.87	407	254	4	162	564	274	677	1e-76	259	Nin-like
CCG025511.2.gene	LOC_Os06g12360.1_Nin-like	25.69	362	206	6	51	350	100	460	2e-30	121	Nin-like
CCG025636.1.gene	LOC_Os06g12360.1_Nin-like	26.61	605	376	15	209	797	60	612	2e-49	184	Nin-like
CCG036262.1.gene	LOC_Os06g12360.1_Nin-like	29.07	664	416	17	89	727	4	637	1e-75	261	Nin-like
CCG023144.1.gene	LOC_Os06g12360.1_Nin-like	28.07	431	284	4	137	553	197	615	2e-59	209	Nin-like
CCG023424.1.gene	LOC_Os06g12360.1_Nin-like	26.06	637	389	13	838	1426	4	606	6e-52	195	Nin-like
CCG034974.1.gene	LOC_Os06g12360.1_Nin-like	29.27	123	75	4	70	188	100	214	7e-08	54.3	Nin-like
CCG035253.3.gene	LOC_Os06g12360.1_Nin-like	33.81	636	373	9	38	657	7	610	3e-106	340	Nin-like
CCG005541.1.gene	LOC_Os06g12360.1_Nin-like	22.17	397	257	12	338	724	196	550	3e-13	70.1	Nin-like
CCG022842.1.gene	LOC_Os06g12360.1_Nin-like	21.93	269	192	9	138	401	268	523	3e-10	58.9	Nin-like
CCG033974.3.gene	LOC_Os06g12360.1_Nin-like	23.54	548	344	18	623	1128	4	518	3e-21	96.7	Nin-like
CCG034317.1.gene	LOC_Os06g12360.1_Nin-like	35.73	375	233	4	93	466	269	636	7e-77	256	Nin-like
CCG034459.1.gene	LOC_Os06g12360.1_Nin-like	22.63	327	230	7	236	557	230	538	3e-17	83.6	Nin-like
CCG034568.1.gene	LOC_Os06g12360.1_Nin-like	36.2	163	102	2	770	932	320	480	2e-23	103	Nin-like
CCG001500.1.gene	LOC_Os06g12360.1_Nin-like	26.53	196	135	4	362	556	389	576	9e-13	68.2	Nin-like
CCG002005.1.gene	LOC_Os06g12360.1_Nin-like	30.28	710	375	10	39	702	2	637	3e-98	322	Nin-like
CCG017769.1.gene	LOC_Os06g12360.1_Nin-like	20.98	572	352	21	264	760	95	641	4e-10	59.7	Nin-like
CCG017808.1.gene	LOC_Os04g41850.1_Nin-like	70.18	939	245	10	1	930	1	913	0	1254	Nin-like
CCG017955.1.gene	LOC_Os06g12360.1_Nin-like	20.66	242	180	3	82	323	303	532	4e-10	58.5	Nin-like
CCG018031.1.gene	LOC_Os06g12360.1_Nin-like	23	513	289	11	716	1150	11	495	2e-28	120	Nin-like
CCG042267.1.gene	LOC_Os06g12360.1_Nin-like	22.92	301	211	7	257	556	258	538	3e-15	76.6	Nin-like
CCG042545.1.gene	LOC_Os06g12360.1_Nin-like	33.41	428	260	7	69	478	126	546	1e-70	251	Nin-like
CCG040793.1.gene	LOC_Os06g12360.1_Nin-like	19.63	326	198	9	135	415	194	500	2e-12	65.9	Nin-like
CCG041018.1.gene	LOC_Os06g12360.1_Nin-like	33.44	326	214	3	177	500	307	631	3e-56	201	Nin-like
CCG041076.1.gene	LOC_Os06g12360.1_Nin-like	29.44	394	200	8	85	405	84	472	3e-45	166	Nin-like
CCG041113.1.gene	LOC_Os06g12360.1_Nin-like	21	281	207	6	184	461	266	534	8e-11	61.2	Nin-like
CCG041214.1.gene	LOC_Os06g12360.1_Nin-like	22.93	641	415	22	188	784	4	609	5e-22	98.2	Nin-like
CCG006210.1.gene	LOC_Os06g12360.1_Nin-like	23.08	312	195	9	345	638	92	376	3e-13	69.3	Nin-like
CCG006303.1.gene	LOC_Os06g12360.1_Nin-like	20.66	392	271	12	147	526	80	443	3e-10	59.3	Nin-like
CCG006331.1.gene	LOC_Os09g37710.2_Nin-like	76.95	846	177	7	16	850	4	842	0	1254	Nin-like
CCG006409.1.gene	LOC_Os06g12360.1_Nin-like	29.13	508	321	10	17	521	115	586	1e-58	214	Nin-like
CCG006560.1.gene	LOC_Os03g03900.1_Nin-like	75.27	930	212	8	5	919	16	942	0	1288	Nin-like
CCG003897.1.gene	LOC_Os06g12360.1_Nin-like	27.66	376	183	9	4	300	9	374	6e-38	139	Nin-like
CCG004159.1.gene	LOC_Os06g12360.1_Nin-like	77.86	637	139	2	32	667	2	637	0	1011	Nin-like
CCG004233.1.gene	LOC_Os06g12360.1_Nin-like	27.43	689	396	12	184	823	5	638	3e-87	294	Nin-like
CCG004358.1.gene	LOC_Os06g12360.1_Nin-like	32.05	596	364	13	64	639	58	632	2e-92	305	Nin-like
CCG048867.1.gene	LOC_Os06g12360.1_Nin-like	24.23	615	404	23	103	695	10	584	3e-30	124	Nin-like
CCG048910.1.gene	LOC_Os06g12360.1_Nin-like	28.74	508	333	7	204	694	95	590	1e-51	189	Nin-like
CCG049159.2.gene	LOC_Os06g12360.1_Nin-like	21.05	399	217	10	149	452	86	481	8e-13	68.6	Nin-like
CCG041748.1.gene	LOC_Os06g12360.1_Nin-like	20.9	268	196	6	140	403	268	523	2e-11	62.8	Nin-like
CCG008303.1.gene	LOC_Os06g12360.1_Nin-like	30.7	544	326	7	138	670	133	636	3e-81	273	Nin-like
CCG008359.2.gene	LOC_Os06g12360.1_Nin-like	28.61	416	286	5	99	513	236	641	6e-54	194	Nin-like
CCG010179.1.gene	LOC_Os06g12360.1_Nin-like	33.33	327	215	3	1	325	307	632	9e-54	189	Nin-like
CCG010274.2.gene	LOC_Os06g12360.1_Nin-like	21.39	360	237	10	245	577	158	498	4e-15	75.9	Nin-like
CCG049551.1.gene	LOC_Os06g12360.1_Nin-like	25.33	750	426	17	235	970	9	638	1e-60	221	Nin-like
CCG049818.2.gene	LOC_Os06g12360.1_Nin-like	21.28	343	219	8	523	858	196	494	2e-16	80.5	Nin-like
CCG053433.1.gene	LOC_Os06g12360.1_Nin-like	21.9	516	347	14	272	770	21	497	5e-12	65.9	Nin-like
CCG032032.2.gene	LOC_Os06g12360.1_Nin-like	23.63	292	158	10	187	467	83	320	5e-08	52	Nin-like
CCG002067.1.gene	LOC_Os06g12360.1_Nin-like	30.43	138	96	0	269	406	430	567	1e-18	85.1	Nin-like
CCG002356.1.gene	LOC_Os06g12360.1_Nin-like	22.32	336	200	15	168	482	84	379	1e-10	60.5	Nin-like
CCG002359.2.gene	LOC_Os06g12360.1_Nin-like	25.63	593	349	12	85	665	82	594	3e-47	177	Nin-like
CCG028053.1.gene	LOC_Os06g12360.1_Nin-like	37.09	302	188	2	1	301	338	638	8e-68	227	Nin-like
CCG028128.1.gene	LOC_Os06g12360.1_Nin-like	26.14	306	180	4	73	377	258	518	2e-32	125	Nin-like
CCG028187.2.gene	LOC_Os06g12360.1_Nin-like	22.31	399	255	11	130	516	4	359	2e-12	67	Nin-like
CCG026981.1.gene	LOC_Os06g12360.1_Nin-like	22.38	277	190	7	357	631	273	526	3e-10	60.5	Nin-like
CCG028873.3.gene	LOC_Os06g12360.1_Nin-like	25.93	135	82	3	104	228	194	320	5e-08	52	Nin-like
CCG029097.1.gene	LOC_Os06g12360.1_Nin-like	22.82	447	299	12	189	618	113	530	2e-26	112	Nin-like
CCG029136.1.gene	LOC_Os06g12360.1_Nin-like	24.72	453	260	11	14	402	100	535	1e-26	111	Nin-like
CCG035477.1.gene	LOC_Os06g12360.1_Nin-like	32.74	336	210	8	47	377	289	613	6e-53	185	Nin-like
CCG035662.1.gene	LOC_Os06g12360.1_Nin-like	23.1	290	205	6	298	586	258	530	2e-14	73.6	Nin-like
CCG035787.1.gene	LOC_Os06g12360.1_Nin-like	22.46	334	234	7	134	457	157	475	5e-19	87.8	Nin-like
CCG024190.1.gene	LOC_Os06g12360.1_Nin-like	35.17	236	142	4	299	529	258	487	4e-33	132	Nin-like
CCG024329.1.gene	LOC_Os06g12360.1_Nin-like	22.01	468	267	12	178	602	118	530	2e-22	99.4	Nin-like
CCG024452.1.gene	LOC_Os06g12360.1_Nin-like	20.94	468	336	11	275	741	98	532	6e-22	98.2	Nin-like
CCG050225.1.gene	LOC_Os06g12360.1_Nin-like	31.61	598	368	13	62	639	56	632	2e-89	298	Nin-like
CCG050226.1.gene	LOC_Os06g12360.1_Nin-like	22.8	307	188	9	154	459	272	530	6e-11	62	Nin-like
CCG050438.1.gene	LOC_Os06g12360.1_Nin-like	23.65	499	282	16	22	439	120	600	4e-20	91.3	Nin-like
CCG026239.1.gene	LOC_Os06g12360.1_Nin-like	34.27	356	215	5	218	562	324	671	4e-66	230	Nin-like
CCG026270.1.gene	LOC_Os06g12360.1_Nin-like	33.33	348	228	4	150	495	293	638	2e-57	204	Nin-like
CCG026304.1.gene	LOC_Os06g12360.1_Nin-like	27.73	678	388	11	193	823	16	638	9e-88	295	Nin-like
CCG026313.1.gene	LOC_Os06g12360.1_Nin-like	27.11	166	113	5	74	232	334	498	9e-17	80.9	Nin-like
CCG050794.1.gene	LOC_Os06g12360.1_Nin-like	22.98	309	206	9	94	394	230	514	3e-07	49.3	Nin-like
CCG050821.1.gene	LOC_Os06g12360.1_Nin-like	28.45	573	338	16	85	603	60	614	5e-58	206	Nin-like
CCG050926.1.gene	LOC_Os06g12360.1_Nin-like	29.31	464	298	7	143	589	187	637	1e-65	230	Nin-like
CCG050944.1.gene	LOC_Os06g12360.1_Nin-like	30.65	124	68	5	2165	2287	241	347	2e-09	59.7	Nin-like
CCG051048.4.gene	LOC_Os06g12360.1_Nin-like	21.32	408	264	12	180	550	95	482	2e-13	69.7	Nin-like
CCG051319.1.gene	LOC_Os06g12360.1_Nin-like	24.17	629	390	17	161	784	17	563	1e-37	147	Nin-like
CCG040393.1.gene	LOC_Os06g12360.1_Nin-like	23.88	335	198	8	155	452	60	374	2e-20	91.3	Nin-like
CCG040526.1.gene	LOC_Os06g12360.1_Nin-like	25.19	266	151	6	511	770	316	539	7e-19	88.6	Nin-like
CCG030341.1.gene	LOC_Os06g12360.1_Nin-like	30.5	564	359	10	40	587	86	632	4e-81	271	Nin-like
CCG046607.1.gene	LOC_Os06g12360.1_Nin-like	30	710	377	12	39	702	2	637	7e-91	309	Nin-like
CCG047019.3.gene	LOC_Os01g14420.1_Nin-like	55.29	340	77	10	7	336	40	314	2e-98	290	Nin-like
CCG004956.2.gene	LOC_Os06g12360.1_Nin-like	26.85	499	327	9	2	476	204	688	2e-59	208	Nin-like
CCG005171.1.gene	LOC_Os06g12360.1_Nin-like	29.48	563	349	12	298	836	100	638	2e-74	260	Nin-like
CCG038426.1.gene	LOC_Os01g04800.1_RAV	86.32	234	25	2	47	273	47	280	1e-106	310	RAV
CCG032533.1.gene	LOC_Os01g49830.1_RAV	74.54	381	70	6	14	369	15	393	2e-155	439	RAV
CCG050355.1.gene	LOC_Os05g47650.1_RAV	70.07	401	84	7	1	372	1	394	3e-172	482	RAV
CCG024636.1.gene	LOC_Os07g32170.1_SBP	65.79	114	29	4	86	196	110	216	2e-43	141	SBP
CCG044632.1.gene	LOC_Os04g56170.1_SBP	64.52	62	21	1	24	85	229	289	8e-16	73.6	SBP
CCG036993.2.gene	LOC_Os06g49010.5_SBP	68.82	186	57	1	125	310	179	363	2e-73	230	SBP
CCG032795.1.gene	LOC_Os05g33810.1_SBP	74.17	635	151	2	177	811	168	789	0	950	SBP
CCG043351.1.gene	LOC_Os07g32170.1_SBP	69.91	113	24	4	85	194	110	215	9e-46	147	SBP
CCG033352.1.gene	LOC_Os02g04680.2_SBP	61.71	444	159	9	1	437	6	445	2e-156	449	SBP
CCG005341.1.gene	LOC_Os08g40260.1_SBP	75.81	1108	214	10	1	1062	1	1100	0	1459	SBP
CCG005598.1.gene	LOC_Os09g31438.1_SBP	69.79	384	98	10	12	377	17	400	4e-158	447	SBP
CCG022631.1.gene	LOC_Os08g39890.1_SBP	69.5	318	85	8	78	386	103	417	7e-121	353	SBP
CCG048582.2.gene	LOC_Os08g41940.1_SBP	64.75	295	69	10	301	563	164	455	1e-81	259	SBP
CCG008119.1.gene	LOC_Os08g39890.1_SBP	70.89	316	82	6	323	630	104	417	7e-131	387	SBP
CCG008143.1.gene	LOC_Os08g40260.1_SBP	80.28	999	160	6	27	992	146	1140	0	1455	SBP
CCG010051.1.gene	LOC_Os07g32170.1_SBP	69.91	113	24	4	85	194	110	215	9e-46	147	SBP
CCG049863.1.gene	LOC_Os02g08070.1_SBP	49.53	321	107	10	115	389	147	458	2e-51	175	SBP
CCG040626.1.gene	LOC_Os11g30370.1_SBP	55.73	262	98	4	73	317	91	351	7e-80	243	SBP
CCG007003.1.gene	LOC_Os02g08070.1_SBP	48.54	239	71	8	56	256	149	373	8e-30	114	SBP
CCG007150.1.gene	LOC_Os02g04680.2_SBP	64.19	444	149	9	1	438	6	445	1e-144	419	SBP
CCG037186.1.gene	LOC_Os01g72490.2_SRS	74.4	332	60	8	11	332	1	317	1e-111	325	SRS
CCG029842.2.gene	LOC_Os05g32070.1_SRS	64.82	253	60	9	27	258	67	311	7e-81	243	SRS
CCG038595.2.gene	LOC_Os02g08544.2_TALE	82.46	325	23	2	3	324	2	295	1e-168	470	TALE
CCG053803.1.gene	LOC_Os03g47730.1_TALE	56.31	309	119	5	37	340	33	330	5e-66	209	TALE
CCG009523.3.gene	LOC_Os03g52239.1_TALE	64.03	848	184	27	170	963	10	790	0	609	TALE
CCG014767.1.gene	LOC_Os02g13310.1_TALE	54.36	287	105	6	201	461	237	523	2e-91	284	TALE
CCG013870.1.gene	LOC_Os03g06930.1_TALE	71.05	608	134	18	1	574	1	600	0	705	TALE
CCG023385.1.gene	LOC_Os12g43950.2_TALE	87.28	621	76	3	1	619	1	620	0	1024	TALE
CCG022591.1.gene	LOC_Os03g51690.2_TALE	59.29	226	86	3	56	275	100	325	1e-80	246	TALE
CCG033976.2.gene	LOC_Os08g19650.1_TALE	86.07	280	5	1	102	381	11	256	1e-164	460	TALE
CCG034400.1.gene	LOC_Os06g01934.1_TALE	64.43	343	88	6	56	389	64	381	7e-118	359	TALE
CCG006159.1.gene	LOC_Os03g03260.1_TALE	65.68	609	164	16	326	907	1	591	0	602	TALE
CCG006161.1.gene	LOC_Os03g03164.1_TALE	93.96	265	15	1	139	402	50	314	6e-176	491	TALE
CCG041915.1.gene	LOC_Os03g47740.2_TALE	81.33	632	114	4	1	630	1	630	0	1008	TALE
CCG002497.1.gene	LOC_Os05g38120.1_TALE	74.35	577	104	10	30	595	37	580	0	613	TALE
CCG026334.1.gene	LOC_Os10g39030.1_TALE	62.05	527	153	16	70	572	81	584	2e-156	457	TALE
CCG040605.1.gene	LOC_Os03g03260.1_TALE	66.18	618	157	19	1	593	1	591	0	591	TALE
CCG040609.1.gene	LOC_Os03g03164.1_TALE	93.96	265	15	1	170	433	50	314	5e-174	486	TALE
CCG019475.1.gene	LOC_Os03g57190.1_TCP	61.05	190	55	9	194	370	174	357	5e-47	160	TCP
CCG016618.2.gene	LOC_Os09g34950.1_TCP	58.19	299	114	7	24	317	88	380	5e-67	211	TCP
CCG021861.2.gene	LOC_Os05g43760.1_TCP	53.82	288	75	10	117	366	1	268	4e-68	219	TCP
CCG052195.1.gene	LOC_Os04g11830.1_TCP	66.26	163	37	3	1	145	2	164	5e-48	150	TCP
CCG044397.1.gene	LOC_Os04g44440.1_TCP	61.5	213	56	10	1	194	1	206	7e-62	187	TCP
CCG013603.2.gene	LOC_Os01g69980.1_TCP	95	80	4	0	80	159	68	147	5e-47	156	TCP
CCG034983.2.gene	LOC_Os05g43760.1_TCP	59.81	311	72	8	300	575	1	293	2e-90	277	TCP
CCG053388.1.gene	LOC_Os03g49880.1_TCP	47.79	272	114	5	1	249	11	277	3e-61	195	TCP
CCG002284.1.gene	LOC_Os01g69980.1_TCP	95	80	4	0	79	158	68	147	5e-47	156	TCP
CCG039102.1.gene	LOC_Os04g44440.1_TCP	66.82	211	45	11	1	195	1	202	4e-66	199	TCP
CCG045863.1.gene	LOC_Os11g07460.1_TCP	50.39	129	41	5	1	109	285	410	4e-21	84.7	TCP
CCG019199.1.gene	LOC_Os05g48690.1_Trihelix	79.65	113	23	0	4	116	26	138	2e-51	169	Trihelix
CCG016356.1.gene	LOC_Os02g43300.1_Trihelix	58.38	370	109	5	257	616	259	593	1e-88	285	Trihelix
CCG007661.1.gene	LOC_Os05g03740.1_Trihelix	63.24	340	101	5	1	325	1	331	3e-63	200	Trihelix
CCG054176.1.gene	LOC_Os02g33610.1_Trihelix	28.57	105	61	2	3	101	81	177	1e-07	50.8	Trihelix
CCG015360.1.gene	LOC_Os01g52090.2_Trihelix	59.36	251	71	3	73	319	70	293	5e-67	211	Trihelix
CCG011079.1.gene	LOC_Os04g51320.1_Trihelix	47.46	59	27	1	904	962	159	213	1e-07	50.8	Trihelix
CCG014218.1.gene	LOC_Os10g41460.1_Trihelix	73.83	256	52	2	56	296	52	307	8e-74	227	Trihelix
CCG025146.1.gene	LOC_Os04g51320.1_Trihelix	70.21	47	10	1	208	250	52	98	3e-15	74.7	Trihelix
CCG009653.1.gene	LOC_Os02g01380.1_Trihelix	63.49	367	78	10	327	644	8	367	3e-83	264	Trihelix
CCG009753.2.gene	LOC_Os01g21590.1_Trihelix	71.79	156	43	1	119	273	99	254	3e-54	190	Trihelix
CCG014635.1.gene	LOC_Os09g38570.1_Trihelix	79.37	315	58	5	20	329	22	334	5e-152	427	Trihelix
CCG044487.1.gene	LOC_Os04g45940.1_Trihelix	68.88	196	49	3	17	206	16	205	2e-27	100	Trihelix
CCG044622.1.gene	LOC_Os04g36790.1_Trihelix	39.78	93	49	1	115	207	68	153	6e-17	79.3	Trihelix
CCG020520.1.gene	LOC_Os02g31160.1_Trihelix	63.31	139	41	3	18	148	26	162	8e-43	149	Trihelix
CCG033010.1.gene	LOC_Os03g02240.1_Trihelix	63.09	298	96	4	270	561	250	539	2e-91	298	Trihelix
CCG042948.1.gene	LOC_Os08g37810.1_Trihelix	57.19	292	118	5	23	313	29	314	1e-67	211	Trihelix
CCG033541.1.gene	LOC_Os02g01380.1_Trihelix	70.99	355	63	7	334	655	20	367	1e-97	301	Trihelix
CCG025656.1.gene	LOC_Os04g36790.1_Trihelix	40.86	93	48	1	116	208	68	153	3e-17	80.5	Trihelix
CCG022535.1.gene	LOC_Os02g33610.1_Trihelix	79.4	932	116	7	1	906	1	882	0	1412	Trihelix
CCG022541.2.gene	LOC_Os02g33770.1_Trihelix	66.03	368	107	8	1	356	1	362	1e-146	427	Trihelix
CCG006221.1.gene	LOC_Os03g02240.1_Trihelix	65.13	304	87	5	255	553	250	539	2e-89	292	Trihelix
CCG037921.1.gene	LOC_Os10g41460.1_Trihelix	72.97	185	37	1	55	226	52	236	4e-62	196	Trihelix
CCG008330.1.gene	LOC_Os04g51320.1_Trihelix	62.64	91	34	0	41	131	187	277	2e-18	75.5	Trihelix
CCG032476.2.gene	LOC_Os04g51320.1_Trihelix	71.43	35	10	0	13	47	52	86	7e-13	60.5	Trihelix
CCG017433.1.gene	LOC_Os01g21590.1_Trihelix	76.43	157	32	1	116	267	99	255	5e-56	193	Trihelix
CCG017501.1.gene	LOC_Os11g06410.3_Trihelix	65.37	410	130	7	7	409	6	410	4e-170	481	Trihelix
CCG051278.1.gene	LOC_Os02g33610.1_Trihelix	85.02	888	112	3	1	873	1	882	0	1472	Trihelix
CCG040224.1.gene	LOC_Os02g31160.1_Trihelix	57.22	388	103	7	1	339	1	374	3e-86	261	Trihelix
CCG006648.1.gene	LOC_Os05g03740.1_Trihelix	64.2	162	43	2	1	147	1	162	1e-42	146	Trihelix
CCG015528.1.gene	LOC_Os01g54930.1_VOZ	86.75	385	51	0	174	558	45	429	0	696	VOZ
CCG021881.1.gene	LOC_Os05g43950.1_VOZ	66.72	580	116	12	26	533	27	601	0	627	VOZ
CCG027723.1.gene	LOC_Os06g05350.1_Whirly	83.63	226	31	1	44	263	47	272	5e-128	365	Whirly
CCG021399.1.gene	LOC_Os02g06370.1_Whirly	83.48	230	35	2	1	229	1	228	1e-136	379	Whirly
CCG007092.1.gene	LOC_Os02g06370.1_Whirly	79.19	221	43	2	75	294	10	228	8e-115	327	Whirly
CCG048229.1.gene	LOC_Os01g60270.1_WOX	71.9	242	65	3	1	241	1	240	2e-89	262	WOX
CCG026248.1.gene	LOC_Os01g60270.1_WOX	78.1	242	51	1	23	262	26	267	3e-113	323	WOX
CCG038659.1.gene	LOC_Os05g09020.1_WRKY	59.22	206	65	6	1	199	1	194	1e-56	174	WRKY
CCG019149.1.gene	LOC_Os01g47560.1_WRKY	62.28	228	60	5	170	373	352	577	3e-69	224	WRKY
CCG016147.1.gene	LOC_Os11g02540.1_WRKY	44.78	230	98	9	1	223	8	215	3e-39	138	WRKY
CCG016417.1.gene	LOC_Os01g09100.1_WRKY	48.07	181	55	5	1	163	1	160	3e-38	127	WRKY
CCG016419.1.gene	LOC_Os01g09080.1_WRKY	57.8	519	167	17	1	490	1	496	2e-120	360	WRKY
CCG030881.1.gene	LOC_Os12g32250.1_WRKY	74.05	524	77	7	18	486	21	540	0	670	WRKY
CCG039871.1.gene	LOC_Os03g21710.1_WRKY	55.68	185	59	5	109	278	125	301	8e-49	163	WRKY
CCG039949.1.gene	LOC_Os03g20550.1_WRKY	70.64	218	42	6	1	209	1	205	1e-96	283	WRKY
CCG048422.1.gene	LOC_Os08g09800.1_WRKY	36.59	82	52	0	230	311	767	848	2e-13	67.8	WRKY
CCG054237.1.gene	LOC_Os09g25070.1_WRKY	50	326	96	11	2	277	3	311	5e-75	228	WRKY
CCG016691.1.gene	LOC_Os06g30860.1_WRKY	42.12	311	116	7	1	268	1	290	1e-44	155	WRKY
CCG015417.2.gene	LOC_Os01g53040.1_WRKY	49.53	321	98	8	1070	1328	1	319	4e-54	188	WRKY
CCG011634.1.gene	LOC_Os01g46800.1_WRKY	50.16	307	108	8	38	337	6	274	2e-77	235	WRKY
CCG011177.2.gene	LOC_Os08g38990.2_WRKY	64.46	484	157	6	1	483	1	470	2e-175	515	WRKY
CCG014509.1.gene	LOC_Os11g29870.1_WRKY	95.56	90	4	0	83	172	123	212	4e-63	192	WRKY
CCG009520.1.gene	LOC_Os08g09800.1_WRKY	24.72	356	217	7	106	434	223	554	1e-26	110	WRKY
CCG002756.1.gene	LOC_Os01g14440.1_WRKY	66.1	525	75	15	188	609	17	541	2e-151	447	WRKY
CCG003095.1.gene	LOC_Os03g21710.1_WRKY	43.97	116	41	4	104	199	169	280	4e-13	66.6	WRKY
CCG022050.1.gene	LOC_Os08g17400.1_WRKY	65.55	479	119	7	121	597	116	550	0	592	WRKY
CCG012742.1.gene	LOC_Os03g63810.1_WRKY	52.43	309	113	12	64	350	91	387	2e-78	242	WRKY
CCG012895.2.gene	LOC_Os04g04300.1_WRKY	86.96	46	4	2	96	141	21	64	9e-15	69.3	WRKY
CCG045681.1.gene	LOC_Os12g40570.2_WRKY	72.21	367	86	5	2	358	3	363	2e-165	463	WRKY
CCG052225.1.gene	LOC_Os03g33012.1_WRKY	70.18	493	128	7	1	491	1	476	0	532	WRKY
CCG052335.1.gene	LOC_Os04g51560.1_WRKY	48.15	297	107	9	1	272	1	275	4e-57	182	WRKY
CCG013386.3.gene	LOC_Os08g09800.1_WRKY	29.25	670	420	12	167	800	199	850	1e-82	279	WRKY
CCG013434.1.gene	LOC_Os12g01180.1_WRKY	48.36	213	93	4	52	253	240	446	1e-45	157	WRKY
CCG027590.2.gene	LOC_Os02g26430.1_WRKY	42.86	147	58	8	23	167	21	143	3e-09	53.1	WRKY
CCG043915.1.gene	LOC_Os11g29870.1_WRKY	85.05	107	7	1	83	180	125	231	1e-63	193	WRKY
CCG051752.1.gene	LOC_Os07g48260.1_WRKY	44.44	297	135	11	12	289	13	298	3e-47	159	WRKY
CCG042898.1.gene	LOC_Os08g38990.2_WRKY	63.99	486	164	7	1	483	1	478	0	555	WRKY
CCG018787.1.gene	LOC_Os09g16510.1_WRKY	56.71	365	115	13	1	327	1	360	2e-98	291	WRKY
CCG019019.1.gene	LOC_Os07g48260.1_WRKY	46.33	313	137	12	1406	1701	5	303	2e-50	179	WRKY
CCG021683.1.gene	LOC_Os05g40060.1_WRKY	40.38	312	128	10	12	276	28	328	5e-48	159	WRKY
CCG036244.1.gene	LOC_Os08g17400.1_WRKY	64.93	479	122	7	420	896	116	550	0	557	WRKY
CCG023142.1.gene	LOC_Os08g09800.1_WRKY	27.78	126	89	1	177	302	243	366	2e-08	52	WRKY
CCG023229.1.gene	LOC_Os05g27730.1_WRKY	66.73	505	128	15	1	483	1	487	1e-163	468	WRKY
CCG034722.1.gene	LOC_Os12g32250.1_WRKY	63.65	520	95	6	21	446	21	540	0	549	WRKY
CCG034806.1.gene	LOC_Os02g16540.1_WRKY	37.21	172	88	5	1	162	1	162	1e-07	47	WRKY
CCG040916.3.gene	LOC_Os03g53050.1_WRKY	83.29	347	51	4	71	414	1	343	1e-171	482	WRKY
CCG040978.1.gene	LOC_Os08g09900.1_WRKY	22.77	628	350	26	4	559	236	800	5e-16	77.8	WRKY
CCG048703.1.gene	LOC_Os01g53260.1_WRKY	61.57	216	59	6	37	231	42	254	2e-67	205	WRKY
CCG048950.1.gene	LOC_Os01g18584.1_WRKY	58.32	547	176	18	57	560	65	602	5e-121	366	WRKY
CCG041662.1.gene	LOC_Os08g09800.1_WRKY	27.04	307	191	8	220	507	229	521	1e-25	108	WRKY
CCG038030.1.gene	LOC_Os12g01180.1_WRKY	65.8	231	68	5	11	238	12	234	1e-61	197	WRKY
CCG032563.1.gene	LOC_Os08g09800.1_WRKY	26.53	343	209	12	9	341	541	850	6e-25	102	WRKY
CCG028474.1.gene	LOC_Os04g39570.1_WRKY	54.35	804	231	32	1	707	234	998	0	581	WRKY
CCG026636.1.gene	LOC_Os05g04640.1_WRKY	70.46	237	48	6	239	468	232	453	2e-74	241	WRKY
CCG027005.1.gene	LOC_Os01g53260.1_WRKY	93.55	93	6	0	128	220	162	254	4e-63	193	WRKY
CCG023947.1.gene	LOC_Os05g27730.1_WRKY	59.84	376	81	12	1	318	1	364	1e-85	263	WRKY
CCG024096.1.gene	LOC_Os03g45450.1_WRKY	68.48	92	27	2	1	91	52	142	5e-36	116	WRKY
CCG024259.2.gene	LOC_Os01g74140.1_WRKY	70.08	127	29	5	47	166	65	189	5e-41	143	WRKY
CCG017352.2.gene	LOC_Os04g46060.1_WRKY	48.1	210	41	8	460	603	43	250	2e-30	116	WRKY
CCG050436.1.gene	LOC_Os12g01180.1_WRKY	48.36	213	93	4	52	253	240	446	1e-45	157	WRKY
CCG025985.1.gene	LOC_Os08g13840.1_WRKY	59.24	184	44	5	1	156	1	181	1e-21	91.3	WRKY
CCG050800.3.gene	LOC_Os10g42850.1_WRKY	78.38	74	8	1	153	226	124	189	5e-30	112	WRKY
CCG051198.1.gene	LOC_Os02g08440.1_WRKY	64.25	372	88	6	1	351	1	348	1e-132	379	WRKY
CCG051238.1.gene	LOC_Os07g02060.1_WRKY	52.04	319	98	13	14	315	8	288	1e-73	225	WRKY
CCG030133.1.gene	LOC_Os09g16510.1_WRKY	55.8	319	116	7	1	295	1	318	1e-87	264	WRKY
CCG030136.1.gene	LOC_Os09g16510.1_WRKY	62.64	273	77	9	1	251	1	270	9e-99	292	WRKY
CCG047021.1.gene	LOC_Os01g14440.1_WRKY	64.41	472	74	16	57	437	17	485	2e-137	406	WRKY
CCG006781.1.gene	LOC_Os01g09080.1_WRKY	57.34	518	169	17	1	484	1	500	1e-129	383	WRKY
CCG006782.1.gene	LOC_Os01g09100.1_WRKY	53.76	173	55	3	1	159	1	162	1e-42	139	WRKY
CCG006861.1.gene	LOC_Os07g02060.1_WRKY	60.54	185	67	3	11	194	5	184	5e-64	201	WRKY
CCG006971.1.gene	LOC_Os02g08440.1_WRKY	67.96	362	78	8	1	338	1	348	9e-140	397	WRKY
CCG039430.1.gene	LOC_Os07g06620.1_YABBY	84.17	139	21	1	9	146	23	161	2e-85	244	YABBY
CCG038645.1.gene	LOC_Os05g50310.1_ZF-HD	85.19	54	8	0	26	79	42	95	8e-27	102	ZF-HD
CCG045713.1.gene	LOC_Os05g50310.1_ZF-HD	63.1	187	69	0	26	212	42	228	5e-63	194	ZF-HD
CCG019940.1.gene	LOC_Os12g10630.1_ZF-HD	63.04	257	77	5	1	254	1	242	1e-73	225	ZF-HD
CCG014892.1.gene	LOC_Os12g10630.1_ZF-HD	63.49	252	81	4	16	266	1	242	1e-66	207	ZF-HD
CCG022997.1.gene	LOC_Os11g13930.1_ZF-HD	58.44	320	105	8	40	336	51	365	3e-81	252	ZF-HD
CCG008307.1.gene	LOC_Os02g47770.1_ZF-HD	54.52	387	122	10	1	353	1	367	6e-58	191	ZF-HD
CCG008408.1.gene	LOC_Os11g13930.1_ZF-HD	55.01	369	132	11	1	339	1	365	1e-83	259	ZF-HD
CCG035997.1.gene	LOC_Os09g29130.1_ZF-HD	71.19	59	17	0	15	73	47	105	3e-23	87.8	ZF-HD
CCG030213.1.gene	LOC_Os05g50310.1_ZF-HD	89.66	58	6	0	150	207	165	222	5e-29	105	ZF-HD
