# Supplementary material for: Integrated analysis of co-expression, conserved genes and gene families reveal core regulatory network of heat stress response in Cleistogenes songorica, a xerophyte perennial desert plant
Source: BMC Genomics. 2020 Oct 16;21:715. doi: 10.1186/s12864-020-07122-8 (PMC7566159; doi:10.1186/s12864-020-07122-8)
Supplement: Supplementary file 6 — Additional file 6: Table S5. List of conserved heat-responsive genes shared across 4 Poaceae species and their expression patterns in C. songorica [file 12864_2020_7122_MOESM6_ESM.xlsx]

## Sheet: Sheet1
Table S5 List of conserved heat-responsive genes shared across 4 Poaceae species and their expression patterns in C. songorica.
C. songorica	Gene family	Differentially expressed in Shoot	Differentially expressed in Root	Rice	Hordeum vulgare	Brachypodium distachyon
CCG014754.1.gene	unkonw	null	expressed	LOC_Os06g36930	HORVU7Hr1G087690	BRADI1G37720
CCG012782.1.gene	unkonw	null	expressed	LOC_Os03g42520	BRADI4G00340	BRADI4G00340
CCG027101.1.gene	unkonw	expressed	null	LOC_Os11g32890	HORVU6Hr1G073540	BRADI4G17200
CCG024738.1.gene	unkonw	expressed	expressed	LOC_Os02g15930	HORVU4Hr1G090660	BRADI3G09740
CCG036354.1.gene	unkonw	expressed	null	LOC_Os06g36930	HORVU7Hr1G087690	BRADI1G37720
CCG034263.1.gene	unkonw	expressed	expressed	LOC_Os03g16460	HORVU4Hr1G060150	BRADI1G66800
CCG049238.1.gene	unkonw	expressed	expressed	LOC_Os02g15930	HORVU4Hr1G090660	BRADI3G09740
CCG039251.1.gene	unkonw	expressed	null	LOC_Os06g36930	HORVU7Hr1G087690	BRADI1G37720
CCG037116.1.gene	(2R)-phospho-3-sulfolactate synthase (ComA)	expressed	expressed	LOC_Os03g45720	HORVU7Hr1G101920	BRADI1G32990
CCG003595.1.gene	AAA domain (Cdc48 subfamily)	null	expressed	LOC_Os05g44340	HORVU1Hr1G076190	BRADI3G06107
CCG004914.1.gene	AAA domain (Cdc48 subfamily)	null	expressed	LOC_Os02g08490	HORVU1Hr1G076190	BRADI3G06107
CCG006968.1.gene	AAA domain (Cdc48 subfamily)	expressed	null	LOC_Os02g08490	HORVU1Hr1G076190	BRADI3G06107;BRADI1G01240;BRADI2G49660;BRADI2G19540;BRADI3G14250
CCG009691.1.gene	AAA domain (Cdc48 subfamily)	null	expressed	LOC_Os02g08490;LOC_Os03g31300;LOC_Os05g44340;LOC_Os02g08490;LOC_Os03g31300	HORVU1Hr1G076190;HORVU3Hr1G071120;HORVU4Hr1G090440;HORVU6Hr1G028690	BRADI3G06107;BRADI1G01240;BRADI2G49660;BRADI2G19540;BRADI3G14250
CCG015479.1.gene	AAA domain (Cdc48 subfamily)	expressed	expressed	LOC_Os02g08490;LOC_Os03g31300;LOC_Os05g44340;LOC_Os02g08490;LOC_Os03g31300	HORVU1Hr1G076190;HORVU3Hr1G071120;HORVU4Hr1G090440;HORVU6Hr1G028690	BRADI3G06107;BRADI1G01240;BRADI2G49660;BRADI2G19540;BRADI3G14250
CCG020518.1.gene	AAA domain (Cdc48 subfamily)	expressed	expressed	LOC_Os02g08490;LOC_Os03g31300;LOC_Os05g44340;LOC_Os02g08490;LOC_Os03g31300	HORVU1Hr1G076190;HORVU3Hr1G071120;HORVU4Hr1G090440;HORVU6Hr1G028690	BRADI3G06107;BRADI1G01240;BRADI2G49660;BRADI2G19540;BRADI3G14250
CCG021914.1.gene	AAA domain (Cdc48 subfamily)	expressed	expressed	LOC_Os02g08490;LOC_Os03g31300;LOC_Os05g44340;LOC_Os02g08490;LOC_Os03g31300	HORVU1Hr1G076190;HORVU3Hr1G071120;HORVU4Hr1G090440;HORVU6Hr1G028690	BRADI3G06107;BRADI1G01240;BRADI2G49660;BRADI2G19540;BRADI3G14250
CCG025663.2.gene	AAA domain (Cdc48 subfamily)	null	expressed	LOC_Os02g08490;LOC_Os03g31300;LOC_Os05g44340;LOC_Os02g08490;LOC_Os03g31300	HORVU1Hr1G076190;HORVU3Hr1G071120;HORVU4Hr1G090440;HORVU6Hr1G028690	BRADI3G06107;BRADI1G01240;BRADI2G49660;BRADI2G19540;BRADI3G14250
CCG035091.1.gene	AAA domain (Cdc48 subfamily)	null	expressed	LOC_Os02g08490;LOC_Os03g31300;LOC_Os05g44340	HORVU1Hr1G076190;HORVU3Hr1G071120;HORVU4Hr1G090440;HORVU6Hr1G028690	BRADI3G06107;BRADI1G01240;BRADI2G49660;BRADI2G19540
CCG044616.2.gene	AAA domain (Cdc48 subfamily)	null	expressed	LOC_Os02g08490;LOC_Os03g31300;LOC_Os05g44340	HORVU1Hr1G076190;HORVU3Hr1G071120;HORVU4Hr1G090440;HORVU6Hr1G028690	BRADI3G06107;BRADI1G01240;BRADI2G49660;BRADI2G19540
CCG049583.1.gene	AAA domain (Cdc48 subfamily)	null	expressed	LOC_Os02g08490;LOC_Os03g31300;LOC_Os05g44340;LOC_Os02g08490;LOC_Os03g31300	HORVU1Hr1G076190;HORVU3Hr1G071120;HORVU4Hr1G090440;HORVU6Hr1G028690	BRADI3G06107;BRADI1G01240;BRADI2G49660;BRADI2G19540;BRADI3G14250
CCG051196.1.gene	AAA domain (Cdc48 subfamily)	expressed	null	LOC_Os02g08490;LOC_Os03g31300;LOC_Os05g44340;LOC_Os02g08490;LOC_Os03g31300	HORVU1Hr1G076190;HORVU3Hr1G071120;HORVU4Hr1G090440;HORVU6Hr1G028690	BRADI3G06107;BRADI1G01240;BRADI2G49660;BRADI2G19540;BRADI3G14250
CCG052214.1.gene	AAA domain (Cdc48 subfamily)	expressed	expressed	LOC_Os02g08490;LOC_Os03g31300;LOC_Os05g44340;LOC_Os02g08490;LOC_Os03g31300	HORVU1Hr1G076190;HORVU3Hr1G071120;HORVU4Hr1G090440;HORVU6Hr1G028690	BRADI3G06107;BRADI1G01240;BRADI2G49660;BRADI2G19540;BRADI3G14250
CCG008286.1.gene	AAA lid domain	expressed	expressed	LOC_Os02g08490;LOC_Os03g31300;LOC_Os05g44340;LOC_Os02g08490;LOC_Os03g31300	HORVU1Hr1G076190;HORVU3Hr1G071120;HORVU4Hr1G090440;HORVU6Hr1G028690	BRADI3G06107;BRADI1G01240;BRADI2G49660;BRADI2G19540;BRADI3G14250
CCG033254.1.gene	AAA lid domain	null	expressed	LOC_Os02g08490;LOC_Os03g31300;LOC_Os05g44340;LOC_Os02g08490;LOC_Os03g31300	HORVU1Hr1G076190;HORVU3Hr1G071120;HORVU4Hr1G090440;HORVU6Hr1G028690	BRADI3G06107;BRADI1G01240;BRADI2G49660;BRADI2G19540;BRADI3G14250
CCG035156.1.gene	AAA lid domain	null	expressed	LOC_Os02g08490;LOC_Os03g31300;LOC_Os05g44340;LOC_Os02g08490;LOC_Os03g31300	HORVU1Hr1G076190;HORVU3Hr1G071120;HORVU4Hr1G090440;HORVU6Hr1G028690	BRADI3G06107;BRADI1G01240;BRADI2G49660;BRADI2G19540;BRADI3G14250
CCG041688.1.gene	AAA lid domain	null	expressed	LOC_Os02g08490;LOC_Os03g31300;LOC_Os05g44340;LOC_Os02g08490;LOC_Os03g31300	HORVU1Hr1G076190;HORVU3Hr1G071120;HORVU4Hr1G090440;HORVU6Hr1G028690	BRADI3G06107;BRADI1G01240;BRADI2G49660;BRADI2G19540;BRADI3G14250
CCG051332.5.gene	AAA lid domain	expressed	expressed	LOC_Os02g08490;LOC_Os03g31300;LOC_Os05g44340;LOC_Os02g08490;LOC_Os03g31300	HORVU1Hr1G076190;HORVU3Hr1G071120;HORVU4Hr1G090440;HORVU6Hr1G028690	BRADI3G06107;BRADI1G01240;BRADI2G49660;BRADI2G19540;BRADI3G14250
CCG000827.1.gene	AMP-binding enzyme	expressed	null	LOC_Os03g04140;LOC_Os03g03790	HORVU4Hr1G081420	BRADI1G76170
CCG006570.1.gene	AMP-binding enzyme	expressed	null	LOC_Os03g04140;LOC_Os03g03790	HORVU4Hr1G081420	BRADI1G76170
CCG021085.1.gene	AMP-binding enzyme	null	expressed	LOC_Os03g04140;LOC_Os03g03790	HORVU4Hr1G081420	BRADI1G76170
CCG025107.1.gene	AMP-binding enzyme	expressed	expressed	LOC_Os03g04140;LOC_Os03g03790	HORVU4Hr1G081420	BRADI1G76170
CCG029687.1.gene	AMP-binding enzyme	expressed	null	LOC_Os03g04140;LOC_Os03g03790	HORVU4Hr1G081420	BRADI1G76170
CCG030809.1.gene	AMP-binding enzyme	expressed	null	LOC_Os03g04140;LOC_Os03g03790	HORVU4Hr1G081420	BRADI1G76170
CCG033837.1.gene	AMP-binding enzyme	expressed	expressed	LOC_Os03g04140;LOC_Os03g03790	HORVU4Hr1G081420	BRADI1G76170
CCG040034.1.gene	AMP-binding enzyme	expressed	null	LOC_Os03g04140;LOC_Os03g03790	HORVU4Hr1G081420	BRADI1G76170
CCG042490.1.gene	AMP-binding enzyme	null	expressed	LOC_Os03g04140;LOC_Os03g03790	HORVU4Hr1G081420	BRADI1G76170
CCG042493.3.gene	AMP-binding enzyme	null	expressed	LOC_Os03g04140;LOC_Os03g03790	HORVU4Hr1G081420	BRADI1G76170
CCG000933.1.gene	BAG domain	expressed	expressed	LOC_Os02g15930	HORVU4Hr1G090660	BRADI3G09740
CCG033471.1.gene	C2 domain	null	expressed	LOC_Os06g40170	HORVU5Hr1G084740	BRADI3G01860
CCG008702.1.gene	Cation efflux family	expressed	expressed	LOC_Os02g53490	HORVU4Hr1G065110	BRADI3G57420
CCG031021.4.gene	Cation efflux family	expressed	expressed	LOC_Os02g53490	HORVU4Hr1G065110	BRADI3G57420
CCG031702.2.gene	Cation efflux family	null	expressed	LOC_Os02g53490	HORVU4Hr1G065110	BRADI3G57420
CCG022441.2.gene	Cellulose synthase	null	expressed	LOC_Os12g23980	HORVU2Hr1G102920;HORVU6Hr1G018160;HORVU4Hr1G013170	BRADI5G23480;BRADI3G20580;BRADI3G31690;BRADI1G14860;BRADI5G03790;BRADI3G07280
CCG013826.1.gene	Fibronectin type-III domain	expressed	null	LOC_Os12g23980	HORVU2Hr1G102920;HORVU6Hr1G018160;HORVU4Hr1G013170	BRADI5G23480;BRADI3G20580;BRADI3G31690;BRADI1G14860;BRADI5G03790;BRADI3G07280
CCG015402.1.gene	Fibronectin type-III domain	expressed	null	LOC_Os12g23980	HORVU2Hr1G102920;HORVU6Hr1G018160;HORVU4Hr1G013170	BRADI5G23480;BRADI3G20580;BRADI3G31690;BRADI1G14860;BRADI5G03790;BRADI3G07280
CCG032578.1.gene	Fibronectin type-III domain	null	expressed	LOC_Os12g23980	HORVU2Hr1G102920;HORVU6Hr1G018160;HORVU4Hr1G013170	BRADI5G23480;BRADI3G20580;BRADI3G31690;BRADI1G14860;BRADI5G03790;BRADI3G07280
CCG004666.2.gene	FKBP-type peptidyl-prolyl cis-trans isomerase	null	expressed	LOC_Os02g28980;LOC_Os04g28420	HORVU2Hr1G007980;HORVU2Hr1G067750;HORVU7Hr1G053170	BRADI3G40890;BRADI5G06390;BRADI3G43640
CCG005403.1.gene	FKBP-type peptidyl-prolyl cis-trans isomerase	expressed	null	LOC_Os02g28980;LOC_Os04g28420	HORVU2Hr1G007980;HORVU2Hr1G067750;HORVU7Hr1G053170	BRADI3G40890;BRADI5G06390;BRADI3G43640
CCG006409.1.gene	FKBP-type peptidyl-prolyl cis-trans isomerase	expressed	expressed	LOC_Os02g28980;LOC_Os04g28420	HORVU2Hr1G007980;HORVU2Hr1G067750;HORVU7Hr1G053170	BRADI3G40890;BRADI5G06390;BRADI3G43640
CCG045309.1.gene	FKBP-type peptidyl-prolyl cis-trans isomerase	expressed	expressed	LOC_Os02g28980;LOC_Os04g28420	HORVU2Hr1G007980;HORVU2Hr1G067750;HORVU7Hr1G053170	BRADI3G40890;BRADI5G06390;BRADI3G43640
CCG048549.1.gene	FKBP-type peptidyl-prolyl cis-trans isomerase	expressed	null	LOC_Os02g28980;LOC_Os04g28420	HORVU2Hr1G007980;HORVU2Hr1G067750;HORVU7Hr1G053170	BRADI3G40890;BRADI5G06390;BRADI3G43640
CCG019243.1.gene	Glutathione S-transferase, N-terminal domain	expressed	expressed	LOC_Os01g27360	HORVU1Hr1G017050	BRADI2G13110
CCG038447.1.gene	Hsp20/alpha crystallin family	expressed	expressed	LOC_Os01g04360	HORVU2Hr1G120170	BRADI2G12990
CCG034287.1.gene	Hsp20/alpha crystallin family	expressed	null	LOC_Os03g15960	HORVU4Hr1G060760	BRADI1G67040;BRADI1G67080
CCG004068.1.gene	Hsp20/alpha crystallin family	expressed	expressed	LOC_Os06g14240	HORVU0Hr1G020420	BRADI1G44230
CCG038449.1.gene	Hsp20/alpha crystallin family	expressed	null	LOC_Os01g04360	HORVU2Hr1G120170;HORVU3Hr1G006530;HORVU3Hr1G007380	BRADI2G12990
CCG051842.1.gene	Hsp20/alpha crystallin family	expressed	null	LOC_Os01g04360;LOC_Os01g04370;LOC_Os01g04380	HORVU2Hr1G120170;HORVU3Hr1G006530;HORVU3Hr1G007380	BRADI2G12990
CCG052111.1.gene	Hsp20/alpha crystallin family	expressed	null	LOC_Os01g04360;LOC_Os01g04370;LOC_Os01g04380	HORVU2Hr1G120170;HORVU3Hr1G006530;HORVU3Hr1G007380	BRADI2G12990
CCG017613.1.gene	Hsp70 protein	expressed	expressed	LOC_Os03g11910	HORVU4Hr1G067430	BRADI1G69700
CCG002534.1.gene	Hsp70 protein	expressed	expressed	LOC_Os03g16860;LOC_Os01g62290;LOC_Os03g02260;LOC_Os03g16920;LOC_Os03g50250;LOC_Os05g38530	HORVU1Hr1G030790;HORVU1Hr1G072220;HORVU3Hr1G086500;HORVU4Hr1G059260;HORVU4Hr1G059390;HORVU4Hr1G089090;HORVU5Hr1G021310;HORVU6Hr1G008880;	BRADI1G66470;BRADI1G66590;BRADI1G77637;BRADI2G23250;BRADI2G30560
CCG031113.1.gene	Hsp70 protein	expressed	expressed	LOC_Os03g11910	HORVU4Hr1G067430	BRADI1G69700
CCG003860.1.gene	Hsp70 protein	null	expressed	LOC_Os03g16860;LOC_Os01g62290;LOC_Os03g02260;LOC_Os03g16920;LOC_Os03g50250;LOC_Os05g38530	HORVU1Hr1G030790;HORVU1Hr1G072220;HORVU3Hr1G086500;HORVU4Hr1G059260;HORVU4Hr1G059390;HORVU4Hr1G089090;HORVU5Hr1G021310;HORVU6Hr1G008880;	BRADI1G66470;BRADI1G66590;BRADI1G77637;BRADI2G23250;BRADI2G30560
CCG005611.1.gene	Hsp70 protein	null	expressed	LOC_Os03g16860;LOC_Os01g62290;LOC_Os03g02260;LOC_Os03g16920;LOC_Os03g50250;LOC_Os05g38530	HORVU1Hr1G030790;HORVU1Hr1G072220;HORVU3Hr1G086500;HORVU4Hr1G059260;HORVU4Hr1G059390;HORVU4Hr1G089090;HORVU5Hr1G021310;HORVU6Hr1G008880;	BRADI1G66470;BRADI1G66590;BRADI1G77637;BRADI2G23250;BRADI2G30560
CCG009376.1.gene	Hsp70 protein	expressed	null	LOC_Os03g16860;LOC_Os01g62290;LOC_Os03g02260;LOC_Os03g16920;LOC_Os03g50250;LOC_Os05g38530	HORVU1Hr1G030790;HORVU1Hr1G072220;HORVU3Hr1G086500;HORVU4Hr1G059260;HORVU4Hr1G059390;HORVU4Hr1G089090;HORVU5Hr1G021310;HORVU6Hr1G008880;	BRADI1G66470;BRADI1G66590;BRADI1G77637;BRADI2G23250;BRADI2G30560
CCG015975.1.gene	Hsp70 protein	expressed	null	LOC_Os03g16860;LOC_Os01g62290;LOC_Os03g02260;LOC_Os03g16920;LOC_Os03g50250;LOC_Os05g38530	HORVU1Hr1G030790;HORVU1Hr1G072220;HORVU3Hr1G086500;HORVU4Hr1G059260;HORVU4Hr1G059390;HORVU4Hr1G089090;HORVU5Hr1G021310;HORVU6Hr1G008880;	BRADI1G66470;BRADI1G66590;BRADI1G77637;BRADI2G23250;BRADI2G30560
CCG019717.1.gene	Hsp70 protein	expressed	null	LOC_Os03g16860;LOC_Os01g62290;LOC_Os03g02260;LOC_Os03g16920;LOC_Os03g50250;LOC_Os05g38530	HORVU1Hr1G030790;HORVU1Hr1G072220;HORVU3Hr1G086500;HORVU4Hr1G059260;HORVU4Hr1G059390;HORVU4Hr1G089090;HORVU5Hr1G021310;HORVU6Hr1G008880;	BRADI1G66470;BRADI1G66590;BRADI1G77637;BRADI2G23250;BRADI2G30560
CCG020442.5.gene	Hsp70 protein	expressed	null	LOC_Os03g16860;LOC_Os01g62290;LOC_Os03g02260;LOC_Os03g16920;LOC_Os03g50250;LOC_Os05g38530	HORVU1Hr1G030790;HORVU1Hr1G072220;HORVU3Hr1G086500;HORVU4Hr1G059260;HORVU4Hr1G059390;HORVU4Hr1G089090;HORVU5Hr1G021310;HORVU6Hr1G008880;	BRADI1G66470;BRADI1G66590;BRADI1G77637;BRADI2G23250;BRADI2G30560
CCG029301.1.gene	Hsp70 protein	expressed	null	LOC_Os03g16860;LOC_Os01g62290;LOC_Os03g02260;LOC_Os03g16920;LOC_Os03g50250;LOC_Os05g38530	HORVU1Hr1G030790;HORVU1Hr1G072220;HORVU3Hr1G086500;HORVU4Hr1G059260;HORVU4Hr1G059390;HORVU4Hr1G089090;HORVU5Hr1G021310;HORVU6Hr1G008880;	BRADI1G66470;BRADI1G66590;BRADI1G77637;BRADI2G23250;BRADI2G30560
CCG030299.1.gene	Hsp70 protein	null	expressed	LOC_Os03g16860;LOC_Os01g62290;LOC_Os03g02260;LOC_Os03g16920;LOC_Os03g50250;LOC_Os05g38530	HORVU1Hr1G030790;HORVU1Hr1G072220;HORVU3Hr1G086500;HORVU4Hr1G059260;HORVU4Hr1G059390;HORVU4Hr1G089090;HORVU5Hr1G021310;HORVU6Hr1G008880;	BRADI1G66470;BRADI1G66590;BRADI1G77637;BRADI2G23250;BRADI2G30560
CCG030790.1.gene	Hsp70 protein	null	expressed	LOC_Os03g16860;LOC_Os01g62290;LOC_Os03g02260;LOC_Os03g16920;LOC_Os03g50250;LOC_Os05g38530	HORVU1Hr1G030790;HORVU1Hr1G072220;HORVU3Hr1G086500;HORVU4Hr1G059260;HORVU4Hr1G059390;HORVU4Hr1G089090;HORVU5Hr1G021310;HORVU6Hr1G008880;	BRADI1G66470;BRADI1G66590;BRADI1G77637;BRADI2G23250;BRADI2G30560
CCG031004.1.gene	Hsp70 protein	null	expressed	LOC_Os03g16860;LOC_Os01g62290;LOC_Os03g02260;LOC_Os03g16920;LOC_Os03g50250;LOC_Os05g38530	HORVU1Hr1G030790;HORVU1Hr1G072220;HORVU3Hr1G086500;HORVU4Hr1G059260;HORVU4Hr1G059390;HORVU4Hr1G089090;HORVU5Hr1G021310;HORVU6Hr1G008880;	BRADI1G66470;BRADI1G66590;BRADI1G77637;BRADI2G23250;BRADI2G30560
CCG033497.1.gene	Hsp70 protein	expressed	null	LOC_Os03g16860;LOC_Os01g62290;LOC_Os03g02260;LOC_Os03g16920;LOC_Os03g50250;LOC_Os05g38530	HORVU1Hr1G030790;HORVU1Hr1G072220;HORVU3Hr1G086500;HORVU4Hr1G059260;HORVU4Hr1G059390;HORVU4Hr1G089090;HORVU5Hr1G021310;HORVU6Hr1G008880;	BRADI1G66470;BRADI1G66590;BRADI1G77637;BRADI2G23250;BRADI2G30560
CCG037573.1.gene	Hsp70 protein	expressed	expressed	LOC_Os03g16860;LOC_Os01g62290;LOC_Os03g02260;LOC_Os03g16920;LOC_Os03g50250;LOC_Os05g38530	HORVU1Hr1G030790;HORVU1Hr1G072220;HORVU3Hr1G086500;HORVU4Hr1G059260;HORVU4Hr1G059390;HORVU4Hr1G089090;HORVU5Hr1G021310;HORVU6Hr1G008880;	BRADI1G66470;BRADI1G66590;BRADI1G77637;BRADI2G23250;BRADI2G30560
CCG038126.1.gene	Hsp70 protein	expressed	null	LOC_Os03g16860;LOC_Os01g62290;LOC_Os03g02260;LOC_Os03g16920;LOC_Os03g50250;LOC_Os05g38530	HORVU1Hr1G030790;HORVU1Hr1G072220;HORVU3Hr1G086500;HORVU4Hr1G059260;HORVU4Hr1G059390;HORVU4Hr1G089090;HORVU5Hr1G021310;HORVU6Hr1G008880;	BRADI1G66470;BRADI1G66590;BRADI1G77637;BRADI2G23250;BRADI2G30560
CCG044072.1.gene	Hsp70 protein	null	expressed	LOC_Os03g16860;LOC_Os01g62290;LOC_Os03g02260;LOC_Os03g16920;LOC_Os03g50250;LOC_Os05g38530	HORVU1Hr1G030790;HORVU1Hr1G072220;HORVU3Hr1G086500;HORVU4Hr1G059260;HORVU4Hr1G059390;HORVU4Hr1G089090;HORVU5Hr1G021310;HORVU6Hr1G008880;	BRADI1G66470;BRADI1G66590;BRADI1G77637;BRADI2G23250;BRADI2G30560
CCG050524.1.gene	Hsp70 protein	null	expressed	LOC_Os03g16860;LOC_Os01g62290;LOC_Os03g02260;LOC_Os03g16920;LOC_Os03g50250;LOC_Os05g38530	HORVU1Hr1G030790;HORVU1Hr1G072220;HORVU3Hr1G086500;HORVU4Hr1G059260;HORVU4Hr1G059390;HORVU4Hr1G089090;HORVU5Hr1G021310;HORVU6Hr1G008880;	BRADI1G66470;BRADI1G66590;BRADI1G77637;BRADI2G23250;BRADI2G30560
CCG003756.2.gene	Hsp90 protein	expressed	expressed	LOC_Os04g01740;LOC_Os08g39140;LOC_Os09g29840;LOC_Os12g32986	HORVU2Hr1G005170;HORVU5Hr1G070720;HORVU7Hr1G049370;HORVU7Hr1G117000	BRADI1G30130;BRADI3G39620;BRADI3G39630;BRADI4G06370;BRADI4G32941
CCG012838.1.gene	Hsp90 protein	expressed	expressed	LOC_Os04g01740;LOC_Os08g39140;LOC_Os09g29840;LOC_Os12g32986	HORVU2Hr1G005170;HORVU5Hr1G070720;HORVU7Hr1G049370;HORVU7Hr1G117000	BRADI1G30130;BRADI3G39620;BRADI3G39630;BRADI4G06370;BRADI4G32941
CCG015095.3.gene	Hsp90 protein	expressed	expressed	LOC_Os04g01740;LOC_Os08g39140;LOC_Os09g29840;LOC_Os12g32986	HORVU2Hr1G005170;HORVU5Hr1G070720;HORVU7Hr1G049370;HORVU7Hr1G117000	BRADI1G30130;BRADI3G39620;BRADI3G39630;BRADI4G06370;BRADI4G32941
CCG030843.1.gene	Hsp90 protein	expressed	null	LOC_Os04g01740;LOC_Os08g39140;LOC_Os09g29840;LOC_Os12g32986	HORVU2Hr1G005170;HORVU5Hr1G070720;HORVU7Hr1G049370;HORVU7Hr1G117000	BRADI1G30130;BRADI3G39620;BRADI3G39630;BRADI4G06370;BRADI4G32941
CCG034756.1.gene	Hsp90 protein	expressed	null	LOC_Os04g01740;LOC_Os08g39140;LOC_Os09g29840;LOC_Os12g32986	HORVU2Hr1G005170;HORVU5Hr1G070720;HORVU7Hr1G049370;HORVU7Hr1G117000	BRADI1G30130;BRADI3G39620;BRADI3G39630;BRADI4G06370;BRADI4G32941
CCG042890.1.gene	Hsp90 protein	expressed	expressed	LOC_Os04g01740;LOC_Os08g39140;LOC_Os09g29840;LOC_Os12g32986	HORVU2Hr1G005170;HORVU5Hr1G070720;HORVU7Hr1G049370;HORVU7Hr1G117000	BRADI1G30130;BRADI3G39620;BRADI3G39630;BRADI4G06370;BRADI4G32941
CCG039274.1.gene	Hsp90 protein	expressed	expressed	LOC_Os04g01740;LOC_Os08g39140;LOC_Os09g29840;LOC_Os12g32986	HORVU2Hr1G005170;HORVU5Hr1G070720;HORVU7Hr1G049370;HORVU7Hr1G117000	BRADI1G30130;BRADI3G39620;BRADI3G39630;BRADI4G06370;BRADI4G32941
CCG042934.1.gene	Hsp90 protein	expressed	expressed	LOC_Os04g01740;LOC_Os08g39140;LOC_Os09g29840;LOC_Os12g32986	HORVU2Hr1G005170;HORVU5Hr1G070720;HORVU7Hr1G049370;HORVU7Hr1G117000	BRADI1G30130;BRADI3G39620;BRADI3G39630;BRADI4G06370;BRADI4G32941
CCG045535.2.gene	Hsp90 protein	expressed	expressed	LOC_Os04g01740;LOC_Os08g39140;LOC_Os09g29840;LOC_Os12g32986	HORVU2Hr1G005170;HORVU5Hr1G070720;HORVU7Hr1G049370;HORVU7Hr1G117000	BRADI1G30130;BRADI3G39620;BRADI3G39630;BRADI4G06370;BRADI4G32941
CCG006937.1.gene	Inhibitor of apoptosis-promoting Bax1	expressed	expressed	LOC_Os03g53400	HORVU5Hr1G094490	BRADI1G08870
CCG040892.2.gene	Inhibitor of apoptosis-promoting Bax1	expressed	null	LOC_Os03g53400	HORVU5Hr1G094490	BRADI1G08870
CCG000836.1.gene	Leucine-Rich Repeat Receptor-Like Kinases	expressed	null	LOC_Os12g43640	HORVU4Hr1G088570;HORVU6Hr1G085710	BRADI1G58460;BRADI2G04330;BRADI2G34337;BRADI2G56750;BRADI3G28380;BRADI3G35137;BRADI4G21830
CCG003159.1.gene	Leucine-Rich Repeat Receptor-Like Kinases	null	expressed	LOC_Os12g43640	HORVU4Hr1G088570;HORVU6Hr1G085710	BRADI1G58460;BRADI2G04330;BRADI2G34337;BRADI2G56750;BRADI3G28380;BRADI3G35137;BRADI4G21830
CCG004368.1.gene	Leucine-Rich Repeat Receptor-Like Kinases	null	expressed	LOC_Os12g43640	HORVU4Hr1G088570;HORVU6Hr1G085710	BRADI1G58460;BRADI2G04330;BRADI2G34337;BRADI2G56750;BRADI3G28380;BRADI3G35137;BRADI4G21830
CCG004648.1.gene	Leucine-Rich Repeat Receptor-Like Kinases	expressed	null	LOC_Os12g43640	HORVU4Hr1G088570;HORVU6Hr1G085710	BRADI1G58460;BRADI2G04330;BRADI2G34337;BRADI2G56750;BRADI3G28380;BRADI3G35137;BRADI4G21830
CCG008688.1.gene	Leucine-Rich Repeat Receptor-Like Kinases	expressed	expressed	LOC_Os12g43640	HORVU4Hr1G088570;HORVU6Hr1G085710	BRADI1G58460;BRADI2G04330;BRADI2G34337;BRADI2G56750;BRADI3G28380;BRADI3G35137;BRADI4G21830
CCG012808.1.gene	Leucine-Rich Repeat Receptor-Like Kinases	expressed	expressed	LOC_Os12g43640	HORVU4Hr1G088570;HORVU6Hr1G085710	BRADI1G58460;BRADI2G04330;BRADI2G34337;BRADI2G56750;BRADI3G28380;BRADI3G35137;BRADI4G21830
CCG013758.2.gene	Leucine-Rich Repeat Receptor-Like Kinases	null	expressed	LOC_Os12g43640	HORVU4Hr1G088570;HORVU6Hr1G085710	BRADI1G58460;BRADI2G04330;BRADI2G34337;BRADI2G56750;BRADI3G28380;BRADI3G35137;BRADI4G21830
CCG015828.1.gene	Leucine-Rich Repeat Receptor-Like Kinases	expressed	null	LOC_Os12g43640	HORVU4Hr1G088570;HORVU6Hr1G085710	BRADI1G58460;BRADI2G04330;BRADI2G34337;BRADI2G56750;BRADI3G28380;BRADI3G35137;BRADI4G21830
CCG016165.1.gene	Leucine-Rich Repeat Receptor-Like Kinases	expressed	expressed	LOC_Os12g43640	HORVU4Hr1G088570;HORVU6Hr1G085710	BRADI1G58460;BRADI2G04330;BRADI2G34337;BRADI2G56750;BRADI3G28380;BRADI3G35137;BRADI4G21830
CCG016500.1.gene	Leucine-Rich Repeat Receptor-Like Kinases	expressed	expressed	LOC_Os12g43640	HORVU4Hr1G088570;HORVU6Hr1G085710	BRADI1G58460;BRADI2G04330;BRADI2G34337;BRADI2G56750;BRADI3G28380;BRADI3G35137;BRADI4G21830
CCG023488.1.gene	Leucine-Rich Repeat Receptor-Like Kinases	expressed	expressed	LOC_Os12g43640	HORVU4Hr1G088570;HORVU6Hr1G085710	BRADI1G58460;BRADI2G04330;BRADI2G34337;BRADI2G56750;BRADI3G28380;BRADI3G35137;BRADI4G21830
CCG026045.1.gene	Leucine-Rich Repeat Receptor-Like Kinases	expressed	expressed	LOC_Os12g43640	HORVU4Hr1G088570;HORVU6Hr1G085710	BRADI1G58460;BRADI2G04330;BRADI2G34337;BRADI2G56750;BRADI3G28380;BRADI3G35137;BRADI4G21830
CCG027029.3.gene	Leucine-Rich Repeat Receptor-Like Kinases	expressed	expressed	LOC_Os12g43640	HORVU4Hr1G088570;HORVU6Hr1G085710	BRADI1G58460;BRADI2G04330;BRADI2G34337;BRADI2G56750;BRADI3G28380;BRADI3G35137;BRADI4G21830
CCG030387.1.gene	Leucine-Rich Repeat Receptor-Like Kinases	expressed	expressed	LOC_Os12g43640	HORVU4Hr1G088570;HORVU6Hr1G085710	BRADI1G58460;BRADI2G04330;BRADI2G34337;BRADI2G56750;BRADI3G28380;BRADI3G35137;BRADI4G21830
CCG032156.1.gene	Leucine-Rich Repeat Receptor-Like Kinases	expressed	expressed	LOC_Os12g43640	HORVU4Hr1G088570;HORVU6Hr1G085710	BRADI1G58460;BRADI2G04330;BRADI2G34337;BRADI2G56750;BRADI3G28380;BRADI3G35137;BRADI4G21830
CCG032160.1.gene	Leucine-Rich Repeat Receptor-Like Kinases	expressed	expressed	LOC_Os12g43640	HORVU4Hr1G088570;HORVU6Hr1G085710	BRADI1G58460;BRADI2G04330;BRADI2G34337;BRADI2G56750;BRADI3G28380;BRADI3G35137;BRADI4G21830
CCG038733.1.gene	Leucine-Rich Repeat Receptor-Like Kinases	null	expressed	LOC_Os12g43640	HORVU4Hr1G088570;HORVU6Hr1G085710	BRADI1G58460;BRADI2G04330;BRADI2G34337;BRADI2G56750;BRADI3G28380;BRADI3G35137;BRADI4G21830
CCG047002.1.gene	Leucine-Rich Repeat Receptor-Like Kinases	expressed	expressed	LOC_Os12g43640	HORVU4Hr1G088570;HORVU6Hr1G085710	BRADI1G58460;BRADI2G04330;BRADI2G34337;BRADI2G56750;BRADI3G28380;BRADI3G35137;BRADI4G21830
CCG047354.2.gene	Leucine-Rich Repeat Receptor-Like Kinases	expressed	expressed	LOC_Os12g43640	HORVU4Hr1G088570;HORVU6Hr1G085710	BRADI1G58460;BRADI2G04330;BRADI2G34337;BRADI2G56750;BRADI3G28380;BRADI3G35137;BRADI4G21830
CCG049441.1.gene	Leucine-Rich Repeat Receptor-Like Kinases	null	expressed	LOC_Os12g43640	HORVU4Hr1G088570;HORVU6Hr1G085710	BRADI1G58460;BRADI2G04330;BRADI2G34337;BRADI2G56750;BRADI3G28380;BRADI3G35137;BRADI4G21830
CCG049665.1.gene	Leucine-Rich Repeat Receptor-Like Kinases	expressed	expressed	LOC_Os12g43640	HORVU4Hr1G088570;HORVU6Hr1G085710	BRADI1G58460;BRADI2G04330;BRADI2G34337;BRADI2G56750;BRADI3G28380;BRADI3G35137;BRADI4G21830
CCG051627.1.gene	Leucine-Rich Repeat Receptor-Like Kinases	null	expressed	LOC_Os12g43640	HORVU4Hr1G088570;HORVU6Hr1G085710	BRADI1G58460;BRADI2G04330;BRADI2G34337;BRADI2G56750;BRADI3G28380;BRADI3G35137;BRADI4G21830
CCG030246.1.gene	Leucine-Rich Repeat Receptor-Like Kinases	null	expressed	LOC_Os12g43640	HORVU4Hr1G088570;HORVU6Hr1G085710	BRADI1G58460;BRADI2G04330;BRADI2G34337;BRADI2G56750;BRADI3G28380;BRADI3G35137;BRADI4G21830
CCG000846.2.gene	Malectin domain	null	expressed	LOC_Os05g16824	HORVU2Hr1G098450	BRADI4G28367
CCG002158.1.gene	Malectin domain	expressed	null	LOC_Os05g16824	HORVU2Hr1G098450	BRADI4G28367
CCG002159.1.gene	Malectin domain	expressed	null	LOC_Os05g16824	HORVU2Hr1G098450	BRADI4G28367
CCG039036.1.gene	Malectin domain	null	expressed	LOC_Os05g16824	HORVU2Hr1G098450	BRADI4G28367
CCG039037.1.gene	Malectin domain	expressed	expressed	LOC_Os05g16824	HORVU2Hr1G098450	BRADI4G28367
CCG047500.1.gene	Malectin domain	expressed	expressed	LOC_Os05g16824	HORVU2Hr1G098450	BRADI4G28367
CCG054374.1.gene	Malectin domain	expressed	expressed	LOC_Os05g16824	HORVU2Hr1G098450	BRADI4G28367
CCG009345.1.gene	Nucleotide exchange factor Fes1	expressed	expressed	LOC_Os03g16460	HORVU4Hr1G060150	BRADI1G66800
CCG004810.2.gene	Phospholipase D C terminal	expressed	null	LOC_Os06g40170;LOC_Os06g40180	HORVU5Hr1G084740	BRADI3G01860
CCG006192.1.gene	Phospholipase D C terminal	expressed	expressed	LOC_Os06g40170;LOC_Os06g40180	HORVU5Hr1G084740	BRADI3G01860
CCG006307.1.gene	Phospholipase D C terminal	null	expressed	LOC_Os06g40170;LOC_Os06g40180	HORVU5Hr1G084740	BRADI3G01860
CCG007271.1.gene	Phospholipase D C terminal	null	expressed	LOC_Os06g40170;LOC_Os06g40180	HORVU5Hr1G084740	BRADI3G01860
CCG023501.1.gene	Phospholipase D C terminal	expressed	null	LOC_Os06g40170;LOC_Os06g40180	HORVU5Hr1G084740	BRADI3G01860
CCG023639.1.gene	Phospholipase D C terminal	expressed	null	LOC_Os06g40170;LOC_Os06g40180	HORVU5Hr1G084740	BRADI3G01860
CCG026050.1.gene	Phospholipase D C terminal	null	expressed	LOC_Os06g40170;LOC_Os06g40180	HORVU5Hr1G084740	BRADI3G01860
CCG027634.1.gene	Phospholipase D C terminal	expressed	null	LOC_Os06g40170;LOC_Os06g40180	HORVU5Hr1G084740	BRADI3G01860
CCG030375.1.gene	Phospholipase D C terminal	expressed	null	LOC_Os06g40170;LOC_Os06g40180	HORVU5Hr1G084740	BRADI3G01860
CCG030590.1.gene	Phospholipase D C terminal	null	expressed	LOC_Os06g40170;LOC_Os06g40180	HORVU5Hr1G084740	BRADI3G01860
CCG030817.1.gene	Phospholipase D C terminal	null	expressed	LOC_Os06g40170;LOC_Os06g40180	HORVU5Hr1G084740	BRADI3G01860
CCG032165.1.gene	Phospholipase D C terminal	expressed	expressed	LOC_Os06g40170;LOC_Os06g40180	HORVU5Hr1G084740	BRADI3G01860
CCG048305.1.gene	Phospholipase D C terminal	expressed	expressed	LOC_Os06g40170;LOC_Os06g40180	HORVU5Hr1G084740	BRADI3G01860
CCG008603.1.gene	Photosystem II 10 kDa polypeptide PsbR	expressed	expressed	LOC_Os07g05365	HORVU2Hr1G038960	BRADI1G58280
CCG045308.1.gene	PPR repeat family	expressed	null	LOC_Os02g28980;LOC_Os04g28420	HORVU2Hr1G007980;HORVU7Hr1G053170;HORVU2Hr1G067750	BRADI3G40890;BRADI3G43640;BRADI5G06390
CCG000395.2.gene	Protein kinase domain	expressed	expressed	LOC_Os12g43640	HORVU4Hr1G088570;HORVU6Hr1G085710	BRADI1G58460;BRADI2G04330;BRADI2G34337;BRADI2G56750;BRADI3G28380;BRADI3G35137;BRADI4G21830
CCG003219.1.gene	Protein kinase domain	expressed	null	LOC_Os07g35004;LOC_Os07g35340;LOC_Os07g35370;LOC_Os07g35680	HORVU1Hr1G074310	BRADI1G12397;BRADI1G25647;BRADI1G25697;BRADI1G25727;BRADI1G42397;BRADI5G03930
CCG003223.1.gene	Protein kinase domain	expressed	expressed	LOC_Os07g35004;LOC_Os07g35340;LOC_Os07g35370;LOC_Os07g35680	HORVU1Hr1G074310	BRADI1G12397;BRADI1G25647;BRADI1G25697;BRADI1G25727;BRADI1G42397;BRADI5G03930
CCG018326.1.gene	Protein kinase domain	expressed	null	LOC_Os07g35004;LOC_Os07g35340;LOC_Os07g35370;LOC_Os07g35680	HORVU1Hr1G074310	BRADI1G12397;BRADI1G25647;BRADI1G25697;BRADI1G25727;BRADI1G42397;BRADI5G03930
CCG008755.1.gene	Protein kinase domain	null	expressed	LOC_Os12g43640	HORVU4Hr1G088570;HORVU6Hr1G085710	BRADI1G58460;BRADI2G04330;BRADI2G34337;BRADI2G56750;BRADI3G28380;BRADI3G35137;BRADI4G21830
CCG024143.1.gene	Protein kinase domain	expressed	expressed	LOC_Os07g35004;LOC_Os07g35340;LOC_Os07g35370;LOC_Os07g35680	HORVU1Hr1G074310	BRADI1G12397;BRADI1G25647;BRADI1G25697;BRADI1G25727;BRADI1G42397;BRADI5G03930
CCG032761.1.gene	Protein kinase domain	expressed	null	LOC_Os07g35004;LOC_Os07g35340;LOC_Os07g35370;LOC_Os07g35680	HORVU1Hr1G074310	BRADI1G12397;BRADI1G25647;BRADI1G25697;BRADI1G25727;BRADI1G42397;BRADI5G03930
CCG033174.1.gene	Protein kinase domain	expressed	null	LOC_Os07g35004;LOC_Os07g35340;LOC_Os07g35370;LOC_Os07g35680	HORVU1Hr1G074310	BRADI1G12397;BRADI1G25647;BRADI1G25697;BRADI1G25727;BRADI1G42397;BRADI5G03930
CCG019374.1.gene	Protein kinase domain	expressed	null	LOC_Os12g43640	HORVU4Hr1G088570;HORVU6Hr1G085710	BRADI1G58460;BRADI2G04330;BRADI2G34337;BRADI2G56750;BRADI3G28380;BRADI3G35137;BRADI4G21830
CCG023038.1.gene	Protein kinase domain	expressed	expressed	LOC_Os12g43640	HORVU4Hr1G088570;HORVU6Hr1G085710	BRADI1G58460;BRADI2G04330;BRADI2G34337;BRADI2G56750;BRADI3G28380;BRADI3G35137;BRADI4G21830
CCG023369.1.gene	Protein kinase domain	null	expressed	LOC_Os12g43640	HORVU4Hr1G088570;HORVU6Hr1G085710	BRADI1G58460;BRADI2G04330;BRADI2G34337;BRADI2G56750;BRADI3G28380;BRADI3G35137;BRADI4G21830
CCG031035.1.gene	Protein kinase domain	expressed	expressed	LOC_Os12g43640	HORVU4Hr1G088570;HORVU6Hr1G085710	BRADI1G58460;BRADI2G04330;BRADI2G34337;BRADI2G56750;BRADI3G28380;BRADI3G35137;BRADI4G21830
CCG036779.1.gene	Protein kinase domain	null	expressed	LOC_Os12g43640	HORVU4Hr1G088570;HORVU6Hr1G085710	BRADI1G58460;BRADI2G04330;BRADI2G34337;BRADI2G56750;BRADI3G28380;BRADI3G35137;BRADI4G21830
CCG041065.1.gene	Protein kinase domain	null	expressed	LOC_Os12g43640	HORVU4Hr1G088570;HORVU6Hr1G085710	BRADI1G58460;BRADI2G04330;BRADI2G34337;BRADI2G56750;BRADI3G28380;BRADI3G35137;BRADI4G21830
CCG003228.1.gene	Protein tyrosine kinase	null	expressed	LOC_Os07g35004;LOC_Os07g35340;LOC_Os07g35370;LOC_Os07g35680	HORVU1Hr1G074310	BRADI1G12397;BRADI1G25647;BRADI1G25697;BRADI1G25727;BRADI1G42397;BRADI5G03930
CCG003237.2.gene	Protein tyrosine kinase	expressed	expressed	LOC_Os07g35004;LOC_Os07g35340;LOC_Os07g35370;LOC_Os07g35680	HORVU1Hr1G074310	BRADI1G12397;BRADI1G25647;BRADI1G25697;BRADI1G25727;BRADI1G42397;BRADI5G03930
CCG051544.3.gene	Protein tyrosine kinase	null	expressed	LOC_Os05g16824	HORVU2Hr1G098450	BRADI4G28367
CCG022675.2.gene	Protein tyrosine kinase	expressed	expressed	LOC_Os07g35004;LOC_Os07g35340;LOC_Os07g35370;LOC_Os07g35680	HORVU1Hr1G074310	BRADI1G12397;BRADI1G25647;BRADI1G25697;BRADI1G25727;BRADI1G42397;BRADI5G03930
CCG032755.1.gene	Protein tyrosine kinase	expressed	null	LOC_Os07g35004;LOC_Os07g35340;LOC_Os07g35370;LOC_Os07g35680	HORVU1Hr1G074310	BRADI1G12397;BRADI1G25647;BRADI1G25697;BRADI1G25727;BRADI1G42397;BRADI5G03930
CCG032772.1.gene	Protein tyrosine kinase	expressed	null	LOC_Os07g35004;LOC_Os07g35340;LOC_Os07g35370;LOC_Os07g35680	HORVU1Hr1G074310	BRADI1G12397;BRADI1G25647;BRADI1G25697;BRADI1G25727;BRADI1G42397;BRADI5G03930
CCG032777.2.gene	Protein tyrosine kinase	expressed	null	LOC_Os07g35004;LOC_Os07g35340;LOC_Os07g35370;LOC_Os07g35680	HORVU1Hr1G074310	BRADI1G12397;BRADI1G25647;BRADI1G25697;BRADI1G25727;BRADI1G42397;BRADI5G03930
CCG024709.1.gene	Protein tyrosine kinase	expressed	null	LOC_Os12g43640	HORVU4Hr1G088570;HORVU6Hr1G085710	BRADI1G58460;BRADI2G04330;BRADI2G34337;BRADI2G56750;BRADI3G28380;BRADI3G35137;BRADI4G21830
CCG001404.1.gene	Raffinose synthase or seed imbibition protein Sip1	expressed	expressed	LOC_Os01g07530;LOC_Os03g59430;LOC_Os07g10840	HORVU3Hr1G016430;HORVU7Hr1G048710	BRADI1G54210;BRADI2G04310
CCG012551.1.gene	Raffinose synthase or seed imbibition protein Sip1	expressed	expressed	LOC_Os01g07530;LOC_Os03g59430;LOC_Os07g10840	HORVU3Hr1G016430;HORVU7Hr1G048710	BRADI1G54210;BRADI2G04310
CCG019662.1.gene	Raffinose synthase or seed imbibition protein Sip1	expressed	null	LOC_Os01g07530;LOC_Os03g59430;LOC_Os07g10840	HORVU3Hr1G016430;HORVU7Hr1G048710	BRADI1G54210;BRADI2G04310
CCG020572.4.gene	Raffinose synthase or seed imbibition protein Sip1	expressed	expressed	LOC_Os01g07530;LOC_Os03g59430;LOC_Os07g10840	HORVU3Hr1G016430;HORVU7Hr1G048710	BRADI1G54210;BRADI2G04310
CCG023486.1.gene	Raffinose synthase or seed imbibition protein Sip1	expressed	null	LOC_Os01g07530;LOC_Os03g59430;LOC_Os07g10840	HORVU3Hr1G016430;HORVU7Hr1G048710	BRADI1G54210;BRADI2G04310
CCG031598.3.gene	Raffinose synthase or seed imbibition protein Sip1	expressed	expressed	LOC_Os01g07530;LOC_Os03g59430;LOC_Os07g10840	HORVU3Hr1G016430;HORVU7Hr1G048710	BRADI1G54210;BRADI2G04310
CCG035657.1.gene	Raffinose synthase or seed imbibition protein Sip1	expressed	expressed	LOC_Os01g07530;LOC_Os03g59430;LOC_Os07g10840	HORVU3Hr1G016430;HORVU7Hr1G048710	BRADI1G54210;BRADI2G04310
CCG035658.1.gene	Raffinose synthase or seed imbibition protein Sip1	expressed	expressed	LOC_Os01g07530;LOC_Os03g59430;LOC_Os07g10840	HORVU3Hr1G016430;HORVU7Hr1G048710	BRADI1G54210;BRADI2G04310
CCG036628.1.gene	Raffinose synthase or seed imbibition protein Sip1	expressed	expressed	LOC_Os01g07530;LOC_Os03g59430;LOC_Os07g10840	HORVU3Hr1G016430;HORVU7Hr1G048710	BRADI1G54210;BRADI2G04310
CCG042912.1.gene	Raffinose synthase or seed imbibition protein Sip1	expressed	expressed	LOC_Os01g07530;LOC_Os03g59430;LOC_Os07g10840	HORVU3Hr1G016430;HORVU7Hr1G048710	BRADI1G54210;BRADI2G04310
CCG035936.1.gene	RNA recognition motif. (a.k.a. RRM, RBD, or RNP domain)	expressed	null	LOC_Os02g40900	HORVU6Hr1G058450	BRADI3G49130
CCG006232.1.gene	Subtilase family	null	expressed	LOC_Os12g23980	HORVU2Hr1G102920;HORVU6Hr1G018160;HORVU4Hr1G013170	BRADI1G14860;BRADI3G07280;BRADI3G20580;BRADI3G31690;BRADI5G03790;BRADI5G23480
CCG007867.1.gene	Subtilase family	expressed	expressed	LOC_Os12g23980	HORVU2Hr1G102920;HORVU6Hr1G018160;HORVU4Hr1G013170	BRADI1G14860;BRADI3G07280;BRADI3G20580;BRADI3G31690;BRADI5G03790;BRADI5G23480
CCG009221.1.gene	Subtilase family	expressed	expressed	LOC_Os12g23980	HORVU2Hr1G102920;HORVU6Hr1G018160;HORVU4Hr1G013170	BRADI1G14860;BRADI3G07280;BRADI3G20580;BRADI3G31690;BRADI5G03790;BRADI5G23480
CCG009725.1.gene	Subtilase family	expressed	expressed	LOC_Os12g23980	HORVU2Hr1G102920;HORVU6Hr1G018160;HORVU4Hr1G013170	BRADI1G14860;BRADI3G07280;BRADI3G20580;BRADI3G31690;BRADI5G03790;BRADI5G23480
CCG011885.1.gene	Subtilase family	expressed	null	LOC_Os12g23980	HORVU2Hr1G102920;HORVU6Hr1G018160;HORVU4Hr1G013170	BRADI1G14860;BRADI3G07280;BRADI3G20580;BRADI3G31690;BRADI5G03790;BRADI5G23480
CCG012804.2.gene	Subtilase family	null	expressed	LOC_Os12g23980	HORVU2Hr1G102920;HORVU6Hr1G018160;HORVU4Hr1G013170	BRADI1G14860;BRADI3G07280;BRADI3G20580;BRADI3G31690;BRADI5G03790;BRADI5G23480
CCG015896.1.gene	Subtilase family	expressed	expressed	LOC_Os12g23980	HORVU2Hr1G102920;HORVU6Hr1G018160;HORVU4Hr1G013170	BRADI1G14860;BRADI3G07280;BRADI3G20580;BRADI3G31690;BRADI5G03790;BRADI5G23480
CCG016855.1.gene	Subtilase family	expressed	expressed	LOC_Os12g23980	HORVU2Hr1G102920;HORVU6Hr1G018160;HORVU4Hr1G013170	BRADI1G14860;BRADI3G07280;BRADI3G20580;BRADI3G31690;BRADI5G03790;BRADI5G23480
CCG023615.2.gene	Subtilase family	expressed	expressed	LOC_Os12g23980	HORVU2Hr1G102920;HORVU6Hr1G018160;HORVU4Hr1G013170	BRADI1G14860;BRADI3G07280;BRADI3G20580;BRADI3G31690;BRADI5G03790;BRADI5G23480
CCG025820.1.gene	Subtilase family	expressed	expressed	LOC_Os12g23980	HORVU2Hr1G102920;HORVU6Hr1G018160;HORVU4Hr1G013170	BRADI1G14860;BRADI3G07280;BRADI3G20580;BRADI3G31690;BRADI5G03790;BRADI5G23480
CCG027215.1.gene	Subtilase family	null	expressed	LOC_Os12g23980	HORVU2Hr1G102920;HORVU6Hr1G018160;HORVU4Hr1G013170	BRADI1G14860;BRADI3G07280;BRADI3G20580;BRADI3G31690;BRADI5G03790;BRADI5G23480
CCG027248.1.gene	Subtilase family	null	expressed	LOC_Os12g23980	HORVU2Hr1G102920;HORVU6Hr1G018160;HORVU4Hr1G013170	BRADI1G14860;BRADI3G07280;BRADI3G20580;BRADI3G31690;BRADI5G03790;BRADI5G23480
CCG032580.1.gene	Subtilase family	null	expressed	LOC_Os12g23980	HORVU2Hr1G102920;HORVU6Hr1G018160;HORVU4Hr1G013170	BRADI1G14860;BRADI3G07280;BRADI3G20580;BRADI3G31690;BRADI5G03790;BRADI5G23480
CCG032934.2.gene	Subtilase family	expressed	expressed	LOC_Os12g23980	HORVU2Hr1G102920;HORVU6Hr1G018160;HORVU4Hr1G013170	BRADI1G14860;BRADI3G07280;BRADI3G20580;BRADI3G31690;BRADI5G03790;BRADI5G23480
CCG035051.2.gene	Subtilase family	expressed	expressed	LOC_Os12g23980	HORVU2Hr1G102920;HORVU6Hr1G018160;HORVU4Hr1G013170	BRADI1G14860;BRADI3G07280;BRADI3G20580;BRADI3G31690;BRADI5G03790;BRADI5G23480
CCG038295.1.gene	Subtilase family	expressed	null	LOC_Os12g23980	HORVU2Hr1G102920;HORVU6Hr1G018160;HORVU4Hr1G013170	BRADI1G14860;BRADI3G07280;BRADI3G20580;BRADI3G31690;BRADI5G03790;BRADI5G23480
CCG040792.1.gene	Subtilase family	null	expressed	LOC_Os12g23980	HORVU2Hr1G102920;HORVU6Hr1G018160;HORVU4Hr1G013170	BRADI1G14860;BRADI3G07280;BRADI3G20580;BRADI3G31690;BRADI5G03790;BRADI5G23480
CCG042202.1.gene	Subtilase family	expressed	expressed	LOC_Os12g23980	HORVU2Hr1G102920;HORVU6Hr1G018160;HORVU4Hr1G013170	BRADI1G14860;BRADI3G07280;BRADI3G20580;BRADI3G31690;BRADI5G03790;BRADI5G23480
CCG042850.2.gene	Subtilase family	null	expressed	LOC_Os12g23980	HORVU2Hr1G102920;HORVU6Hr1G018160;HORVU4Hr1G013170	BRADI1G14860;BRADI3G07280;BRADI3G20580;BRADI3G31690;BRADI5G03790;BRADI5G23480
CCG043607.1.gene	Subtilase family	null	expressed	LOC_Os12g23980	HORVU2Hr1G102920;HORVU6Hr1G018160;HORVU4Hr1G013170	BRADI1G14860;BRADI3G07280;BRADI3G20580;BRADI3G31690;BRADI5G03790;BRADI5G23480
CCG044066.2.gene	Subtilase family	expressed	expressed	LOC_Os12g23980	HORVU2Hr1G102920;HORVU6Hr1G018160;HORVU4Hr1G013170	BRADI1G14860;BRADI3G07280;BRADI3G20580;BRADI3G31690;BRADI5G03790;BRADI5G23480
CCG013752.2.gene	TCP-1/cpn60 chaperonin family	null	expressed	CCG013752.2;LOC_Os10g32550	HORVU4Hr1G078820	BRADI3G28070
CCG015753.1.gene	TCP-1/cpn60 chaperonin family	expressed	null	LOC_Os03g04970;LOC_Os10g32550	HORVU4Hr1G078820	BRADI3G28070;BRADI1G75290
CCG021029.1.gene	TCP-1/cpn60 chaperonin family	null	expressed	LOC_Os03g04970;LOC_Os10g32550	HORVU4Hr1G078820	BRADI3G28070;BRADI1G75290
CCG021348.2.gene	TCP-1/cpn60 chaperonin family	expressed	null	LOC_Os03g04970;LOC_Os10g32550	HORVU4Hr1G078820	BRADI3G28070;BRADI1G75290
CCG026674.1.gene	TCP-1/cpn60 chaperonin family	expressed	null	LOC_Os03g04970;LOC_Os10g32550	HORVU4Hr1G078820	BRADI3G28070;BRADI1G75290
CCG026954.1.gene	TCP-1/cpn60 chaperonin family	null	expressed	LOC_Os03g04970;LOC_Os10g32550	HORVU4Hr1G078820	BRADI3G28070;BRADI1G75290
CCG011530.2.gene	Tetratricopeptide repeat	expressed	expressed	LOC_Os04g45480	HORVU2Hr1G092190	BRADI3G50110
CCG014301.1.gene	Tetratricopeptide repeat	expressed	expressed	LOC_Os04g45480	HORVU2Hr1G092190	BRADI3G50110
CCG017310.2.gene	Tetratricopeptide repeat	expressed	expressed	LOC_Os04g45480	HORVU2Hr1G092190	BRADI3G50110
CCG044456.1.gene	Tetratricopeptide repeat	expressed	expressed	LOC_Os04g45480	HORVU2Hr1G092190	BRADI3G50110
CCG037631.1.gene	Thioredoxin	expressed	expressed	LOC_Os09g27830	HORVU5Hr1G067570	BRADI4G31830
CCG003520.1.gene	Transferase family	null	expressed	LOC_Os08g02030	HORVU7Hr1G076490;HORVU2Hr1G005310	BRADI3G13527
CCG004834.1.gene	Transferase family	null	expressed	LOC_Os08g02030	HORVU7Hr1G076490;HORVU2Hr1G005310	BRADI3G13527
CCG042208.1.gene	Transferase family	null	expressed	LOC_Os08g02030	HORVU7Hr1G076490;HORVU2Hr1G005310	BRADI3G13527
CCG002875.1.gene	Transmembrane amino acid transporter protein	expressed	expressed	LOC_Os04g39489	HORVU4Hr1G043680	BRADI2G24910;BRADI2G56970;BRADI4G23350
CCG014785.1.gene	Transmembrane amino acid transporter protein	null	expressed	LOC_Os04g39489	HORVU4Hr1G043680	BRADI2G24910;BRADI2G56970;BRADI4G23350
CCG014786.1.gene	Transmembrane amino acid transporter protein	expressed	expressed	LOC_Os04g39489	HORVU4Hr1G043680	BRADI2G24910;BRADI2G56970;BRADI4G23350
CCG014787.1.gene	Transmembrane amino acid transporter protein	expressed	null	LOC_Os04g39489	HORVU4Hr1G043680	BRADI2G24910;BRADI2G56970;BRADI4G23350
CCG028479.1.gene	Transmembrane amino acid transporter protein	expressed	expressed	LOC_Os04g39489	HORVU4Hr1G043680	BRADI2G24910;BRADI2G56970;BRADI4G23350
CCG043792.2.gene	Transmembrane amino acid transporter protein	expressed	expressed	LOC_Os04g39489	HORVU4Hr1G043680	BRADI2G24910;BRADI2G56970;BRADI4G23350
CCG044542.1.gene	Transmembrane amino acid transporter protein	null	expressed	LOC_Os04g39489	HORVU4Hr1G043680	BRADI2G24910;BRADI2G56970;BRADI4G23350
CCG045582.3.gene	Transmembrane amino acid transporter protein	expressed	expressed	LOC_Os04g39489	HORVU4Hr1G043680	BRADI2G24910;BRADI2G56970;BRADI4G23350
CCG045821.1.gene	Transmembrane amino acid transporter protein	expressed	expressed	LOC_Os04g39489	HORVU4Hr1G043680	BRADI2G24910;BRADI2G56970;BRADI4G23350
CCG047665.1.gene	Transmembrane amino acid transporter protein	null	expressed	LOC_Os04g39489	HORVU4Hr1G043680	BRADI2G24910;BRADI2G56970;BRADI4G23350
CCG049733.1.gene	Transmembrane amino acid transporter protein	expressed	expressed	LOC_Os04g39489	HORVU4Hr1G043680	BRADI2G24910;BRADI2G56970;BRADI4G23350
CCG012173.1.gene	UDP-glucoronosyl and UDP-glucosyl transferase	expressed	null	LOC_Os04g47720	HORVU2Hr1G096910	BRADI2G06130
CCG043352.1.gene	UDP-glucoronosyl and UDP-glucosyl transferase	expressed	null	LOC_Os07g37690	HORVU1Hr1G082020	BRADI1G23110;BRADI1G26760;BRADI1G26790
CCG043355.1.gene	UDP-glucoronosyl and UDP-glucosyl transferase	expressed	expressed	LOC_Os07g37690	HORVU1Hr1G082020	BRADI1G23110;BRADI1G26760;BRADI1G26790
CCG045462.1.gene	UDP-glucoronosyl and UDP-glucosyl transferase	expressed	null	LOC_Os07g37690	HORVU1Hr1G082020	BRADI1G23110;BRADI1G26760;BRADI1G26790
