# Supplementary material for: Integrated analysis of co-expression, conserved genes and gene families reveal core regulatory network of heat stress response in Cleistogenes songorica, a xerophyte perennial desert plant
Source: BMC Genomics. 2020 Oct 16;21:715. doi: 10.1186/s12864-020-07122-8 (PMC7566159; doi:10.1186/s12864-020-07122-8)
Supplement: Supplementary file 7 — Additional file 7: Table S6. The node and edge of co-expression network in C. songorica under HS [file 12864_2020_7122_MOESM7_ESM.xlsx]

## Sheet: Sheet1
Table S6 The node and edge of co-expression network in C. songorica under heat stress.
fromNode	toNode	weight	direction	fromAltName	toAltName
CCG018208.1.gene	CCG005237.1.gene	0.569122	undirected	NA	NA
CCG018550.1.gene	CCG005237.1.gene	0.564581	undirected	NA	NA
CCG018208.1.gene	CCG000409.1.gene	0.561711	undirected	NA	NA
CCG027557.1.gene	CCG018550.1.gene	0.555568	undirected	NA	NA
CCG017108.1.gene	CCG005237.1.gene	0.554966	undirected	NA	NA
CCG009442.1.gene	CCG005237.1.gene	0.55167	undirected	NA	NA
CCG018208.1.gene	CCG052493.1.gene	0.548507	undirected	NA	NA
CCG023997.3.gene	CCG005237.1.gene	0.547913	undirected	NA	NA
CCG023997.3.gene	CCG018208.1.gene	0.546454	undirected	NA	NA
CCG052493.1.gene	CCG018550.1.gene	0.54622	undirected	NA	NA
CCG018208.1.gene	CCG027557.1.gene	0.545806	undirected	NA	NA
CCG017108.1.gene	CCG052493.1.gene	0.545017	undirected	NA	NA
CCG048489.1.gene	CCG005237.1.gene	0.54444	undirected	NA	NA
CCG031805.1.gene	CCG005237.1.gene	0.543546	undirected	NA	NA
CCG053852.1.gene	CCG005237.1.gene	0.542339	undirected	NA	NA
CCG018208.1.gene	CCG015354.1.gene	0.541606	undirected	NA	NA
CCG009442.1.gene	CCG052493.1.gene	0.540961	undirected	NA	NA
CCG035980.1.gene	CCG018550.1.gene	0.539888	undirected	NA	NA
CCG035072.1.gene	CCG018208.1.gene	0.538894	undirected	NA	NA
CCG023997.3.gene	CCG027557.1.gene	0.538367	undirected	NA	NA
CCG015354.1.gene	CCG005237.1.gene	0.537592	undirected	NA	NA
CCG017108.1.gene	CCG027557.1.gene	0.537563	undirected	NA	NA
CCG047674.1.gene	CCG005237.1.gene	0.537018	undirected	NA	NA
CCG027557.1.gene	CCG031805.1.gene	0.536527	undirected	NA	NA
CCG009442.1.gene	CCG027557.1.gene	0.535342	undirected	NA	NA
CCG000409.1.gene	CCG018550.1.gene	0.535022	undirected	NA	NA
CCG015354.1.gene	CCG018550.1.gene	0.534269	undirected	NA	NA
CCG018208.1.gene	CCG003218.1.gene	0.533206	undirected	NA	NA
CCG018208.1.gene	CCG022628.1.gene	0.533042	undirected	NA	NA
CCG022628.1.gene	CCG005237.1.gene	0.532768	undirected	NA	NA
CCG000409.1.gene	CCG005237.1.gene	0.531256	undirected	NA	NA
CCG047674.1.gene	CCG027557.1.gene	0.531097	undirected	NA	NA
CCG018208.1.gene	CCG048489.1.gene	0.530974	undirected	NA	NA
CCG017108.1.gene	CCG015354.1.gene	0.530906	undirected	NA	NA
CCG017108.1.gene	CCG000409.1.gene	0.5299	undirected	NA	NA
CCG053913.1.gene	CCG018550.1.gene	0.52982	undirected	NA	NA
CCG048489.1.gene	CCG027557.1.gene	0.529541	undirected	NA	NA
CCG017108.1.gene	CCG035980.1.gene	0.529506	undirected	NA	NA
CCG007031.1.gene	CCG005237.1.gene	0.529459	undirected	NA	NA
CCG052493.1.gene	CCG031805.1.gene	0.529354	undirected	NA	NA
CCG027557.1.gene	CCG015354.1.gene	0.528786	undirected	NA	NA
CCG027557.1.gene	CCG053852.1.gene	0.528584	undirected	NA	NA
CCG023997.3.gene	CCG052493.1.gene	0.527408	undirected	NA	NA
CCG052493.1.gene	CCG053852.1.gene	0.527324	undirected	NA	NA
CCG023997.3.gene	CCG018550.1.gene	0.527199	undirected	NA	NA
CCG018208.1.gene	CCG035980.1.gene	0.527155	undirected	NA	NA
CCG009442.1.gene	CCG035980.1.gene	0.526714	undirected	NA	NA
CCG042791.1.gene	CCG005237.1.gene	0.526094	undirected	NA	NA
CCG015354.1.gene	CCG052493.1.gene	0.525692	undirected	NA	NA
CCG012913.1.gene	CCG018550.1.gene	0.525641	undirected	NA	NA
CCG048489.1.gene	CCG052493.1.gene	0.525227	undirected	NA	NA
CCG009442.1.gene	CCG015354.1.gene	0.52487	undirected	NA	NA
CCG000409.1.gene	CCG048489.1.gene	0.524587	undirected	NA	NA
CCG009442.1.gene	CCG000409.1.gene	0.522836	undirected	NA	NA
CCG053913.1.gene	CCG031805.1.gene	0.522498	undirected	NA	NA
CCG018208.1.gene	CCG006241.1.gene	0.522122	undirected	NA	NA
CCG007031.1.gene	CCG052493.1.gene	0.522082	undirected	NA	NA
CCG017108.1.gene	CCG023997.3.gene	0.521946	undirected	NA	NA
CCG000409.1.gene	CCG027557.1.gene	0.521927	undirected	NA	NA
CCG035980.1.gene	CCG031805.1.gene	0.521923	undirected	NA	NA
CCG053913.1.gene	CCG023997.3.gene	0.521875	undirected	NA	NA
CCG035072.1.gene	CCG017108.1.gene	0.520931	undirected	NA	NA
CCG027557.1.gene	CCG022628.1.gene	0.520753	undirected	NA	NA
CCG027557.1.gene	CCG017728.4.gene	0.520515	undirected	NA	NA
CCG035072.1.gene	CCG018550.1.gene	0.520205	undirected	NA	NA
CCG017108.1.gene	CCG003218.1.gene	0.51966	undirected	NA	NA
CCG023997.3.gene	CCG000409.1.gene	0.519093	undirected	NA	NA
CCG018208.1.gene	CCG016223.1.gene	0.518947	undirected	NA	NA
CCG053913.1.gene	CCG018208.1.gene	0.518867	undirected	NA	NA
CCG017728.4.gene	CCG005237.1.gene	0.518288	undirected	NA	NA
CCG018550.1.gene	CCG003218.1.gene	0.517192	undirected	NA	NA
CCG018208.1.gene	CCG007849.1.gene	0.517133	undirected	NA	NA
CCG035072.1.gene	CCG048489.1.gene	0.516842	undirected	NA	NA
CCG035072.1.gene	CCG009442.1.gene	0.516604	undirected	NA	NA
CCG035072.1.gene	CCG023997.3.gene	0.516414	undirected	NA	NA
CCG023997.3.gene	CCG035980.1.gene	0.51635	undirected	NA	NA
CCG009442.1.gene	CCG003218.1.gene	0.516172	undirected	NA	NA
CCG053913.1.gene	CCG009442.1.gene	0.516078	undirected	NA	NA
CCG053913.1.gene	CCG047674.1.gene	0.515867	undirected	NA	NA
CCG035980.1.gene	CCG015354.1.gene	0.515714	undirected	NA	NA
CCG035072.1.gene	CCG053852.1.gene	0.515672	undirected	NA	NA
CCG053913.1.gene	CCG015354.1.gene	0.515388	undirected	NA	NA
CCG047674.1.gene	CCG018208.1.gene	0.51518	undirected	NA	NA
CCG053913.1.gene	CCG017108.1.gene	0.515066	undirected	NA	NA
CCG042791.1.gene	CCG027557.1.gene	0.515033	undirected	NA	NA
CCG023997.3.gene	CCG009442.1.gene	0.514433	undirected	NA	NA
CCG053913.1.gene	CCG053852.1.gene	0.514368	undirected	NA	NA
CCG017108.1.gene	CCG006241.1.gene	0.514288	undirected	NA	NA
CCG022628.1.gene	CCG052493.1.gene	0.514079	undirected	NA	NA
CCG031805.1.gene	CCG018550.1.gene	0.513924	undirected	NA	NA
CCG047674.1.gene	CCG052493.1.gene	0.513894	undirected	NA	NA
CCG016223.1.gene	CCG005237.1.gene	0.513799	undirected	NA	NA
CCG053913.1.gene	CCG048489.1.gene	0.513754	undirected	NA	NA
CCG012913.1.gene	CCG031805.1.gene	0.513496	undirected	NA	NA
CCG027557.1.gene	CCG005237.1.gene	0.513157	undirected	NA	NA
CCG052493.1.gene	CCG005237.1.gene	0.512926	undirected	NA	NA
CCG005237.1.gene	CCG025670.1.gene	0.512632	undirected	NA	NA
CCG050826.1.gene	CCG005237.1.gene	0.512592	undirected	NA	NA
CCG023997.3.gene	CCG003218.1.gene	0.512397	undirected	NA	NA
CCG035980.1.gene	CCG053852.1.gene	0.512238	undirected	NA	NA
CCG023997.3.gene	CCG015354.1.gene	0.511996	undirected	NA	NA
CCG018208.1.gene	CCG031805.1.gene	0.511571	undirected	NA	NA
CCG018208.1.gene	CCG053852.1.gene	0.511458	undirected	NA	NA
CCG048489.1.gene	CCG015354.1.gene	0.511099	undirected	NA	NA
CCG003218.1.gene	CCG005237.1.gene	0.510774	undirected	NA	NA
CCG007031.1.gene	CCG027557.1.gene	0.51067	undirected	NA	NA
CCG053913.1.gene	CCG000409.1.gene	0.510156	undirected	NA	NA
CCG053913.1.gene	CCG022628.1.gene	0.510003	undirected	NA	NA
CCG053852.1.gene	CCG003218.1.gene	0.509975	undirected	NA	NA
CCG047674.1.gene	CCG000409.1.gene	0.50996	undirected	NA	NA
CCG018550.1.gene	CCG046952.1.gene	0.509901	undirected	NA	NA
CCG035980.1.gene	CCG048489.1.gene	0.509726	undirected	NA	NA
CCG034054.1.gene	CCG018550.1.gene	0.509619	undirected	NA	NA
CCG022628.1.gene	CCG018550.1.gene	0.50956	undirected	NA	NA
CCG000409.1.gene	CCG052493.1.gene	0.509476	undirected	NA	NA
CCG048489.1.gene	CCG003218.1.gene	0.509255	undirected	NA	NA
CCG035980.1.gene	CCG005237.1.gene	0.509141	undirected	NA	NA
CCG009442.1.gene	CCG012913.1.gene	0.508934	undirected	NA	NA
CCG000409.1.gene	CCG042791.1.gene	0.508849	undirected	NA	NA
CCG015354.1.gene	CCG031805.1.gene	0.508732	undirected	NA	NA
CCG009442.1.gene	CCG006241.1.gene	0.508513	undirected	NA	NA
CCG023997.3.gene	CCG048489.1.gene	0.508441	undirected	NA	NA
CCG017108.1.gene	CCG012913.1.gene	0.508355	undirected	NA	NA
CCG035072.1.gene	CCG031805.1.gene	0.508195	undirected	NA	NA
CCG015354.1.gene	CCG053852.1.gene	0.508025	undirected	NA	NA
CCG035072.1.gene	CCG015354.1.gene	0.507642	undirected	NA	NA
CCG046952.1.gene	CCG005237.1.gene	0.507565	undirected	NA	NA
CCG035596.1.gene	CCG005237.1.gene	0.507368	undirected	NA	NA
CCG000409.1.gene	CCG053852.1.gene	0.507123	undirected	NA	NA
CCG035980.1.gene	CCG027557.1.gene	0.506749	undirected	NA	NA
CCG053913.1.gene	CCG005237.1.gene	0.506742	undirected	NA	NA
CCG035072.1.gene	CCG047674.1.gene	0.506689	undirected	NA	NA
CCG029815.1.gene	CCG005237.1.gene	0.506563	undirected	NA	NA
CCG017108.1.gene	CCG022628.1.gene	0.506394	undirected	NA	NA
CCG006971.1.gene	CCG052493.1.gene	0.506308	undirected	NA	NA
CCG027557.1.gene	CCG052493.1.gene	0.50628	undirected	NA	NA
CCG007031.1.gene	CCG035980.1.gene	0.506013	undirected	NA	NA
CCG035072.1.gene	CCG000409.1.gene	0.505934	undirected	NA	NA
CCG035072.1.gene	CCG022628.1.gene	0.505711	undirected	NA	NA
CCG031805.1.gene	CCG003218.1.gene	0.505651	undirected	NA	NA
CCG015354.1.gene	CCG012913.1.gene	0.505597	undirected	NA	NA
CCG035072.1.gene	CCG025670.1.gene	0.505367	undirected	NA	NA
CCG047674.1.gene	CCG035980.1.gene	0.505226	undirected	NA	NA
CCG016223.1.gene	CCG027557.1.gene	0.50488	undirected	NA	NA
CCG006241.1.gene	CCG018550.1.gene	0.504777	undirected	NA	NA
CCG050826.1.gene	CCG052493.1.gene	0.504334	undirected	NA	NA
CCG027557.1.gene	CCG003218.1.gene	0.503856	undirected	NA	NA
CCG027557.1.gene	CCG046952.1.gene	0.503574	undirected	NA	NA
CCG035072.1.gene	CCG042791.1.gene	0.503515	undirected	NA	NA
CCG017108.1.gene	CCG031805.1.gene	0.503302	undirected	NA	NA
CCG011445.1.gene	CCG005237.1.gene	0.503142	undirected	NA	NA
CCG007849.1.gene	CCG018550.1.gene	0.503064	undirected	NA	NA
CCG018208.1.gene	CCG046952.1.gene	0.502972	undirected	NA	NA
CCG050826.1.gene	CCG027557.1.gene	0.502846	undirected	NA	NA
CCG053913.1.gene	CCG042791.1.gene	0.502737	undirected	NA	NA
CCG023997.3.gene	CCG012913.1.gene	0.502595	undirected	NA	NA
CCG007031.1.gene	CCG015354.1.gene	0.50253	undirected	NA	NA
CCG015354.1.gene	CCG003218.1.gene	0.502502	undirected	NA	NA
CCG018208.1.gene	CCG012913.1.gene	0.502486	undirected	NA	NA
CCG006241.1.gene	CCG005237.1.gene	0.502298	undirected	NA	NA
CCG023997.3.gene	CCG007849.1.gene	0.501969	undirected	NA	NA
CCG029815.1.gene	CCG027557.1.gene	0.501837	undirected	NA	NA
CCG053913.1.gene	CCG017728.4.gene	0.501503	undirected	NA	NA
CCG047674.1.gene	CCG018550.1.gene	0.501495	undirected	NA	NA
CCG009442.1.gene	CCG022628.1.gene	0.501462	undirected	NA	NA
CCG000409.1.gene	CCG031805.1.gene	0.500988	undirected	NA	NA
CCG047674.1.gene	CCG003218.1.gene	0.500974	undirected	NA	NA
CCG053913.1.gene	CCG035980.1.gene	0.500905	undirected	NA	NA
CCG035980.1.gene	CCG022628.1.gene	0.500721	undirected	NA	NA
CCG012913.1.gene	CCG053852.1.gene	0.500602	undirected	NA	NA
CCG000409.1.gene	CCG022628.1.gene	0.500506	undirected	NA	NA
CCG000409.1.gene	CCG007031.1.gene	0.500438	undirected	NA	NA
CCG018208.1.gene	CCG029815.1.gene	0.500343	undirected	NA	NA
CCG017108.1.gene	CCG048489.1.gene	0.500172	undirected	NA	NA
CCG006971.1.gene	CCG005237.1.gene	0.500089	undirected	NA	NA
CCG007849.1.gene	CCG042791.1.gene	0.500065	undirected	NA	NA
CCG048489.1.gene	CCG022628.1.gene	0.499745	undirected	NA	NA
CCG053913.1.gene	CCG052493.1.gene	0.499679	undirected	NA	NA
CCG035980.1.gene	CCG052493.1.gene	0.4996	undirected	NA	NA
CCG053913.1.gene	CCG016223.1.gene	0.499501	undirected	NA	NA
CCG047674.1.gene	CCG015354.1.gene	0.499281	undirected	NA	NA
CCG053913.1.gene	CCG007031.1.gene	0.499074	undirected	NA	NA
CCG047674.1.gene	CCG007849.1.gene	0.498924	undirected	NA	NA
CCG053913.1.gene	CCG003218.1.gene	0.498739	undirected	NA	NA
CCG022628.1.gene	CCG003218.1.gene	0.498726	undirected	NA	NA
CCG009442.1.gene	CCG031805.1.gene	0.498606	undirected	NA	NA
CCG017108.1.gene	CCG046952.1.gene	0.498212	undirected	NA	NA
CCG035596.1.gene	CCG052493.1.gene	0.498107	undirected	NA	NA
CCG007849.1.gene	CCG048489.1.gene	0.498077	undirected	NA	NA
CCG053913.1.gene	CCG027557.1.gene	0.498059	undirected	NA	NA
CCG000409.1.gene	CCG025670.1.gene	0.497951	undirected	NA	NA
CCG000409.1.gene	CCG035980.1.gene	0.497497	undirected	NA	NA
CCG042791.1.gene	CCG052493.1.gene	0.497398	undirected	NA	NA
CCG000409.1.gene	CCG015354.1.gene	0.497395	undirected	NA	NA
CCG035072.1.gene	CCG007031.1.gene	0.497222	undirected	NA	NA
CCG034054.1.gene	CCG031805.1.gene	0.497012	undirected	NA	NA
CCG053913.1.gene	CCG046952.1.gene	0.496943	undirected	NA	NA
CCG016223.1.gene	CCG018550.1.gene	0.496891	undirected	NA	NA
CCG052493.1.gene	CCG046952.1.gene	0.496823	undirected	NA	NA
CCG023997.3.gene	CCG047674.1.gene	0.496602	undirected	NA	NA
CCG035072.1.gene	CCG005237.1.gene	0.496257	undirected	NA	NA
CCG023997.3.gene	CCG022628.1.gene	0.496203	undirected	NA	NA
CCG048489.1.gene	CCG018550.1.gene	0.496027	undirected	NA	NA
CCG000409.1.gene	CCG003218.1.gene	0.495768	undirected	NA	NA
CCG033212.1.gene	CCG005237.1.gene	0.495517	undirected	NA	NA
CCG052493.1.gene	CCG003218.1.gene	0.495487	undirected	NA	NA
CCG034054.1.gene	CCG017108.1.gene	0.495368	undirected	NA	NA
CCG007031.1.gene	CCG003218.1.gene	0.495319	undirected	NA	NA
CCG034054.1.gene	CCG009442.1.gene	0.495277	undirected	NA	NA
CCG006241.1.gene	CCG048489.1.gene	0.495238	undirected	NA	NA
CCG022628.1.gene	CCG015354.1.gene	0.495232	undirected	NA	NA
CCG050826.1.gene	CCG035980.1.gene	0.494939	undirected	NA	NA
CCG006241.1.gene	CCG052493.1.gene	0.494823	undirected	NA	NA
CCG027557.1.gene	CCG011445.1.gene	0.494822	undirected	NA	NA
CCG035072.1.gene	CCG035596.1.gene	0.494687	undirected	NA	NA
CCG048489.1.gene	CCG012913.1.gene	0.494563	undirected	NA	NA
CCG022628.1.gene	CCG053852.1.gene	0.494145	undirected	NA	NA
CCG027557.1.gene	CCG025670.1.gene	0.494097	undirected	NA	NA
CCG053913.1.gene	CCG029815.1.gene	0.494077	undirected	NA	NA
CCG007031.1.gene	CCG006241.1.gene	0.494037	undirected	NA	NA
CCG009442.1.gene	CCG046952.1.gene	0.4938	undirected	NA	NA
CCG050826.1.gene	CCG000409.1.gene	0.493592	undirected	NA	NA
CCG006241.1.gene	CCG027557.1.gene	0.49353	undirected	NA	NA
CCG007031.1.gene	CCG012913.1.gene	0.493401	undirected	NA	NA
CCG000409.1.gene	CCG007849.1.gene	0.493067	undirected	NA	NA
CCG052493.1.gene	CCG025670.1.gene	0.493063	undirected	NA	NA
CCG047674.1.gene	CCG012913.1.gene	0.49281	undirected	NA	NA
CCG042791.1.gene	CCG003218.1.gene	0.492615	undirected	NA	NA
CCG023997.3.gene	CCG053852.1.gene	0.492532	undirected	NA	NA
CCG022628.1.gene	CCG012913.1.gene	0.492458	undirected	NA	NA
CCG050826.1.gene	CCG015354.1.gene	0.492437	undirected	NA	NA
CCG035980.1.gene	CCG012913.1.gene	0.492387	undirected	NA	NA
CCG035980.1.gene	CCG046952.1.gene	0.491657	undirected	NA	NA
CCG009442.1.gene	CCG048489.1.gene	0.491439	undirected	NA	NA
CCG023997.3.gene	CCG031805.1.gene	0.491393	undirected	NA	NA
CCG035072.1.gene	CCG027557.1.gene	0.491254	undirected	NA	NA
CCG016223.1.gene	CCG052493.1.gene	0.49105	undirected	NA	NA
CCG034054.1.gene	CCG023997.3.gene	0.491035	undirected	NA	NA
CCG040357.1.gene	CCG052493.1.gene	0.490969	undirected	NA	NA
CCG017108.1.gene	CCG047674.1.gene	0.490868	undirected	NA	NA
CCG016223.1.gene	CCG048489.1.gene	0.490508	undirected	NA	NA
CCG035072.1.gene	CCG016223.1.gene	0.490244	undirected	NA	NA
CCG012913.1.gene	CCG052493.1.gene	0.490161	undirected	NA	NA
CCG000409.1.gene	CCG011445.1.gene	0.489851	undirected	NA	NA
CCG017108.1.gene	CCG007849.1.gene	0.489801	undirected	NA	NA
CCG023997.3.gene	CCG006241.1.gene	0.489678	undirected	NA	NA
CCG012913.1.gene	CCG005237.1.gene	0.489677	undirected	NA	NA
CCG017108.1.gene	CCG053852.1.gene	0.489392	undirected	NA	NA
CCG009442.1.gene	CCG018208.1.gene	0.489382	undirected	NA	NA
CCG006619.3.gene	CCG031805.1.gene	0.48936	undirected	NA	NA
CCG023997.3.gene	CCG007031.1.gene	0.489354	undirected	NA	NA
CCG012913.1.gene	CCG046952.1.gene	0.489289	undirected	NA	NA
CCG035596.1.gene	CCG027557.1.gene	0.489065	undirected	NA	NA
CCG034054.1.gene	CCG018208.1.gene	0.488987	undirected	NA	NA
CCG034054.1.gene	CCG015354.1.gene	0.488973	undirected	NA	NA
CCG017728.4.gene	CCG052493.1.gene	0.488972	undirected	NA	NA
CCG053913.1.gene	CCG035072.1.gene	0.488366	undirected	NA	NA
CCG007849.1.gene	CCG053852.1.gene	0.488288	undirected	NA	NA
CCG053913.1.gene	CCG006241.1.gene	0.488114	undirected	NA	NA
CCG018208.1.gene	CCG042791.1.gene	0.487653	undirected	NA	NA
CCG053852.1.gene	CCG018550.1.gene	0.487385	undirected	NA	NA
CCG023997.3.gene	CCG042791.1.gene	0.487317	undirected	NA	NA
CCG000409.1.gene	CCG012913.1.gene	0.487297	undirected	NA	NA
CCG035980.1.gene	CCG017728.4.gene	0.487226	undirected	NA	NA
CCG017108.1.gene	CCG016223.1.gene	0.487207	undirected	NA	NA
CCG027557.1.gene	CCG033212.1.gene	0.487112	undirected	NA	NA
CCG000409.1.gene	CCG035596.1.gene	0.487101	undirected	NA	NA
CCG009442.1.gene	CCG007849.1.gene	0.486834	undirected	NA	NA
CCG035072.1.gene	CCG029815.1.gene	0.486566	undirected	NA	NA
CCG016223.1.gene	CCG000409.1.gene	0.486549	undirected	NA	NA
CCG006241.1.gene	CCG053852.1.gene	0.486475	undirected	NA	NA
CCG006971.1.gene	CCG035980.1.gene	0.486272	undirected	NA	NA
CCG035072.1.gene	CCG052493.1.gene	0.486091	undirected	NA	NA
CCG035072.1.gene	CCG003218.1.gene	0.48591	undirected	NA	NA
CCG007849.1.gene	CCG029815.1.gene	0.485771	undirected	NA	NA
CCG017728.4.gene	CCG006619.3.gene	0.485621	undirected	NA	NA
CCG022628.1.gene	CCG031805.1.gene	0.485406	undirected	NA	NA
CCG006619.3.gene	CCG018550.1.gene	0.485349	undirected	NA	NA
CCG023997.3.gene	CCG016223.1.gene	0.485238	undirected	NA	NA
CCG007849.1.gene	CCG031805.1.gene	0.485221	undirected	NA	NA
CCG050826.1.gene	CCG023997.3.gene	0.485214	undirected	NA	NA
CCG007849.1.gene	CCG022628.1.gene	0.485192	undirected	NA	NA
CCG042791.1.gene	CCG022628.1.gene	0.485164	undirected	NA	NA
CCG007849.1.gene	CCG017728.4.gene	0.48507	undirected	NA	NA
CCG053913.1.gene	CCG034054.1.gene	0.485067	undirected	NA	NA
CCG034054.1.gene	CCG027557.1.gene	0.485044	undirected	NA	NA
CCG035980.1.gene	CCG003218.1.gene	0.484706	undirected	NA	NA
CCG042791.1.gene	CCG015354.1.gene	0.484606	undirected	NA	NA
CCG006241.1.gene	CCG031805.1.gene	0.4846	undirected	NA	NA
CCG047674.1.gene	CCG022628.1.gene	0.484551	undirected	NA	NA
CCG006971.1.gene	CCG015354.1.gene	0.484523	undirected	NA	NA
CCG006241.1.gene	CCG015354.1.gene	0.484403	undirected	NA	NA
CCG007849.1.gene	CCG011445.1.gene	0.484374	undirected	NA	NA
CCG053913.1.gene	CCG012913.1.gene	0.484338	undirected	NA	NA
CCG048489.1.gene	CCG031805.1.gene	0.484194	undirected	NA	NA
CCG017728.4.gene	CCG003218.1.gene	0.484076	undirected	NA	NA
CCG047674.1.gene	CCG009442.1.gene	0.483962	undirected	NA	NA
CCG009442.1.gene	CCG016223.1.gene	0.483769	undirected	NA	NA
CCG009442.1.gene	CCG053852.1.gene	0.48365	undirected	NA	NA
CCG019778.2.gene	CCG005237.1.gene	0.483649	undirected	NA	NA
CCG035980.1.gene	CCG006241.1.gene	0.483622	undirected	NA	NA
CCG016223.1.gene	CCG042791.1.gene	0.483153	undirected	NA	NA
CCG034054.1.gene	CCG047674.1.gene	0.483149	undirected	NA	NA
CCG042791.1.gene	CCG035980.1.gene	0.482873	undirected	NA	NA
CCG022628.1.gene	CCG025670.1.gene	0.482825	undirected	NA	NA
CCG034054.1.gene	CCG005237.1.gene	0.482793	undirected	NA	NA
CCG050826.1.gene	CCG035072.1.gene	0.482747	undirected	NA	NA
CCG027557.1.gene	CCG012913.1.gene	0.482692	undirected	NA	NA
CCG003218.1.gene	CCG025670.1.gene	0.482671	undirected	NA	NA
CCG007031.1.gene	CCG022628.1.gene	0.48263	undirected	NA	NA
CCG006971.1.gene	CCG006241.1.gene	0.482604	undirected	NA	NA
CCG034054.1.gene	CCG053852.1.gene	0.482572	undirected	NA	NA
CCG035596.1.gene	CCG003218.1.gene	0.482082	undirected	NA	NA
CCG053913.1.gene	CCG033212.1.gene	0.481979	undirected	NA	NA
CCG040357.1.gene	CCG005237.1.gene	0.481948	undirected	NA	NA
CCG023997.3.gene	CCG006619.3.gene	0.481713	undirected	NA	NA
CCG047674.1.gene	CCG048489.1.gene	0.481672	undirected	NA	NA
CCG048489.1.gene	CCG046952.1.gene	0.48155	undirected	NA	NA
CCG015354.1.gene	CCG006619.3.gene	0.481479	undirected	NA	NA
CCG050826.1.gene	CCG053913.1.gene	0.481342	undirected	NA	NA
CCG035072.1.gene	CCG006241.1.gene	0.481033	undirected	NA	NA
CCG000409.1.gene	CCG029815.1.gene	0.480993	undirected	NA	NA
CCG000409.1.gene	CCG033212.1.gene	0.480955	undirected	NA	NA
CCG053852.1.gene	CCG006619.3.gene	0.480945	undirected	NA	NA
CCG050826.1.gene	CCG006241.1.gene	0.480933	undirected	NA	NA
CCG023997.3.gene	CCG046952.1.gene	0.480788	undirected	NA	NA
CCG031805.1.gene	CCG046952.1.gene	0.480783	undirected	NA	NA
CCG053913.1.gene	CCG025670.1.gene	0.480743	undirected	NA	NA
CCG053852.1.gene	CCG031805.1.gene	0.480666	undirected	NA	NA
CCG034054.1.gene	CCG048489.1.gene	0.480272	undirected	NA	NA
CCG016223.1.gene	CCG053852.1.gene	0.48005	undirected	NA	NA
CCG029815.1.gene	CCG052493.1.gene	0.479962	undirected	NA	NA
CCG007849.1.gene	CCG015354.1.gene	0.479956	undirected	NA	NA
CCG035596.1.gene	CCG015354.1.gene	0.479954	undirected	NA	NA
CCG007849.1.gene	CCG027557.1.gene	0.479891	undirected	NA	NA
CCG016223.1.gene	CCG035980.1.gene	0.479673	undirected	NA	NA
CCG035072.1.gene	CCG035980.1.gene	0.479572	undirected	NA	NA
CCG035072.1.gene	CCG046952.1.gene	0.479522	undirected	NA	NA
CCG053913.1.gene	CCG007849.1.gene	0.479453	undirected	NA	NA
CCG017728.4.gene	CCG012913.1.gene	0.479262	undirected	NA	NA
CCG007849.1.gene	CCG005237.1.gene	0.479071	undirected	NA	NA
CCG053913.1.gene	CCG035596.1.gene	0.478625	undirected	NA	NA
CCG007849.1.gene	CCG025670.1.gene	0.47844	undirected	NA	NA
CCG016223.1.gene	CCG025670.1.gene	0.4784	undirected	NA	NA
CCG035072.1.gene	CCG017728.4.gene	0.478378	undirected	NA	NA
CCG015354.1.gene	CCG025670.1.gene	0.478154	undirected	NA	NA
CCG018208.1.gene	CCG023561.1.gene	0.478095	undirected	NA	NA
CCG016223.1.gene	CCG007849.1.gene	0.47805	undirected	NA	NA
CCG053913.1.gene	CCG019778.2.gene	0.478042	undirected	NA	NA
CCG048489.1.gene	CCG053852.1.gene	0.477898	undirected	NA	NA
CCG029815.1.gene	CCG003218.1.gene	0.477848	undirected	NA	NA
CCG047674.1.gene	CCG006619.3.gene	0.477406	undirected	NA	NA
CCG012913.1.gene	CCG003218.1.gene	0.477342	undirected	NA	NA
CCG006619.3.gene	CCG005237.1.gene	0.477293	undirected	NA	NA
CCG006971.1.gene	CCG027557.1.gene	0.477229	undirected	NA	NA
CCG035596.1.gene	CCG035980.1.gene	0.477179	undirected	NA	NA
CCG016223.1.gene	CCG003218.1.gene	0.477115	undirected	NA	NA
CCG007031.1.gene	CCG046952.1.gene	0.476983	undirected	NA	NA
CCG047674.1.gene	CCG006241.1.gene	0.476893	undirected	NA	NA
CCG047674.1.gene	CCG016223.1.gene	0.47671	undirected	NA	NA
CCG016223.1.gene	CCG012913.1.gene	0.476612	undirected	NA	NA
CCG047674.1.gene	CCG031805.1.gene	0.476556	undirected	NA	NA
CCG053913.1.gene	CCG011445.1.gene	0.476509	undirected	NA	NA
CCG007031.1.gene	CCG031805.1.gene	0.476365	undirected	NA	NA
CCG016223.1.gene	CCG022628.1.gene	0.476247	undirected	NA	NA
CCG006241.1.gene	CCG012913.1.gene	0.476072	undirected	NA	NA
CCG022628.1.gene	CCG006619.3.gene	0.475946	undirected	NA	NA
CCG050826.1.gene	CCG012913.1.gene	0.475945	undirected	NA	NA
CCG017108.1.gene	CCG009442.1.gene	0.475867	undirected	NA	NA
CCG035596.1.gene	CCG006241.1.gene	0.47585	undirected	NA	NA
CCG015354.1.gene	CCG046952.1.gene	0.475693	undirected	NA	NA
CCG000409.1.gene	CCG006241.1.gene	0.475676	undirected	NA	NA
CCG050826.1.gene	CCG046952.1.gene	0.475326	undirected	NA	NA
CCG034054.1.gene	CCG007031.1.gene	0.475267	undirected	NA	NA
CCG034054.1.gene	CCG035980.1.gene	0.475267	undirected	NA	NA
CCG006241.1.gene	CCG022628.1.gene	0.475225	undirected	NA	NA
CCG006971.1.gene	CCG003218.1.gene	0.475073	undirected	NA	NA
CCG042791.1.gene	CCG029815.1.gene	0.474972	undirected	NA	NA
CCG017728.4.gene	CCG015354.1.gene	0.474964	undirected	NA	NA
CCG034054.1.gene	CCG022628.1.gene	0.474688	undirected	NA	NA
CCG023997.3.gene	CCG029815.1.gene	0.474363	undirected	NA	NA
CCG027557.1.gene	CCG019778.2.gene	0.474275	undirected	NA	NA
CCG029815.1.gene	CCG018550.1.gene	0.474132	undirected	NA	NA
CCG050826.1.gene	CCG003218.1.gene	0.4739	undirected	NA	NA
CCG035072.1.gene	CCG006971.1.gene	0.473721	undirected	NA	NA
CCG053913.1.gene	CCG037568.1.gene	0.473711	undirected	NA	NA
CCG035980.1.gene	CCG006619.3.gene	0.473682	undirected	NA	NA
CCG027557.1.gene	CCG006619.3.gene	0.473118	undirected	NA	NA
CCG048489.1.gene	CCG029815.1.gene	0.473105	undirected	NA	NA
CCG040357.1.gene	CCG015354.1.gene	0.472981	undirected	NA	NA
CCG000409.1.gene	CCG017728.4.gene	0.472886	undirected	NA	NA
CCG034054.1.gene	CCG000409.1.gene	0.472723	undirected	NA	NA
CCG000409.1.gene	CCG006619.3.gene	0.472611	undirected	NA	NA
CCG053852.1.gene	CCG046952.1.gene	0.472545	undirected	NA	NA
CCG007031.1.gene	CCG048489.1.gene	0.472472	undirected	NA	NA
CCG034054.1.gene	CCG052493.1.gene	0.47228	undirected	NA	NA
CCG023561.1.gene	CCG025670.1.gene	0.472257	undirected	NA	NA
CCG016223.1.gene	CCG015354.1.gene	0.472233	undirected	NA	NA
CCG042791.1.gene	CCG012913.1.gene	0.472153	undirected	NA	NA
CCG034054.1.gene	CCG017728.4.gene	0.472083	undirected	NA	NA
CCG052493.1.gene	CCG033212.1.gene	0.471717	undirected	NA	NA
CCG016223.1.gene	CCG031805.1.gene	0.471601	undirected	NA	NA
CCG047674.1.gene	CCG046952.1.gene	0.471292	undirected	NA	NA
CCG035072.1.gene	CCG011445.1.gene	0.471118	undirected	NA	NA
CCG046706.2.gene	CCG005237.1.gene	0.471102	undirected	NA	NA
CCG034054.1.gene	CCG012913.1.gene	0.471076	undirected	NA	NA
CCG006241.1.gene	CCG003218.1.gene	0.470823	undirected	NA	NA
CCG035980.1.gene	CCG025670.1.gene	0.470377	undirected	NA	NA
CCG005237.1.gene	CCG037319.1.gene	0.470304	undirected	NA	NA
CCG052493.1.gene	CCG006619.3.gene	0.470275	undirected	NA	NA
CCG023997.3.gene	CCG011445.1.gene	0.470039	undirected	NA	NA
CCG037568.1.gene	CCG005237.1.gene	0.469771	undirected	NA	NA
CCG027557.1.gene	CCG037568.1.gene	0.469561	undirected	NA	NA
CCG023997.3.gene	CCG025670.1.gene	0.469483	undirected	NA	NA
CCG035596.1.gene	CCG022628.1.gene	0.469203	undirected	NA	NA
CCG034054.1.gene	CCG046952.1.gene	0.468996	undirected	NA	NA
CCG047674.1.gene	CCG029815.1.gene	0.468905	undirected	NA	NA
CCG000409.1.gene	CCG046952.1.gene	0.468884	undirected	NA	NA
CCG016223.1.gene	CCG011445.1.gene	0.468847	undirected	NA	NA
CCG035980.1.gene	CCG029815.1.gene	0.468808	undirected	NA	NA
CCG023997.3.gene	CCG035596.1.gene	0.468511	undirected	NA	NA
CCG006619.3.gene	CCG003218.1.gene	0.46851	undirected	NA	NA
CCG009442.1.gene	CCG018550.1.gene	0.468073	undirected	NA	NA
CCG048489.1.gene	CCG006619.3.gene	0.468001	undirected	NA	NA
CCG053913.1.gene	CCG052878.1.gene	0.467944	undirected	NA	NA
CCG022628.1.gene	CCG011445.1.gene	0.467902	undirected	NA	NA
CCG006971.1.gene	CCG012913.1.gene	0.467792	undirected	NA	NA
CCG035072.1.gene	CCG040357.1.gene	0.467723	undirected	NA	NA
CCG016223.1.gene	CCG006619.3.gene	0.467677	undirected	NA	NA
CCG016223.1.gene	CCG007031.1.gene	0.467659	undirected	NA	NA
CCG053913.1.gene	CCG037319.1.gene	0.467609	undirected	NA	NA
CCG023997.3.gene	CCG017728.4.gene	0.467484	undirected	NA	NA
CCG009442.1.gene	CCG006619.3.gene	0.467378	undirected	NA	NA
CCG003218.1.gene	CCG046952.1.gene	0.467348	undirected	NA	NA
CCG017108.1.gene	CCG029815.1.gene	0.467261	undirected	NA	NA
CCG042791.1.gene	CCG006619.3.gene	0.467202	undirected	NA	NA
CCG027557.1.gene	CCG037319.1.gene	0.466959	undirected	NA	NA
CCG046706.2.gene	CCG027557.1.gene	0.466904	undirected	NA	NA
CCG000409.1.gene	CCG006971.1.gene	0.466742	undirected	NA	NA
CCG006241.1.gene	CCG040357.1.gene	0.466613	undirected	NA	NA
CCG007849.1.gene	CCG003218.1.gene	0.466567	undirected	NA	NA
CCG050826.1.gene	CCG031805.1.gene	0.466288	undirected	NA	NA
CCG035072.1.gene	CCG012913.1.gene	0.466277	undirected	NA	NA
CCG029815.1.gene	CCG006619.3.gene	0.465761	undirected	NA	NA
CCG053913.1.gene	CCG046706.2.gene	0.465661	undirected	NA	NA
CCG034054.1.gene	CCG003218.1.gene	0.465649	undirected	NA	NA
CCG042791.1.gene	CCG023561.1.gene	0.465589	undirected	NA	NA
CCG011445.1.gene	CCG052493.1.gene	0.465517	undirected	NA	NA
CCG047674.1.gene	CCG042791.1.gene	0.465393	undirected	NA	NA
CCG022628.1.gene	CCG046952.1.gene	0.465143	undirected	NA	NA
CCG050826.1.gene	CCG048489.1.gene	0.465114	undirected	NA	NA
CCG029815.1.gene	CCG053852.1.gene	0.465078	undirected	NA	NA
CCG006619.3.gene	CCG046952.1.gene	0.465001	undirected	NA	NA
CCG050826.1.gene	CCG034054.1.gene	0.464747	undirected	NA	NA
CCG007031.1.gene	CCG053852.1.gene	0.464579	undirected	NA	NA
CCG047674.1.gene	CCG053852.1.gene	0.464559	undirected	NA	NA
CCG035980.1.gene	CCG040357.1.gene	0.464354	undirected	NA	NA
CCG053852.1.gene	CCG025670.1.gene	0.464332	undirected	NA	NA
CCG050826.1.gene	CCG022628.1.gene	0.464289	undirected	NA	NA
CCG017108.1.gene	CCG006619.3.gene	0.464254	undirected	NA	NA
CCG035072.1.gene	CCG033212.1.gene	0.464175	undirected	NA	NA
CCG035980.1.gene	CCG033212.1.gene	0.464044	undirected	NA	NA
CCG053913.1.gene	CCG006971.1.gene	0.464022	undirected	NA	NA
CCG052493.1.gene	CCG019778.2.gene	0.464017	undirected	NA	NA
CCG018208.1.gene	CCG006619.3.gene	0.463977	undirected	NA	NA
CCG011445.1.gene	CCG003218.1.gene	0.463949	undirected	NA	NA
CCG029815.1.gene	CCG015354.1.gene	0.463889	undirected	NA	NA
CCG042791.1.gene	CCG006241.1.gene	0.463618	undirected	NA	NA
CCG042791.1.gene	CCG048489.1.gene	0.46348	undirected	NA	NA
CCG048489.1.gene	CCG023561.1.gene	0.463267	undirected	NA	NA
CCG007849.1.gene	CCG007031.1.gene	0.463243	undirected	NA	NA
CCG006241.1.gene	CCG025670.1.gene	0.463003	undirected	NA	NA
CCG035072.1.gene	CCG019778.2.gene	0.462985	undirected	NA	NA
CCG029815.1.gene	CCG025670.1.gene	0.462803	undirected	NA	NA
CCG012913.1.gene	CCG006619.3.gene	0.462737	undirected	NA	NA
CCG009442.1.gene	CCG029815.1.gene	0.462475	undirected	NA	NA
CCG017108.1.gene	CCG018208.1.gene	0.462318	undirected	NA	NA
CCG012913.1.gene	CCG033212.1.gene	0.46225	undirected	NA	NA
CCG045523.1.gene	CCG052493.1.gene	0.461991	undirected	NA	NA
CCG040357.1.gene	CCG003218.1.gene	0.461598	undirected	NA	NA
CCG017728.4.gene	CCG031805.1.gene	0.461379	undirected	NA	NA
CCG035072.1.gene	CCG006619.3.gene	0.461367	undirected	NA	NA
CCG050826.1.gene	CCG047674.1.gene	0.461249	undirected	NA	NA
CCG029815.1.gene	CCG011445.1.gene	0.461191	undirected	NA	NA
CCG046706.2.gene	CCG000409.1.gene	0.461187	undirected	NA	NA
CCG023997.3.gene	CCG006971.1.gene	0.461046	undirected	NA	NA
CCG006241.1.gene	CCG046952.1.gene	0.460904	undirected	NA	NA
CCG052878.1.gene	CCG027557.1.gene	0.460883	undirected	NA	NA
CCG035596.1.gene	CCG012913.1.gene	0.460864	undirected	NA	NA
CCG042791.1.gene	CCG053852.1.gene	0.460561	undirected	NA	NA
CCG023997.3.gene	CCG033212.1.gene	0.46055	undirected	NA	NA
CCG034054.1.gene	CCG006619.3.gene	0.460507	undirected	NA	NA
CCG053913.1.gene	CCG053713.2.gene	0.460138	undirected	NA	NA
CCG035072.1.gene	CCG007849.1.gene	0.459961	undirected	NA	NA
CCG029815.1.gene	CCG012913.1.gene	0.459942	undirected	NA	NA
CCG007849.1.gene	CCG033212.1.gene	0.459924	undirected	NA	NA
CCG035072.1.gene	CCG037319.1.gene	0.459903	undirected	NA	NA
CCG042791.1.gene	CCG031805.1.gene	0.459839	undirected	NA	NA
CCG026493.1.gene	CCG005237.1.gene	0.459824	undirected	NA	NA
CCG022628.1.gene	CCG017728.4.gene	0.459747	undirected	NA	NA
CCG046706.2.gene	CCG007849.1.gene	0.459546	undirected	NA	NA
CCG015354.1.gene	CCG011445.1.gene	0.459541	undirected	NA	NA
CCG003218.1.gene	CCG019778.2.gene	0.459432	undirected	NA	NA
CCG035596.1.gene	CCG007849.1.gene	0.459348	undirected	NA	NA
CCG034054.1.gene	CCG006241.1.gene	0.45925	undirected	NA	NA
CCG029815.1.gene	CCG022628.1.gene	0.459249	undirected	NA	NA
CCG000409.1.gene	CCG023561.1.gene	0.459065	undirected	NA	NA
CCG018550.1.gene	CCG037568.1.gene	0.459004	undirected	NA	NA
CCG053913.1.gene	CCG023561.1.gene	0.458964	undirected	NA	NA
CCG053852.1.gene	CCG023561.1.gene	0.458777	undirected	NA	NA
CCG023997.3.gene	CCG023561.1.gene	0.458617	undirected	NA	NA
CCG034054.1.gene	CCG042791.1.gene	0.458207	undirected	NA	NA
CCG012913.1.gene	CCG025670.1.gene	0.458143	undirected	NA	NA
CCG047674.1.gene	CCG007031.1.gene	0.458033	undirected	NA	NA
CCG052878.1.gene	CCG005237.1.gene	0.457785	undirected	NA	NA
CCG016223.1.gene	CCG033212.1.gene	0.457659	undirected	NA	NA
CCG018208.1.gene	CCG037568.1.gene	0.457576	undirected	NA	NA
CCG029815.1.gene	CCG017728.4.gene	0.457386	undirected	NA	NA
CCG015354.1.gene	CCG033212.1.gene	0.457377	undirected	NA	NA
CCG027557.1.gene	CCG053713.2.gene	0.457134	undirected	NA	NA
CCG034054.1.gene	CCG016223.1.gene	0.457064	undirected	NA	NA
CCG005237.1.gene	CCG023561.1.gene	0.457064	undirected	NA	NA
CCG053913.1.gene	CCG028593.4.gene	0.457034	undirected	NA	NA
CCG007849.1.gene	CCG052493.1.gene	0.456565	undirected	NA	NA
CCG016223.1.gene	CCG035596.1.gene	0.456565	undirected	NA	NA
CCG016223.1.gene	CCG006241.1.gene	0.45618	undirected	NA	NA
CCG006971.1.gene	CCG022628.1.gene	0.455955	undirected	NA	NA
CCG018208.1.gene	CCG037319.1.gene	0.455877	undirected	NA	NA
CCG022628.1.gene	CCG023561.1.gene	0.455822	undirected	NA	NA
CCG016223.1.gene	CCG029815.1.gene	0.45572	undirected	NA	NA
CCG035980.1.gene	CCG011445.1.gene	0.45561	undirected	NA	NA
CCG050826.1.gene	CCG007849.1.gene	0.455594	undirected	NA	NA
CCG053913.1.gene	CCG010778.1.gene	0.455543	undirected	NA	NA
CCG029815.1.gene	CCG031805.1.gene	0.455327	undirected	NA	NA
CCG053913.1.gene	CCG006619.3.gene	0.454927	undirected	NA	NA
CCG035596.1.gene	CCG048489.1.gene	0.454859	undirected	NA	NA
CCG045523.1.gene	CCG006241.1.gene	0.454796	undirected	NA	NA
CCG026493.1.gene	CCG027557.1.gene	0.454708	undirected	NA	NA
CCG048489.1.gene	CCG025670.1.gene	0.454573	undirected	NA	NA
CCG018550.1.gene	CCG023561.1.gene	0.454547	undirected	NA	NA
CCG040357.1.gene	CCG027557.1.gene	0.454217	undirected	NA	NA
CCG007849.1.gene	CCG046952.1.gene	0.454201	undirected	NA	NA
CCG017728.4.gene	CCG010778.1.gene	0.454096	undirected	NA	NA
CCG007849.1.gene	CCG006619.3.gene	0.45397	undirected	NA	NA
CCG006971.1.gene	CCG031805.1.gene	0.45397	undirected	NA	NA
CCG027557.1.gene	CCG023561.1.gene	0.453827	undirected	NA	NA
CCG016223.1.gene	CCG023561.1.gene	0.453745	undirected	NA	NA
CCG007849.1.gene	CCG035980.1.gene	0.453684	undirected	NA	NA
CCG042791.1.gene	CCG046952.1.gene	0.453665	undirected	NA	NA
CCG000409.1.gene	CCG040357.1.gene	0.453537	undirected	NA	NA
CCG053913.1.gene	CCG026493.1.gene	0.453496	undirected	NA	NA
CCG035596.1.gene	CCG053852.1.gene	0.453349	undirected	NA	NA
CCG035072.1.gene	CCG034054.1.gene	0.453118	undirected	NA	NA
CCG042791.1.gene	CCG018550.1.gene	0.452942	undirected	NA	NA
CCG047674.1.gene	CCG023561.1.gene	0.45287	undirected	NA	NA
CCG006241.1.gene	CCG006619.3.gene	0.452867	undirected	NA	NA
CCG053713.2.gene	CCG005237.1.gene	0.452751	undirected	NA	NA
CCG047674.1.gene	CCG011445.1.gene	0.452656	undirected	NA	NA
CCG006971.1.gene	CCG046952.1.gene	0.452602	undirected	NA	NA
CCG035072.1.gene	CCG046706.2.gene	0.452547	undirected	NA	NA
CCG007849.1.gene	CCG019778.2.gene	0.45226	undirected	NA	NA
CCG033212.1.gene	CCG046952.1.gene	0.452132	undirected	NA	NA
CCG052878.1.gene	CCG018550.1.gene	0.451992	undirected	NA	NA
CCG000409.1.gene	CCG019778.2.gene	0.451894	undirected	NA	NA
CCG006619.3.gene	CCG025670.1.gene	0.451854	undirected	NA	NA
CCG022628.1.gene	CCG033212.1.gene	0.451757	undirected	NA	NA
CCG034054.1.gene	CCG006971.1.gene	0.45156	undirected	NA	NA
CCG028593.4.gene	CCG005237.1.gene	0.451469	undirected	NA	NA
CCG025670.1.gene	CCG037319.1.gene	0.451261	undirected	NA	NA
CCG007849.1.gene	CCG037319.1.gene	0.451175	undirected	NA	NA
CCG040357.1.gene	CCG022628.1.gene	0.451175	undirected	NA	NA
CCG003218.1.gene	CCG033212.1.gene	0.451017	undirected	NA	NA
CCG050826.1.gene	CCG016223.1.gene	0.450864	undirected	NA	NA
CCG016223.1.gene	CCG046952.1.gene	0.450829	undirected	NA	NA
CCG007031.1.gene	CCG006619.3.gene	0.450829	undirected	NA	NA
CCG027557.1.gene	CCG028593.4.gene	0.450545	undirected	NA	NA
CCG017108.1.gene	CCG023561.1.gene	0.450433	undirected	NA	NA
CCG035980.1.gene	CCG019778.2.gene	0.45025	undirected	NA	NA
CCG009442.1.gene	CCG007031.1.gene	0.450196	undirected	NA	NA
CCG034054.1.gene	CCG029815.1.gene	0.450043	undirected	NA	NA
CCG007849.1.gene	CCG006241.1.gene	0.449811	undirected	NA	NA
CCG035072.1.gene	CCG026493.1.gene	0.449477	undirected	NA	NA
CCG052493.1.gene	CCG037319.1.gene	0.44937	undirected	NA	NA
CCG011405.1.gene	CCG012913.1.gene	0.449293	undirected	NA	NA
CCG047674.1.gene	CCG017728.4.gene	0.449066	undirected	NA	NA
CCG027557.1.gene	CCG010778.1.gene	0.448966	undirected	NA	NA
CCG012913.1.gene	CCG037568.1.gene	0.448886	undirected	NA	NA
CCG052493.1.gene	CCG037568.1.gene	0.448758	undirected	NA	NA
CCG035596.1.gene	CCG046952.1.gene	0.448706	undirected	NA	NA
CCG023997.3.gene	CCG010778.1.gene	0.448513	undirected	NA	NA
CCG009442.1.gene	CCG023561.1.gene	0.448414	undirected	NA	NA
CCG018208.1.gene	CCG007031.1.gene	0.448336	undirected	NA	NA
CCG006619.3.gene	CCG037319.1.gene	0.448219	undirected	NA	NA
CCG006241.1.gene	CCG033212.1.gene	0.448195	undirected	NA	NA
CCG012913.1.gene	CCG011445.1.gene	0.447972	undirected	NA	NA
CCG052878.1.gene	CCG012913.1.gene	0.447913	undirected	NA	NA
CCG023015.1.gene	CCG005237.1.gene	0.447879	undirected	NA	NA
CCG045523.1.gene	CCG005237.1.gene	0.447839	undirected	NA	NA
CCG040357.1.gene	CCG053852.1.gene	0.447766	undirected	NA	NA
CCG005237.1.gene	CCG007520.2.gene	0.447727	undirected	NA	NA
CCG053913.1.gene	CCG038849.1.gene	0.44763	undirected	NA	NA
CCG012913.1.gene	CCG019778.2.gene	0.447629	undirected	NA	NA
CCG006971.1.gene	CCG048489.1.gene	0.447519	undirected	NA	NA
CCG035072.1.gene	CCG023561.1.gene	0.447485	undirected	NA	NA
CCG016223.1.gene	CCG017728.4.gene	0.447459	undirected	NA	NA
CCG029815.1.gene	CCG023561.1.gene	0.447391	undirected	NA	NA
CCG011445.1.gene	CCG006619.3.gene	0.447304	undirected	NA	NA
CCG035072.1.gene	CCG023015.1.gene	0.447232	undirected	NA	NA
CCG006971.1.gene	CCG053852.1.gene	0.447153	undirected	NA	NA
CCG006619.3.gene	CCG019778.2.gene	0.446973	undirected	NA	NA
CCG017108.1.gene	CCG042791.1.gene	0.446751	undirected	NA	NA
CCG035596.1.gene	CCG031805.1.gene	0.446611	undirected	NA	NA
CCG047674.1.gene	CCG010778.1.gene	0.44655	undirected	NA	NA
CCG031805.1.gene	CCG023561.1.gene	0.446317	undirected	NA	NA
CCG015354.1.gene	CCG023561.1.gene	0.445991	undirected	NA	NA
CCG011405.1.gene	CCG052493.1.gene	0.445962	undirected	NA	NA
CCG026493.1.gene	CCG003218.1.gene	0.445724	undirected	NA	NA
CCG034054.1.gene	CCG035596.1.gene	0.445489	undirected	NA	NA
CCG035980.1.gene	CCG037568.1.gene	0.445455	undirected	NA	NA
CCG050826.1.gene	CCG053852.1.gene	0.445225	undirected	NA	NA
CCG048489.1.gene	CCG033212.1.gene	0.444928	undirected	NA	NA
CCG031805.1.gene	CCG025670.1.gene	0.444926	undirected	NA	NA
CCG039608.1.gene	CCG035980.1.gene	0.444446	undirected	NA	NA
CCG053913.1.gene	CCG032825.1.gene	0.444443	undirected	NA	NA
CCG042791.1.gene	CCG037319.1.gene	0.444359	undirected	NA	NA
CCG042791.1.gene	CCG011445.1.gene	0.444165	undirected	NA	NA
CCG031805.1.gene	CCG010778.1.gene	0.444111	undirected	NA	NA
CCG007849.1.gene	CCG012913.1.gene	0.444092	undirected	NA	NA
CCG046952.1.gene	CCG025670.1.gene	0.444069	undirected	NA	NA
CCG018208.1.gene	CCG019778.2.gene	0.443992	undirected	NA	NA
CCG039608.1.gene	CCG012913.1.gene	0.443981	undirected	NA	NA
CCG023997.3.gene	CCG040357.1.gene	0.443894	undirected	NA	NA
CCG034054.1.gene	CCG033212.1.gene	0.443843	undirected	NA	NA
CCG052878.1.gene	CCG006619.3.gene	0.443831	undirected	NA	NA
CCG011405.1.gene	CCG035980.1.gene	0.44383	undirected	NA	NA
CCG026493.1.gene	CCG052493.1.gene	0.443813	undirected	NA	NA
CCG042791.1.gene	CCG025670.1.gene	0.443751	undirected	NA	NA
CCG047674.1.gene	CCG025670.1.gene	0.443505	undirected	NA	NA
CCG046706.2.gene	CCG016223.1.gene	0.443348	undirected	NA	NA
CCG017108.1.gene	CCG037568.1.gene	0.443273	undirected	NA	NA
CCG006241.1.gene	CCG029815.1.gene	0.443253	undirected	NA	NA
CCG045523.1.gene	CCG015354.1.gene	0.443084	undirected	NA	NA
CCG035072.1.gene	CCG037568.1.gene	0.443008	undirected	NA	NA
CCG050826.1.gene	CCG009442.1.gene	0.442951	undirected	NA	NA
CCG003218.1.gene	CCG037319.1.gene	0.442538	undirected	NA	NA
CCG035596.1.gene	CCG023561.1.gene	0.442248	undirected	NA	NA
CCG048489.1.gene	CCG037568.1.gene	0.44221	undirected	NA	NA
CCG000409.1.gene	CCG037319.1.gene	0.442198	undirected	NA	NA
CCG009442.1.gene	CCG037568.1.gene	0.442063	undirected	NA	NA
CCG010778.1.gene	CCG005237.1.gene	0.441966	undirected	NA	NA
CCG017728.4.gene	CCG053852.1.gene	0.441726	undirected	NA	NA
CCG015354.1.gene	CCG019778.2.gene	0.441704	undirected	NA	NA
CCG052493.1.gene	CCG007520.2.gene	0.44168	undirected	NA	NA
CCG011445.1.gene	CCG031805.1.gene	0.441633	undirected	NA	NA
CCG046706.2.gene	CCG052493.1.gene	0.441483	undirected	NA	NA
CCG053913.1.gene	CCG011405.1.gene	0.44145	undirected	NA	NA
CCG048489.1.gene	CCG011445.1.gene	0.441384	undirected	NA	NA
CCG010778.1.gene	CCG018550.1.gene	0.441369	undirected	NA	NA
CCG040357.1.gene	CCG012913.1.gene	0.441148	undirected	NA	NA
CCG047674.1.gene	CCG033212.1.gene	0.441138	undirected	NA	NA
CCG007854.1.gene	CCG035980.1.gene	0.441093	undirected	NA	NA
CCG053913.1.gene	CCG023015.1.gene	0.441074	undirected	NA	NA
CCG039608.1.gene	CCG052493.1.gene	0.440968	undirected	NA	NA
CCG009442.1.gene	CCG042791.1.gene	0.440932	undirected	NA	NA
CCG052493.1.gene	CCG028593.4.gene	0.440798	undirected	NA	NA
CCG007849.1.gene	CCG037568.1.gene	0.440254	undirected	NA	NA
CCG023997.3.gene	CCG037568.1.gene	0.440243	undirected	NA	NA
CCG011445.1.gene	CCG053852.1.gene	0.440218	undirected	NA	NA
CCG047674.1.gene	CCG035596.1.gene	0.440217	undirected	NA	NA
CCG006619.3.gene	CCG037568.1.gene	0.440173	undirected	NA	NA
CCG008324.1.gene	CCG027557.1.gene	0.439928	undirected	NA	NA
CCG045523.1.gene	CCG035980.1.gene	0.439879	undirected	NA	NA
CCG000409.1.gene	CCG037568.1.gene	0.439861	undirected	NA	NA
CCG027455.1.gene	CCG052493.1.gene	0.439741	undirected	NA	NA
CCG023914.1.gene	CCG017728.4.gene	0.439691	undirected	NA	NA
CCG053852.1.gene	CCG010778.1.gene	0.439486	undirected	NA	NA
CCG053852.1.gene	CCG037319.1.gene	0.439435	undirected	NA	NA
CCG011445.1.gene	CCG023561.1.gene	0.439367	undirected	NA	NA
CCG035596.1.gene	CCG029815.1.gene	0.439235	undirected	NA	NA
CCG017108.1.gene	CCG018550.1.gene	0.439208	undirected	NA	NA
CCG015354.1.gene	CCG010778.1.gene	0.439078	undirected	NA	NA
CCG048489.1.gene	CCG037319.1.gene	0.439056	undirected	NA	NA
CCG009442.1.gene	CCG006971.1.gene	0.439012	undirected	NA	NA
CCG038849.1.gene	CCG027557.1.gene	0.439006	undirected	NA	NA
CCG011405.1.gene	CCG005237.1.gene	0.438925	undirected	NA	NA
CCG007849.1.gene	CCG053713.2.gene	0.438646	undirected	NA	NA
CCG008324.1.gene	CCG012913.1.gene	0.438644	undirected	NA	NA
CCG031805.1.gene	CCG033212.1.gene	0.438347	undirected	NA	NA
CCG007031.1.gene	CCG029815.1.gene	0.438288	undirected	NA	NA
CCG006619.3.gene	CCG023561.1.gene	0.438253	undirected	NA	NA
CCG023997.3.gene	CCG037319.1.gene	0.438211	undirected	NA	NA
CCG053913.1.gene	CCG010048.1.gene	0.438176	undirected	NA	NA
CCG008324.1.gene	CCG035980.1.gene	0.438167	undirected	NA	NA
CCG007854.1.gene	CCG052493.1.gene	0.43797	undirected	NA	NA
CCG035980.1.gene	CCG037319.1.gene	0.43796	undirected	NA	NA
CCG022628.1.gene	CCG019778.2.gene	0.437913	undirected	NA	NA
CCG008666.1.gene	CCG005237.1.gene	0.43791	undirected	NA	NA
CCG053713.2.gene	CCG006619.3.gene	0.437769	undirected	NA	NA
CCG007849.1.gene	CCG023561.1.gene	0.43749	undirected	NA	NA
CCG035980.1.gene	CCG052878.1.gene	0.437436	undirected	NA	NA
CCG052878.1.gene	CCG052493.1.gene	0.43732	undirected	NA	NA
CCG023015.1.gene	CCG000409.1.gene	0.437269	undirected	NA	NA
CCG052493.1.gene	CCG023561.1.gene	0.437252	undirected	NA	NA
CCG017108.1.gene	CCG007031.1.gene	0.437194	undirected	NA	NA
CCG032825.1.gene	CCG027557.1.gene	0.437152	undirected	NA	NA
CCG035072.1.gene	CCG007520.2.gene	0.437102	undirected	NA	NA
CCG023015.1.gene	CCG027557.1.gene	0.43703	undirected	NA	NA
CCG011405.1.gene	CCG027557.1.gene	0.437001	undirected	NA	NA
CCG006619.3.gene	CCG010778.1.gene	0.436835	undirected	NA	NA
CCG029815.1.gene	CCG010778.1.gene	0.436763	undirected	NA	NA
CCG010048.1.gene	CCG005237.1.gene	0.436664	undirected	NA	NA
CCG007031.1.gene	CCG023561.1.gene	0.436638	undirected	NA	NA
CCG007854.1.gene	CCG027557.1.gene	0.436435	undirected	NA	NA
CCG047674.1.gene	CCG037568.1.gene	0.436345	undirected	NA	NA
CCG035596.1.gene	CCG006619.3.gene	0.436268	undirected	NA	NA
CCG037568.1.gene	CCG033212.1.gene	0.436221	undirected	NA	NA
CCG006619.3.gene	CCG033212.1.gene	0.43614	undirected	NA	NA
CCG012913.1.gene	CCG037319.1.gene	0.435986	undirected	NA	NA
CCG034054.1.gene	CCG007849.1.gene	0.435767	undirected	NA	NA
CCG018208.1.gene	CCG052878.1.gene	0.435729	undirected	NA	NA
CCG032825.1.gene	CCG005237.1.gene	0.435687	undirected	NA	NA
CCG046706.2.gene	CCG023561.1.gene	0.435659	undirected	NA	NA
CCG007854.1.gene	CCG005237.1.gene	0.435522	undirected	NA	NA
CCG010778.1.gene	CCG003218.1.gene	0.435327	undirected	NA	NA
CCG000409.1.gene	CCG010778.1.gene	0.435255	undirected	NA	NA
CCG018208.1.gene	CCG010778.1.gene	0.435115	undirected	NA	NA
CCG034054.1.gene	CCG011445.1.gene	0.435073	undirected	NA	NA
CCG040357.1.gene	CCG031805.1.gene	0.434846	undirected	NA	NA
CCG017728.4.gene	CCG046952.1.gene	0.434687	undirected	NA	NA
CCG053913.1.gene	CCG040357.1.gene	0.434648	undirected	NA	NA
CCG034054.1.gene	CCG037568.1.gene	0.434643	undirected	NA	NA
CCG038849.1.gene	CCG006619.3.gene	0.434591	undirected	NA	NA
CCG046706.2.gene	CCG023997.3.gene	0.434365	undirected	NA	NA
CCG022628.1.gene	CCG010778.1.gene	0.434357	undirected	NA	NA
CCG034054.1.gene	CCG025670.1.gene	0.434345	undirected	NA	NA
CCG048489.1.gene	CCG040357.1.gene	0.43419	undirected	NA	NA
CCG034054.1.gene	CCG019778.2.gene	0.434033	undirected	NA	NA
CCG026493.1.gene	CCG007849.1.gene	0.433988	undirected	NA	NA
CCG053913.1.gene	CCG003341.1.gene	0.433947	undirected	NA	NA
CCG042791.1.gene	CCG010778.1.gene	0.433944	undirected	NA	NA
CCG023997.3.gene	CCG019778.2.gene	0.433815	undirected	NA	NA
CCG035980.1.gene	CCG028593.4.gene	0.433747	undirected	NA	NA
CCG022628.1.gene	CCG037319.1.gene	0.433747	undirected	NA	NA
CCG008666.1.gene	CCG052493.1.gene	0.433728	undirected	NA	NA
CCG038849.1.gene	CCG012913.1.gene	0.433706	undirected	NA	NA
CCG023015.1.gene	CCG023561.1.gene	0.433427	undirected	NA	NA
CCG048489.1.gene	CCG010778.1.gene	0.433233	undirected	NA	NA
CCG016223.1.gene	CCG019778.2.gene	0.43308	undirected	NA	NA
CCG000409.1.gene	CCG007520.2.gene	0.432935	undirected	NA	NA
CCG029815.1.gene	CCG046952.1.gene	0.432773	undirected	NA	NA
CCG046706.2.gene	CCG035980.1.gene	0.432755	undirected	NA	NA
CCG023561.1.gene	CCG037319.1.gene	0.432655	undirected	NA	NA
CCG047674.1.gene	CCG037319.1.gene	0.432643	undirected	NA	NA
CCG037568.1.gene	CCG003218.1.gene	0.432607	undirected	NA	NA
CCG022628.1.gene	CCG007520.2.gene	0.432532	undirected	NA	NA
CCG035072.1.gene	CCG053713.2.gene	0.432479	undirected	NA	NA
CCG046706.2.gene	CCG012913.1.gene	0.432254	undirected	NA	NA
CCG003218.1.gene	CCG023561.1.gene	0.432208	undirected	NA	NA
CCG003218.1.gene	CCG028593.4.gene	0.432099	undirected	NA	NA
CCG012913.1.gene	CCG028593.4.gene	0.432028	undirected	NA	NA
CCG046706.2.gene	CCG003218.1.gene	0.432003	undirected	NA	NA
CCG006619.3.gene	CCG028593.4.gene	0.431947	undirected	NA	NA
CCG018550.1.gene	CCG037319.1.gene	0.431906	undirected	NA	NA
CCG046706.2.gene	CCG006619.3.gene	0.431886	undirected	NA	NA
CCG035072.1.gene	CCG028593.4.gene	0.431421	undirected	NA	NA
CCG007854.1.gene	CCG012913.1.gene	0.431338	undirected	NA	NA
CCG053713.2.gene	CCG003218.1.gene	0.431172	undirected	NA	NA
CCG009442.1.gene	CCG010778.1.gene	0.431146	undirected	NA	NA
CCG046706.2.gene	CCG022628.1.gene	0.431126	undirected	NA	NA
CCG006241.1.gene	CCG017728.4.gene	0.431102	undirected	NA	NA
CCG040357.1.gene	CCG046952.1.gene	0.430889	undirected	NA	NA
CCG008324.1.gene	CCG053913.1.gene	0.430883	undirected	NA	NA
CCG030522.1.gene	CCG052493.1.gene	0.430828	undirected	NA	NA
CCG023015.1.gene	CCG052493.1.gene	0.430767	undirected	NA	NA
CCG035072.1.gene	CCG052878.1.gene	0.430724	undirected	NA	NA
CCG031805.1.gene	CCG037568.1.gene	0.430715	undirected	NA	NA
CCG023015.1.gene	CCG007849.1.gene	0.4307	undirected	NA	NA
CCG033212.1.gene	CCG023561.1.gene	0.430658	undirected	NA	NA
CCG006241.1.gene	CCG019778.2.gene	0.430654	undirected	NA	NA
CCG016223.1.gene	CCG006971.1.gene	0.430649	undirected	NA	NA
CCG026493.1.gene	CCG035980.1.gene	0.430601	undirected	NA	NA
CCG050826.1.gene	CCG006619.3.gene	0.430468	undirected	NA	NA
CCG017108.1.gene	CCG010778.1.gene	0.43037	undirected	NA	NA
CCG053913.1.gene	CCG002419.2.gene	0.430141	undirected	NA	NA
CCG029815.1.gene	CCG037319.1.gene	0.430096	undirected	NA	NA
CCG023997.3.gene	CCG052878.1.gene	0.429902	undirected	NA	NA
CCG052878.1.gene	CCG033212.1.gene	0.42975	undirected	NA	NA
CCG011445.1.gene	CCG046952.1.gene	0.429581	undirected	NA	NA
CCG035072.1.gene	CCG008666.1.gene	0.429483	undirected	NA	NA
CCG007031.1.gene	CCG037568.1.gene	0.42945	undirected	NA	NA
CCG053913.1.gene	CCG008666.1.gene	0.429074	undirected	NA	NA
CCG012913.1.gene	CCG023561.1.gene	0.428917	undirected	NA	NA
CCG032825.1.gene	CCG007849.1.gene	0.428576	undirected	NA	NA
CCG046952.1.gene	CCG023561.1.gene	0.428549	undirected	NA	NA
CCG050826.1.gene	CCG029815.1.gene	0.428548	undirected	NA	NA
CCG008324.1.gene	CCG005237.1.gene	0.428452	undirected	NA	NA
CCG052878.1.gene	CCG048489.1.gene	0.428378	undirected	NA	NA
CCG015354.1.gene	CCG037319.1.gene	0.428338	undirected	NA	NA
CCG052878.1.gene	CCG031805.1.gene	0.428315	undirected	NA	NA
CCG017108.1.gene	CCG037319.1.gene	0.428148	undirected	NA	NA
CCG053913.1.gene	CCG021048.1.gene	0.428037	undirected	NA	NA
CCG018208.1.gene	CCG035596.1.gene	0.427918	undirected	NA	NA
CCG008324.1.gene	CCG034054.1.gene	0.427873	undirected	NA	NA
CCG026493.1.gene	CCG006619.3.gene	0.427737	undirected	NA	NA
CCG015354.1.gene	CCG037568.1.gene	0.427688	undirected	NA	NA
CCG053713.2.gene	CCG052493.1.gene	0.42766	undirected	NA	NA
CCG003341.1.gene	CCG031805.1.gene	0.427625	undirected	NA	NA
CCG034054.1.gene	CCG052878.1.gene	0.42755	undirected	NA	NA
CCG012913.1.gene	CCG003341.1.gene	0.42754	undirected	NA	NA
CCG046706.2.gene	CCG015354.1.gene	0.427494	undirected	NA	NA
CCG045523.1.gene	CCG003218.1.gene	0.427358	undirected	NA	NA
CCG006241.1.gene	CCG023561.1.gene	0.427239	undirected	NA	NA
CCG016223.1.gene	CCG037319.1.gene	0.427201	undirected	NA	NA
CCG007849.1.gene	CCG052878.1.gene	0.427147	undirected	NA	NA
CCG034054.1.gene	CCG011405.1.gene	0.426981	undirected	NA	NA
CCG053913.1.gene	CCG020471.1.gene	0.426967	undirected	NA	NA
CCG042791.1.gene	CCG037568.1.gene	0.426938	undirected	NA	NA
CCG047674.1.gene	CCG052878.1.gene	0.426853	undirected	NA	NA
CCG035980.1.gene	CCG023561.1.gene	0.426827	undirected	NA	NA
CCG009442.1.gene	CCG052878.1.gene	0.42662	undirected	NA	NA
CCG019778.2.gene	CCG023561.1.gene	0.426433	undirected	NA	NA
CCG006619.3.gene	CCG002419.2.gene	0.426336	undirected	NA	NA
CCG035072.1.gene	CCG045523.1.gene	0.426154	undirected	NA	NA
CCG047674.1.gene	CCG006971.1.gene	0.425958	undirected	NA	NA
CCG006241.1.gene	CCG011445.1.gene	0.42594	undirected	NA	NA
CCG039608.1.gene	CCG027557.1.gene	0.425914	undirected	NA	NA
CCG035980.1.gene	CCG010778.1.gene	0.425912	undirected	NA	NA
CCG006241.1.gene	CCG007520.2.gene	0.425878	undirected	NA	NA
CCG038849.1.gene	CCG005237.1.gene	0.425864	undirected	NA	NA
CCG031805.1.gene	CCG037319.1.gene	0.425768	undirected	NA	NA
CCG045523.1.gene	CCG000409.1.gene	0.425544	undirected	NA	NA
CCG008324.1.gene	CCG052493.1.gene	0.425505	undirected	NA	NA
CCG017108.1.gene	CCG052878.1.gene	0.425402	undirected	NA	NA
CCG015354.1.gene	CCG003341.1.gene	0.425346	undirected	NA	NA
CCG026493.1.gene	CCG000409.1.gene	0.425336	undirected	NA	NA
CCG034054.1.gene	CCG028593.4.gene	0.425311	undirected	NA	NA
CCG009442.1.gene	CCG037319.1.gene	0.425141	undirected	NA	NA
CCG039608.1.gene	CCG005237.1.gene	0.425134	undirected	NA	NA
CCG027557.1.gene	CCG010048.1.gene	0.425091	undirected	NA	NA
CCG007854.1.gene	CCG046952.1.gene	0.425049	undirected	NA	NA
CCG046706.2.gene	CCG029815.1.gene	0.42485	undirected	NA	NA
CCG053913.1.gene	CCG030173.2.gene	0.424774	undirected	NA	NA
CCG030173.2.gene	CCG012913.1.gene	0.424627	undirected	NA	NA
CCG048489.1.gene	CCG019778.2.gene	0.424516	undirected	NA	NA
CCG016223.1.gene	CCG007520.2.gene	0.424491	undirected	NA	NA
CCG007031.1.gene	CCG018550.1.gene	0.424405	undirected	NA	NA
CCG052493.1.gene	CCG010778.1.gene	0.424244	undirected	NA	NA
CCG029815.1.gene	CCG033212.1.gene	0.424209	undirected	NA	NA
CCG000409.1.gene	CCG052878.1.gene	0.424207	undirected	NA	NA
CCG035980.1.gene	CCG003341.1.gene	0.42418	undirected	NA	NA
CCG022628.1.gene	CCG037568.1.gene	0.424146	undirected	NA	NA
CCG035980.1.gene	CCG053713.2.gene	0.423813	undirected	NA	NA
CCG050826.1.gene	CCG037568.1.gene	0.423811	undirected	NA	NA
CCG029815.1.gene	CCG019778.2.gene	0.42378	undirected	NA	NA
CCG007849.1.gene	CCG041643.1.gene	0.423772	undirected	NA	NA
CCG035072.1.gene	CCG010048.1.gene	0.423771	undirected	NA	NA
CCG053913.1.gene	CCG007854.1.gene	0.423683	undirected	NA	NA
CCG011445.1.gene	CCG037319.1.gene	0.423657	undirected	NA	NA
CCG045523.1.gene	CCG009442.1.gene	0.423563	undirected	NA	NA
CCG034610.1.gene	CCG052493.1.gene	0.423387	undirected	NA	NA
CCG017728.4.gene	CCG023561.1.gene	0.423316	undirected	NA	NA
CCG027557.1.gene	CCG003341.1.gene	0.423312	undirected	NA	NA
CCG053713.2.gene	CCG010778.1.gene	0.423302	undirected	NA	NA
CCG026493.1.gene	CCG015354.1.gene	0.42326	undirected	NA	NA
CCG017108.1.gene	CCG019778.2.gene	0.423116	undirected	NA	NA
CCG035072.1.gene	CCG010778.1.gene	0.423095	undirected	NA	NA
CCG045523.1.gene	CCG023997.3.gene	0.422926	undirected	NA	NA
CCG007849.1.gene	CCG010778.1.gene	0.422915	undirected	NA	NA
CCG003218.1.gene	CCG007520.2.gene	0.42275	undirected	NA	NA
CCG006241.1.gene	CCG027455.1.gene	0.422544	undirected	NA	NA
CCG003341.1.gene	CCG006619.3.gene	0.422449	undirected	NA	NA
CCG015354.1.gene	CCG007520.2.gene	0.422422	undirected	NA	NA
CCG053852.1.gene	CCG037568.1.gene	0.422396	undirected	NA	NA
CCG034054.1.gene	CCG007854.1.gene	0.422374	undirected	NA	NA
CCG007849.1.gene	CCG021048.1.gene	0.422244	undirected	NA	NA
CCG032825.1.gene	CCG006619.3.gene	0.422142	undirected	NA	NA
CCG023914.1.gene	CCG027557.1.gene	0.422134	undirected	NA	NA
CCG007849.1.gene	CCG006971.1.gene	0.422102	undirected	NA	NA
CCG034054.1.gene	CCG038849.1.gene	0.421989	undirected	NA	NA
CCG030522.1.gene	CCG012913.1.gene	0.421824	undirected	NA	NA
CCG016223.1.gene	CCG010778.1.gene	0.421686	undirected	NA	NA
CCG045523.1.gene	CCG027557.1.gene	0.421651	undirected	NA	NA
CCG053852.1.gene	CCG033212.1.gene	0.421634	undirected	NA	NA
CCG009442.1.gene	CCG019778.2.gene	0.421612	undirected	NA	NA
CCG053913.1.gene	CCG048485.2.gene	0.421581	undirected	NA	NA
CCG016223.1.gene	CCG040357.1.gene	0.421534	undirected	NA	NA
CCG012913.1.gene	CCG053713.2.gene	0.421524	undirected	NA	NA
CCG003341.1.gene	CCG052493.1.gene	0.42152	undirected	NA	NA
CCG052493.1.gene	CCG010048.1.gene	0.421481	undirected	NA	NA
CCG038849.1.gene	CCG035980.1.gene	0.421309	undirected	NA	NA
CCG016223.1.gene	CCG037568.1.gene	0.421274	undirected	NA	NA
CCG023015.1.gene	CCG016223.1.gene	0.421195	undirected	NA	NA
CCG034054.1.gene	CCG040357.1.gene	0.421178	undirected	NA	NA
CCG000409.1.gene	CCG036008.1.gene	0.421176	undirected	NA	NA
CCG017728.4.gene	CCG053713.2.gene	0.421121	undirected	NA	NA
CCG012913.1.gene	CCG010778.1.gene	0.421082	undirected	NA	NA
CCG007854.1.gene	CCG015354.1.gene	0.421075	undirected	NA	NA
CCG037568.1.gene	CCG046952.1.gene	0.420988	undirected	NA	NA
CCG034054.1.gene	CCG039608.1.gene	0.420939	undirected	NA	NA
CCG045523.1.gene	CCG048489.1.gene	0.420886	undirected	NA	NA
CCG034054.1.gene	CCG053713.2.gene	0.420867	undirected	NA	NA
CCG008666.1.gene	CCG027557.1.gene	0.420847	undirected	NA	NA
CCG027557.1.gene	CCG021048.1.gene	0.420812	undirected	NA	NA
CCG007031.1.gene	CCG042791.1.gene	0.420754	undirected	NA	NA
CCG023015.1.gene	CCG003218.1.gene	0.420616	undirected	NA	NA
CCG017108.1.gene	CCG028593.4.gene	0.420369	undirected	NA	NA
CCG026493.1.gene	CCG012913.1.gene	0.420345	undirected	NA	NA
CCG030522.1.gene	CCG005237.1.gene	0.420265	undirected	NA	NA
CCG009442.1.gene	CCG028593.4.gene	0.420138	undirected	NA	NA
CCG016223.1.gene	CCG052878.1.gene	0.420048	undirected	NA	NA
CCG053913.1.gene	CCG041643.1.gene	0.420044	undirected	NA	NA
CCG011405.1.gene	CCG006619.3.gene	0.42002	undirected	NA	NA
CCG053913.1.gene	CCG039608.1.gene	0.419849	undirected	NA	NA
CCG050826.1.gene	CCG017108.1.gene	0.419789	undirected	NA	NA
CCG052878.1.gene	CCG022628.1.gene	0.419703	undirected	NA	NA
CCG048489.1.gene	CCG017728.4.gene	0.419565	undirected	NA	NA
CCG039696.2.gene	CCG017728.4.gene	0.419536	undirected	NA	NA
CCG046706.2.gene	CCG047674.1.gene	0.41952	undirected	NA	NA
CCG037983.1.gene	CCG012913.1.gene	0.419365	undirected	NA	NA
CCG052878.1.gene	CCG015354.1.gene	0.419306	undirected	NA	NA
CCG006241.1.gene	CCG037568.1.gene	0.419226	undirected	NA	NA
CCG034054.1.gene	CCG037319.1.gene	0.419224	undirected	NA	NA
CCG009442.1.gene	CCG035596.1.gene	0.419168	undirected	NA	NA
CCG053852.1.gene	CCG019778.2.gene	0.419155	undirected	NA	NA
CCG035596.1.gene	CCG037319.1.gene	0.419138	undirected	NA	NA
CCG008324.1.gene	CCG046952.1.gene	0.419029	undirected	NA	NA
CCG046706.2.gene	CCG046952.1.gene	0.419021	undirected	NA	NA
CCG031805.1.gene	CCG019778.2.gene	0.418953	undirected	NA	NA
CCG003341.1.gene	CCG005237.1.gene	0.418919	undirected	NA	NA
CCG023997.3.gene	CCG053713.2.gene	0.418608	undirected	NA	NA
CCG042791.1.gene	CCG052878.1.gene	0.418582	undirected	NA	NA
CCG035596.1.gene	CCG042791.1.gene	0.418401	undirected	NA	NA
CCG023914.1.gene	CCG010778.1.gene	0.418396	undirected	NA	NA
CCG009442.1.gene	CCG040357.1.gene	0.418287	undirected	NA	NA
CCG034054.1.gene	CCG010778.1.gene	0.41813	undirected	NA	NA
CCG018208.1.gene	CCG028593.4.gene	0.417979	undirected	NA	NA
CCG003218.1.gene	CCG010048.1.gene	0.417974	undirected	NA	NA
CCG046706.2.gene	CCG006241.1.gene	0.417957	undirected	NA	NA
CCG003341.1.gene	CCG018550.1.gene	0.417815	undirected	NA	NA
CCG027455.1.gene	CCG015354.1.gene	0.417783	undirected	NA	NA
CCG023997.3.gene	CCG028593.4.gene	0.417782	undirected	NA	NA
CCG026493.1.gene	CCG010778.1.gene	0.417755	undirected	NA	NA
CCG050826.1.gene	CCG023561.1.gene	0.417513	undirected	NA	NA
CCG047674.1.gene	CCG053713.2.gene	0.417434	undirected	NA	NA
CCG046706.2.gene	CCG048489.1.gene	0.417406	undirected	NA	NA
CCG007854.1.gene	CCG006241.1.gene	0.417361	undirected	NA	NA
CCG027455.1.gene	CCG005237.1.gene	0.417328	undirected	NA	NA
CCG042791.1.gene	CCG019778.2.gene	0.417295	undirected	NA	NA
CCG008666.1.gene	CCG006241.1.gene	0.417247	undirected	NA	NA
CCG003341.1.gene	CCG053852.1.gene	0.41723	undirected	NA	NA
CCG018550.1.gene	CCG019778.2.gene	0.417169	undirected	NA	NA
CCG038849.1.gene	CCG039696.2.gene	0.417164	undirected	NA	NA
CCG035980.1.gene	CCG027455.1.gene	0.417163	undirected	NA	NA
CCG031805.1.gene	CCG028593.4.gene	0.417063	undirected	NA	NA
CCG030522.1.gene	CCG035980.1.gene	0.417059	undirected	NA	NA
CCG032825.1.gene	CCG003218.1.gene	0.417008	undirected	NA	NA
CCG036008.1.gene	CCG005237.1.gene	0.416949	undirected	NA	NA
CCG041643.1.gene	CCG027557.1.gene	0.416926	undirected	NA	NA
CCG006971.1.gene	CCG006619.3.gene	0.416922	undirected	NA	NA
CCG017728.4.gene	CCG037319.1.gene	0.416917	undirected	NA	NA
CCG052878.1.gene	CCG046952.1.gene	0.416842	undirected	NA	NA
CCG052878.1.gene	CCG053852.1.gene	0.416831	undirected	NA	NA
CCG035072.1.gene	CCG032825.1.gene	0.416753	undirected	NA	NA
CCG038849.1.gene	CCG023914.1.gene	0.416735	undirected	NA	NA
CCG012913.1.gene	CCG002419.2.gene	0.416615	undirected	NA	NA
CCG045523.1.gene	CCG012913.1.gene	0.416549	undirected	NA	NA
CCG030173.2.gene	CCG006619.3.gene	0.416524	undirected	NA	NA
CCG034054.1.gene	CCG026493.1.gene	0.416343	undirected	NA	NA
CCG052878.1.gene	CCG003218.1.gene	0.416329	undirected	NA	NA
CCG008666.1.gene	CCG012913.1.gene	0.416285	undirected	NA	NA
CCG000409.1.gene	CCG053713.2.gene	0.416241	undirected	NA	NA
CCG039608.1.gene	CCG046952.1.gene	0.416174	undirected	NA	NA
CCG023914.1.gene	CCG006619.3.gene	0.416042	undirected	NA	NA
CCG027557.1.gene	CCG007520.2.gene	0.416032	undirected	NA	NA
CCG006241.1.gene	CCG037319.1.gene	0.416019	undirected	NA	NA
CCG003341.1.gene	CCG046952.1.gene	0.415839	undirected	NA	NA
CCG042791.1.gene	CCG017728.4.gene	0.415786	undirected	NA	NA
CCG045523.1.gene	CCG046952.1.gene	0.415726	undirected	NA	NA
CCG007031.1.gene	CCG052878.1.gene	0.415725	undirected	NA	NA
CCG053852.1.gene	CCG028593.4.gene	0.415519	undirected	NA	NA
CCG021048.1.gene	CCG005237.1.gene	0.415485	undirected	NA	NA
CCG023914.1.gene	CCG031805.1.gene	0.415336	undirected	NA	NA
CCG034054.1.gene	CCG023914.1.gene	0.415164	undirected	NA	NA
CCG034054.1.gene	CCG046706.2.gene	0.415078	undirected	NA	NA
CCG053852.1.gene	CCG007520.2.gene	0.415068	undirected	NA	NA
CCG023015.1.gene	CCG006241.1.gene	0.415011	undirected	NA	NA
CCG008666.1.gene	CCG035980.1.gene	0.414978	undirected	NA	NA
CCG041643.1.gene	CCG005237.1.gene	0.414943	undirected	NA	NA
CCG018208.1.gene	CCG053713.2.gene	0.414812	undirected	NA	NA
CCG026622.1.gene	CCG017728.4.gene	0.414797	undirected	NA	NA
CCG015354.1.gene	CCG028593.4.gene	0.414729	undirected	NA	NA
CCG019778.2.gene	CCG046952.1.gene	0.414691	undirected	NA	NA
CCG053913.1.gene	CCG007520.2.gene	0.41457	undirected	NA	NA
CCG023015.1.gene	CCG022628.1.gene	0.414392	undirected	NA	NA
CCG006971.1.gene	CCG007031.1.gene	0.414367	undirected	NA	NA
CCG007849.1.gene	CCG028593.4.gene	0.41432	undirected	NA	NA
CCG026493.1.gene	CCG022628.1.gene	0.41417	undirected	NA	NA
CCG009442.1.gene	CCG003341.1.gene	0.41414	undirected	NA	NA
CCG021048.1.gene	CCG006619.3.gene	0.413903	undirected	NA	NA
CCG023914.1.gene	CCG053713.2.gene	0.413685	undirected	NA	NA
CCG020471.1.gene	CCG006619.3.gene	0.413628	undirected	NA	NA
CCG011445.1.gene	CCG010778.1.gene	0.413616	undirected	NA	NA
CCG008666.1.gene	CCG000409.1.gene	0.413335	undirected	NA	NA
CCG018550.1.gene	CCG028593.4.gene	0.413289	undirected	NA	NA
CCG030173.2.gene	CCG027557.1.gene	0.413204	undirected	NA	NA
CCG021266.1.gene	CCG052493.1.gene	0.413125	undirected	NA	NA
CCG027557.1.gene	CCG002419.2.gene	0.413071	undirected	NA	NA
CCG035980.1.gene	CCG007520.2.gene	0.413037	undirected	NA	NA
CCG023015.1.gene	CCG035980.1.gene	0.412896	undirected	NA	NA
CCG010778.1.gene	CCG046952.1.gene	0.412896	undirected	NA	NA
CCG042791.1.gene	CCG033212.1.gene	0.412763	undirected	NA	NA
CCG038849.1.gene	CCG052493.1.gene	0.41274	undirected	NA	NA
CCG011405.1.gene	CCG015354.1.gene	0.412658	undirected	NA	NA
CCG023914.1.gene	CCG005237.1.gene	0.412577	undirected	NA	NA
CCG020471.1.gene	CCG027557.1.gene	0.412511	undirected	NA	NA
CCG011405.1.gene	CCG003341.1.gene	0.412471	undirected	NA	NA
CCG039608.1.gene	CCG015354.1.gene	0.412152	undirected	NA	NA
CCG053913.1.gene	CCG030522.1.gene	0.41215	undirected	NA	NA
CCG017108.1.gene	CCG003341.1.gene	0.412133	undirected	NA	NA
CCG017108.1.gene	CCG006971.1.gene	0.412048	undirected	NA	NA
CCG042791.1.gene	CCG053713.2.gene	0.412004	undirected	NA	NA
CCG045523.1.gene	CCG031805.1.gene	0.411983	undirected	NA	NA
CCG023914.1.gene	CCG035980.1.gene	0.411962	undirected	NA	NA
CCG023914.1.gene	CCG039696.2.gene	0.411904	undirected	NA	NA
CCG007031.1.gene	CCG019778.2.gene	0.411855	undirected	NA	NA
CCG023015.1.gene	CCG006619.3.gene	0.411784	undirected	NA	NA
CCG010778.1.gene	CCG019778.2.gene	0.411774	undirected	NA	NA
CCG048485.2.gene	CCG005237.1.gene	0.411699	undirected	NA	NA
CCG047674.1.gene	CCG019778.2.gene	0.411679	undirected	NA	NA
CCG034610.1.gene	CCG005237.1.gene	0.411651	undirected	NA	NA
CCG035072.1.gene	CCG011405.1.gene	0.411589	undirected	NA	NA
CCG011445.1.gene	CCG037568.1.gene	0.411535	undirected	NA	NA
CCG048489.1.gene	CCG007520.2.gene	0.411409	undirected	NA	NA
CCG045523.1.gene	CCG022628.1.gene	0.411369	undirected	NA	NA
CCG034054.1.gene	CCG039696.2.gene	0.41136	undirected	NA	NA
CCG023914.1.gene	CCG007849.1.gene	0.411353	undirected	NA	NA
CCG026493.1.gene	CCG023997.3.gene	0.41107	undirected	NA	NA
CCG008666.1.gene	CCG003218.1.gene	0.410903	undirected	NA	NA
CCG048489.1.gene	CCG028593.4.gene	0.410869	undirected	NA	NA
CCG023015.1.gene	CCG015354.1.gene	0.410823	undirected	NA	NA
CCG050826.1.gene	CCG042791.1.gene	0.410694	undirected	NA	NA
CCG046706.2.gene	CCG037568.1.gene	0.410614	undirected	NA	NA
CCG006241.1.gene	CCG010778.1.gene	0.410569	undirected	NA	NA
CCG047674.1.gene	CCG023914.1.gene	0.41047	undirected	NA	NA
CCG048485.2.gene	CCG027557.1.gene	0.410416	undirected	NA	NA
CCG026493.1.gene	CCG029815.1.gene	0.410265	undirected	NA	NA
CCG039608.1.gene	CCG006241.1.gene	0.410198	undirected	NA	NA
CCG039696.2.gene	CCG027557.1.gene	0.410028	undirected	NA	NA
CCG029815.1.gene	CCG053713.2.gene	0.409994	undirected	NA	NA
CCG053713.2.gene	CCG018550.1.gene	0.409983	undirected	NA	NA
CCG016223.1.gene	CCG036008.1.gene	0.409969	undirected	NA	NA
CCG053913.1.gene	CCG051832.1.gene	0.409965	undirected	NA	NA
CCG030173.2.gene	CCG039696.2.gene	0.409691	undirected	NA	NA
CCG023015.1.gene	CCG012913.1.gene	0.409597	undirected	NA	NA
CCG047674.1.gene	CCG028593.4.gene	0.40959	undirected	NA	NA
CCG034054.1.gene	CCG023561.1.gene	0.409439	undirected	NA	NA
CCG023914.1.gene	CCG029815.1.gene	0.409438	undirected	NA	NA
CCG053913.1.gene	CCG023914.1.gene	0.409379	undirected	NA	NA
CCG052878.1.gene	CCG011445.1.gene	0.409368	undirected	NA	NA
CCG023914.1.gene	CCG012913.1.gene	0.409285	undirected	NA	NA
CCG026493.1.gene	CCG006241.1.gene	0.409279	undirected	NA	NA
CCG037568.1.gene	CCG023561.1.gene	0.40921	undirected	NA	NA
CCG006241.1.gene	CCG003341.1.gene	0.409063	undirected	NA	NA
CCG007031.1.gene	CCG037319.1.gene	0.408771	undirected	NA	NA
CCG039696.2.gene	CCG031805.1.gene	0.408749	undirected	NA	NA
CCG007849.1.gene	CCG010048.1.gene	0.408636	undirected	NA	NA
CCG010778.1.gene	CCG025670.1.gene	0.408547	undirected	NA	NA
CCG053913.1.gene	CCG045523.1.gene	0.408545	undirected	NA	NA
CCG039696.2.gene	CCG035018.1.gene	0.408493	undirected	NA	NA
CCG019778.2.gene	CCG025670.1.gene	0.408444	undirected	NA	NA
CCG046706.2.gene	CCG052878.1.gene	0.408395	undirected	NA	NA
CCG032825.1.gene	CCG052493.1.gene	0.408355	undirected	NA	NA
CCG030173.2.gene	CCG035980.1.gene	0.408351	undirected	NA	NA
CCG023997.3.gene	CCG003341.1.gene	0.40835	undirected	NA	NA
CCG011405.1.gene	CCG003218.1.gene	0.408235	undirected	NA	NA
CCG035980.1.gene	CCG039696.2.gene	0.408179	undirected	NA	NA
CCG000409.1.gene	CCG010048.1.gene	0.408166	undirected	NA	NA
CCG039608.1.gene	CCG003341.1.gene	0.408029	undirected	NA	NA
CCG030522.1.gene	CCG027557.1.gene	0.407951	undirected	NA	NA
CCG047674.1.gene	CCG040357.1.gene	0.407895	undirected	NA	NA
CCG034054.1.gene	CCG003341.1.gene	0.407832	undirected	NA	NA
CCG006619.3.gene	CCG010048.1.gene	0.407773	undirected	NA	NA
CCG050826.1.gene	CCG052878.1.gene	0.407771	undirected	NA	NA
CCG046706.2.gene	CCG031805.1.gene	0.407712	undirected	NA	NA
CCG053913.1.gene	CCG036008.1.gene	0.407704	undirected	NA	NA
CCG012913.1.gene	CCG007520.2.gene	0.407558	undirected	NA	NA
CCG008666.1.gene	CCG015354.1.gene	0.407417	undirected	NA	NA
CCG032825.1.gene	CCG010778.1.gene	0.407411	undirected	NA	NA
CCG015354.1.gene	CCG053713.2.gene	0.407383	undirected	NA	NA
CCG023561.1.gene	CCG007520.2.gene	0.407366	undirected	NA	NA
CCG007031.1.gene	CCG010778.1.gene	0.407298	undirected	NA	NA
CCG011405.1.gene	CCG006241.1.gene	0.407284	undirected	NA	NA
CCG035072.1.gene	CCG048485.2.gene	0.407182	undirected	NA	NA
CCG022628.1.gene	CCG003341.1.gene	0.407121	undirected	NA	NA
CCG023914.1.gene	CCG003218.1.gene	0.407034	undirected	NA	NA
CCG046706.2.gene	CCG042791.1.gene	0.406992	undirected	NA	NA
CCG048489.1.gene	CCG053713.2.gene	0.40697	undirected	NA	NA
CCG022628.1.gene	CCG028593.4.gene	0.406963	undirected	NA	NA
CCG029815.1.gene	CCG037568.1.gene	0.406918	undirected	NA	NA
CCG023997.3.gene	CCG007520.2.gene	0.406902	undirected	NA	NA
CCG021048.1.gene	CCG011445.1.gene	0.406838	undirected	NA	NA
CCG023997.3.gene	CCG023015.1.gene	0.406834	undirected	NA	NA
CCG012913.1.gene	CCG010048.1.gene	0.406749	undirected	NA	NA
CCG053713.2.gene	CCG031805.1.gene	0.406722	undirected	NA	NA
CCG023997.3.gene	CCG023914.1.gene	0.40662	undirected	NA	NA
CCG053713.2.gene	CCG053852.1.gene	0.406565	undirected	NA	NA
CCG010778.1.gene	CCG037319.1.gene	0.406452	undirected	NA	NA
CCG026622.1.gene	CCG053713.2.gene	0.406445	undirected	NA	NA
CCG045523.1.gene	CCG053852.1.gene	0.40633	undirected	NA	NA
CCG039696.2.gene	CCG012913.1.gene	0.406321	undirected	NA	NA
CCG053913.1.gene	CCG039696.2.gene	0.406259	undirected	NA	NA
CCG008324.1.gene	CCG015354.1.gene	0.406144	undirected	NA	NA
CCG000409.1.gene	CCG028593.4.gene	0.406094	undirected	NA	NA
CCG035072.1.gene	CCG030522.1.gene	0.406065	undirected	NA	NA
CCG034054.1.gene	CCG030173.2.gene	0.406024	undirected	NA	NA
CCG007031.1.gene	CCG028593.4.gene	0.406005	undirected	NA	NA
CCG023997.3.gene	CCG007854.1.gene	0.405869	undirected	NA	NA
CCG010778.1.gene	CCG028593.4.gene	0.405805	undirected	NA	NA
CCG007031.1.gene	CCG003341.1.gene	0.405775	undirected	NA	NA
CCG042791.1.gene	CCG021048.1.gene	0.405579	undirected	NA	NA
CCG009442.1.gene	CCG033212.1.gene	0.405562	undirected	NA	NA
CCG046952.1.gene	CCG037319.1.gene	0.405562	undirected	NA	NA
CCG023914.1.gene	CCG015354.1.gene	0.405438	undirected	NA	NA
CCG052878.1.gene	CCG037568.1.gene	0.40541	undirected	NA	NA
CCG035596.1.gene	CCG010778.1.gene	0.405399	undirected	NA	NA
CCG003341.1.gene	CCG003218.1.gene	0.405386	undirected	NA	NA
CCG035980.1.gene	CCG010048.1.gene	0.405084	undirected	NA	NA
CCG000409.1.gene	CCG007854.1.gene	0.405058	undirected	NA	NA
CCG045523.1.gene	CCG007031.1.gene	0.404817	undirected	NA	NA
CCG006241.1.gene	CCG028593.4.gene	0.404751	undirected	NA	NA
CCG007854.1.gene	CCG031805.1.gene	0.404746	undirected	NA	NA
CCG051832.1.gene	CCG006619.3.gene	0.404691	undirected	NA	NA
CCG046706.2.gene	CCG037319.1.gene	0.404524	undirected	NA	NA
CCG017108.1.gene	CCG035596.1.gene	0.40441	undirected	NA	NA
CCG007849.1.gene	CCG040357.1.gene	0.404225	undirected	NA	NA
CCG023015.1.gene	CCG029815.1.gene	0.40421	undirected	NA	NA
CCG033833.1.gene	CCG052493.1.gene	0.404184	undirected	NA	NA
CCG017728.4.gene	CCG012844.2.gene	0.404112	undirected	NA	NA
CCG007849.1.gene	CCG048485.2.gene	0.404088	undirected	NA	NA
CCG022628.1.gene	CCG053713.2.gene	0.404069	undirected	NA	NA
CCG034054.1.gene	CCG045523.1.gene	0.403913	undirected	NA	NA
CCG019778.2.gene	CCG037319.1.gene	0.403894	undirected	NA	NA
CCG029815.1.gene	CCG026622.1.gene	0.403861	undirected	NA	NA
CCG002419.2.gene	CCG005237.1.gene	0.403801	undirected	NA	NA
CCG021048.1.gene	CCG017728.4.gene	0.403764	undirected	NA	NA
CCG050826.1.gene	CCG007031.1.gene	0.40372	undirected	NA	NA
CCG006971.1.gene	CCG029815.1.gene	0.403704	undirected	NA	NA
CCG032825.1.gene	CCG000409.1.gene	0.403678	undirected	NA	NA
CCG006241.1.gene	CCG052878.1.gene	0.40363	undirected	NA	NA
CCG008666.1.gene	CCG022628.1.gene	0.403438	undirected	NA	NA
CCG039696.2.gene	CCG006619.3.gene	0.403398	undirected	NA	NA
CCG011405.1.gene	CCG046952.1.gene	0.40332	undirected	NA	NA
CCG026622.1.gene	CCG010778.1.gene	0.403273	undirected	NA	NA
CCG052878.1.gene	CCG023561.1.gene	0.403227	undirected	NA	NA
CCG012844.2.gene	CCG010778.1.gene	0.403177	undirected	NA	NA
CCG035072.1.gene	CCG021048.1.gene	0.40314	undirected	NA	NA
CCG035072.1.gene	CCG027455.1.gene	0.402962	undirected	NA	NA
CCG021266.1.gene	CCG012913.1.gene	0.402688	undirected	NA	NA
CCG021266.1.gene	CCG035980.1.gene	0.402687	undirected	NA	NA
CCG052878.1.gene	CCG017728.4.gene	0.402509	undirected	NA	NA
CCG035072.1.gene	CCG003341.1.gene	0.402279	undirected	NA	NA
CCG008666.1.gene	CCG023561.1.gene	0.402161	undirected	NA	NA
CCG053913.1.gene	CCG013645.1.gene	0.402145	undirected	NA	NA
CCG026493.1.gene	CCG016223.1.gene	0.402144	undirected	NA	NA
CCG008666.1.gene	CCG016223.1.gene	0.402129	undirected	NA	NA
CCG035596.1.gene	CCG037568.1.gene	0.402054	undirected	NA	NA
CCG006971.1.gene	CCG023561.1.gene	0.401929	undirected	NA	NA
CCG006241.1.gene	CCG034610.1.gene	0.401762	undirected	NA	NA
CCG023015.1.gene	CCG037319.1.gene	0.401727	undirected	NA	NA
CCG007849.1.gene	CCG026622.1.gene	0.401667	undirected	NA	NA
CCG012844.2.gene	CCG053713.2.gene	0.401657	undirected	NA	NA
CCG035980.1.gene	CCG034610.1.gene	0.401574	undirected	NA	NA
CCG023914.1.gene	CCG012844.2.gene	0.401524	undirected	NA	NA
CCG032825.1.gene	CCG035980.1.gene	0.401479	undirected	NA	NA
CCG026493.1.gene	CCG023561.1.gene	0.401468	undirected	NA	NA
CCG035596.1.gene	CCG019778.2.gene	0.401457	undirected	NA	NA
CCG023914.1.gene	CCG052493.1.gene	0.401448	undirected	NA	NA
CCG046706.2.gene	CCG053852.1.gene	0.401418	undirected	NA	NA
CCG035072.1.gene	CCG036008.1.gene	0.40137	undirected	NA	NA
CCG039696.2.gene	CCG005237.1.gene	0.401334	undirected	NA	NA
CCG021266.1.gene	CCG005237.1.gene	0.400999	undirected	NA	NA
CCG023914.1.gene	CCG002419.2.gene	0.400981	undirected	NA	NA
CCG009442.1.gene	CCG025670.1.gene	0.400929	undirected	NA	NA
CCG032825.1.gene	CCG012913.1.gene	0.400893	undirected	NA	NA
CCG053913.1.gene	CCG037779.1.gene	0.400745	undirected	NA	NA
CCG041643.1.gene	CCG003218.1.gene	0.400657	undirected	NA	NA
CCG036008.1.gene	CCG027557.1.gene	0.400545	undirected	NA	NA
CCG017108.1.gene	CCG045523.1.gene	0.40045	undirected	NA	NA
CCG035980.1.gene	CCG037983.1.gene	0.400428	undirected	NA	NA
CCG052878.1.gene	CCG029815.1.gene	0.400386	undirected	NA	NA
CCG035072.1.gene	CCG023914.1.gene	0.400375	undirected	NA	NA
CCG035072.1.gene	CCG034610.1.gene	0.40037	undirected	NA	NA
CCG020471.1.gene	CCG018550.1.gene	0.400346	undirected	NA	NA
CCG050826.1.gene	CCG010778.1.gene	0.400304	undirected	NA	NA
CCG020471.1.gene	CCG005237.1.gene	0.400278	undirected	NA	NA
CCG027455.1.gene	CCG003218.1.gene	0.400266	undirected	NA	NA
CCG017728.4.gene	CCG037568.1.gene	0.40021	undirected	NA	NA
CCG023914.1.gene	CCG018550.1.gene	0.40018	undirected	NA	NA
CCG053913.1.gene	CCG021266.1.gene	0.400126	undirected	NA	NA
CCG009442.1.gene	CCG053713.2.gene	0.400101	undirected	NA	NA
CCG041643.1.gene	CCG010778.1.gene	0.400031	undirected	NA	NA
CCG023914.1.gene	CCG020471.1.gene	0.400024	undirected	NA	NA
CCG017108.1.gene	CCG053713.2.gene	0.399956	undirected	NA	NA
CCG053913.1.gene	CCG033833.1.gene	0.399781	undirected	NA	NA
CCG029815.1.gene	CCG021048.1.gene	0.399777	undirected	NA	NA
CCG039696.2.gene	CCG010778.1.gene	0.399664	undirected	NA	NA
CCG047674.1.gene	CCG003341.1.gene	0.399654	undirected	NA	NA
CCG033833.1.gene	CCG012913.1.gene	0.399633	undirected	NA	NA
CCG026493.1.gene	CCG053852.1.gene	0.399478	undirected	NA	NA
CCG032825.1.gene	CCG026622.1.gene	0.399394	undirected	NA	NA
CCG011445.1.gene	CCG053713.2.gene	0.399301	undirected	NA	NA
CCG035072.1.gene	CCG007854.1.gene	0.399261	undirected	NA	NA
CCG030173.2.gene	CCG005237.1.gene	0.399186	undirected	NA	NA
CCG030522.1.gene	CCG006619.3.gene	0.399146	undirected	NA	NA
CCG020471.1.gene	CCG012913.1.gene	0.399006	undirected	NA	NA
CCG048489.1.gene	CCG003341.1.gene	0.398881	undirected	NA	NA
CCG030173.2.gene	CCG023914.1.gene	0.398857	undirected	NA	NA
CCG030522.1.gene	CCG003341.1.gene	0.398769	undirected	NA	NA
CCG023914.1.gene	CCG000409.1.gene	0.398697	undirected	NA	NA
CCG035072.1.gene	CCG041643.1.gene	0.39867	undirected	NA	NA
CCG023015.1.gene	CCG048489.1.gene	0.398626	undirected	NA	NA
CCG016389.1.gene	CCG052493.1.gene	0.39839	undirected	NA	NA
CCG034610.1.gene	CCG003218.1.gene	0.398311	undirected	NA	NA
CCG006971.1.gene	CCG003341.1.gene	0.398311	undirected	NA	NA
CCG037568.1.gene	CCG025670.1.gene	0.398221	undirected	NA	NA
CCG034054.1.gene	CCG032825.1.gene	0.398196	undirected	NA	NA
CCG000409.1.gene	CCG003341.1.gene	0.398092	undirected	NA	NA
CCG032825.1.gene	CCG023914.1.gene	0.398049	undirected	NA	NA
CCG039696.2.gene	CCG015354.1.gene	0.39804	undirected	NA	NA
CCG010048.1.gene	CCG023561.1.gene	0.397986	undirected	NA	NA
CCG023914.1.gene	CCG052878.1.gene	0.39791	undirected	NA	NA
CCG036008.1.gene	CCG048489.1.gene	0.397763	undirected	NA	NA
CCG030173.2.gene	CCG052493.1.gene	0.397742	undirected	NA	NA
CCG022628.1.gene	CCG010048.1.gene	0.397646	undirected	NA	NA
CCG023914.1.gene	CCG053852.1.gene	0.397532	undirected	NA	NA
CCG012913.1.gene	CCG051832.1.gene	0.397367	undirected	NA	NA
CCG041643.1.gene	CCG053199.1.gene	0.397349	undirected	NA	NA
CCG010778.1.gene	CCG037568.1.gene	0.397336	undirected	NA	NA
CCG039696.2.gene	CCG012844.2.gene	0.397321	undirected	NA	NA
CCG030522.1.gene	CCG003218.1.gene	0.39732	undirected	NA	NA
CCG023914.1.gene	CCG022628.1.gene	0.397174	undirected	NA	NA
CCG023015.1.gene	CCG046952.1.gene	0.397174	undirected	NA	NA
CCG032825.1.gene	CCG029815.1.gene	0.39717	undirected	NA	NA
CCG046952.1.gene	CCG007520.2.gene	0.397129	undirected	NA	NA
CCG030522.1.gene	CCG015354.1.gene	0.396985	undirected	NA	NA
CCG017728.4.gene	CCG028593.4.gene	0.396976	undirected	NA	NA
CCG037983.1.gene	CCG003341.1.gene	0.39695	undirected	NA	NA
CCG008666.1.gene	CCG046952.1.gene	0.396716	undirected	NA	NA
CCG006241.1.gene	CCG010048.1.gene	0.396606	undirected	NA	NA
CCG036008.1.gene	CCG052493.1.gene	0.396553	undirected	NA	NA
CCG027455.1.gene	CCG012913.1.gene	0.396552	undirected	NA	NA
CCG041643.1.gene	CCG029815.1.gene	0.396539	undirected	NA	NA
CCG015354.1.gene	CCG010048.1.gene	0.396515	undirected	NA	NA
CCG048485.2.gene	CCG006619.3.gene	0.396442	undirected	NA	NA
CCG000409.1.gene	CCG041643.1.gene	0.39636	undirected	NA	NA
CCG035072.1.gene	CCG039608.1.gene	0.39636	undirected	NA	NA
CCG035072.1.gene	CCG038849.1.gene	0.396269	undirected	NA	NA
CCG039696.2.gene	CCG002419.2.gene	0.396191	undirected	NA	NA
CCG053199.1.gene	CCG017728.4.gene	0.396157	undirected	NA	NA
CCG023914.1.gene	CCG046952.1.gene	0.39612	undirected	NA	NA
CCG008324.1.gene	CCG031805.1.gene	0.395999	undirected	NA	NA
CCG039696.2.gene	CCG018550.1.gene	0.395992	undirected	NA	NA
CCG033212.1.gene	CCG037319.1.gene	0.39592	undirected	NA	NA
CCG053199.1.gene	CCG053713.2.gene	0.395819	undirected	NA	NA
CCG040357.1.gene	CCG023561.1.gene	0.395816	undirected	NA	NA
CCG016223.1.gene	CCG010048.1.gene	0.395804	undirected	NA	NA
CCG040357.1.gene	CCG029815.1.gene	0.395756	undirected	NA	NA
CCG017108.1.gene	CCG040357.1.gene	0.395563	undirected	NA	NA
CCG016223.1.gene	CCG053713.2.gene	0.395556	undirected	NA	NA
CCG026493.1.gene	CCG031805.1.gene	0.395544	undirected	NA	NA
CCG036008.1.gene	CCG006241.1.gene	0.395526	undirected	NA	NA
CCG042791.1.gene	CCG028593.4.gene	0.395495	undirected	NA	NA
CCG008666.1.gene	CCG006619.3.gene	0.395478	undirected	NA	NA
CCG039696.2.gene	CCG052493.1.gene	0.395469	undirected	NA	NA
CCG008324.1.gene	CCG006619.3.gene	0.395409	undirected	NA	NA
CCG007854.1.gene	CCG003218.1.gene	0.39525	undirected	NA	NA
CCG023914.1.gene	CCG016223.1.gene	0.395114	undirected	NA	NA
CCG037983.1.gene	CCG052493.1.gene	0.395086	undirected	NA	NA
CCG034610.1.gene	CCG012913.1.gene	0.395032	undirected	NA	NA
CCG026622.1.gene	CCG021048.1.gene	0.394965	undirected	NA	NA
CCG048485.2.gene	CCG003218.1.gene	0.394902	undirected	NA	NA
CCG008324.1.gene	CCG006241.1.gene	0.394864	undirected	NA	NA
CCG023914.1.gene	CCG037319.1.gene	0.394852	undirected	NA	NA
CCG023914.1.gene	CCG028593.4.gene	0.394818	undirected	NA	NA
CCG035980.1.gene	CCG033833.1.gene	0.39469	undirected	NA	NA
CCG052878.1.gene	CCG025670.1.gene	0.394671	undirected	NA	NA
CCG053913.1.gene	CCG040423.1.gene	0.394642	undirected	NA	NA
CCG040357.1.gene	CCG006619.3.gene	0.394627	undirected	NA	NA
CCG053913.1.gene	CCG034610.1.gene	0.394549	undirected	NA	NA
CCG047674.1.gene	CCG039696.2.gene	0.394549	undirected	NA	NA
CCG033833.1.gene	CCG005237.1.gene	0.394546	undirected	NA	NA
CCG006971.1.gene	CCG028593.4.gene	0.394494	undirected	NA	NA
CCG036008.1.gene	CCG023561.1.gene	0.394472	undirected	NA	NA
CCG039696.2.gene	CCG051832.1.gene	0.394432	undirected	NA	NA
CCG023914.1.gene	CCG035018.1.gene	0.39442	undirected	NA	NA
CCG023914.1.gene	CCG051832.1.gene	0.39438	undirected	NA	NA
CCG011945.1.gene	CCG012844.2.gene	0.394314	undirected	NA	NA
CCG035596.1.gene	CCG028593.4.gene	0.394139	undirected	NA	NA
CCG035980.1.gene	CCG002419.2.gene	0.394082	undirected	NA	NA
CCG034610.1.gene	CCG015354.1.gene	0.394074	undirected	NA	NA
CCG012913.1.gene	CCG023045.2.gene	0.393885	undirected	NA	NA
CCG021266.1.gene	CCG027557.1.gene	0.393873	undirected	NA	NA
CCG003341.1.gene	CCG023045.2.gene	0.393792	undirected	NA	NA
CCG035072.1.gene	CCG021266.1.gene	0.393721	undirected	NA	NA
CCG023914.1.gene	CCG042791.1.gene	0.393633	undirected	NA	NA
CCG041643.1.gene	CCG006619.3.gene	0.393629	undirected	NA	NA
CCG047674.1.gene	CCG026622.1.gene	0.393627	undirected	NA	NA
CCG053713.2.gene	CCG023561.1.gene	0.39356	undirected	NA	NA
CCG027557.1.gene	CCG026622.1.gene	0.393552	undirected	NA	NA
CCG039696.2.gene	CCG003218.1.gene	0.393545	undirected	NA	NA
CCG030173.2.gene	CCG003341.1.gene	0.393377	undirected	NA	NA
CCG050826.1.gene	CCG037319.1.gene	0.393345	undirected	NA	NA
CCG029815.1.gene	CCG028593.4.gene	0.393317	undirected	NA	NA
CCG035018.1.gene	CCG012913.1.gene	0.39329	undirected	NA	NA
CCG007849.1.gene	CCG036008.1.gene	0.393041	undirected	NA	NA
CCG023914.1.gene	CCG021048.1.gene	0.393013	undirected	NA	NA
CCG011405.1.gene	CCG031805.1.gene	0.392911	undirected	NA	NA
CCG047674.1.gene	CCG020471.1.gene	0.392908	undirected	NA	NA
CCG023997.3.gene	CCG039696.2.gene	0.392907	undirected	NA	NA
CCG037568.1.gene	CCG019778.2.gene	0.392856	undirected	NA	NA
CCG034054.1.gene	CCG002419.2.gene	0.392759	undirected	NA	NA
CCG047674.1.gene	CCG021048.1.gene	0.392756	undirected	NA	NA
CCG023015.1.gene	CCG053852.1.gene	0.392675	undirected	NA	NA
CCG011445.1.gene	CCG019778.2.gene	0.392597	undirected	NA	NA
CCG036008.1.gene	CCG022628.1.gene	0.39257	undirected	NA	NA
CCG016223.1.gene	CCG003341.1.gene	0.392416	undirected	NA	NA
CCG013645.1.gene	CCG005237.1.gene	0.392381	undirected	NA	NA
CCG046706.2.gene	CCG018208.1.gene	0.392248	undirected	NA	NA
CCG018208.1.gene	CCG003341.1.gene	0.392239	undirected	NA	NA
CCG036008.1.gene	CCG037568.1.gene	0.392094	undirected	NA	NA
CCG053913.1.gene	CCG035018.1.gene	0.392071	undirected	NA	NA
CCG027557.1.gene	CCG027455.1.gene	0.392062	undirected	NA	NA
CCG037779.1.gene	CCG007849.1.gene	0.391974	undirected	NA	NA
CCG039696.2.gene	CCG046952.1.gene	0.391926	undirected	NA	NA
CCG035018.1.gene	CCG006619.3.gene	0.391861	undirected	NA	NA
CCG026493.1.gene	CCG047674.1.gene	0.391811	undirected	NA	NA
CCG012844.2.gene	CCG006619.3.gene	0.391811	undirected	NA	NA
CCG039696.2.gene	CCG053713.2.gene	0.391729	undirected	NA	NA
CCG039608.1.gene	CCG031805.1.gene	0.391654	undirected	NA	NA
CCG018208.1.gene	CCG021048.1.gene	0.391649	undirected	NA	NA
CCG020471.1.gene	CCG031805.1.gene	0.39147	undirected	NA	NA
CCG023914.1.gene	CCG037568.1.gene	0.391323	undirected	NA	NA
CCG048485.2.gene	CCG052493.1.gene	0.391316	undirected	NA	NA
CCG007031.1.gene	CCG040357.1.gene	0.391246	undirected	NA	NA
CCG008666.1.gene	CCG007849.1.gene	0.391217	undirected	NA	NA
CCG021048.1.gene	CCG003218.1.gene	0.391194	undirected	NA	NA
CCG026622.1.gene	CCG012844.2.gene	0.391173	undirected	NA	NA
CCG034054.1.gene	CCG010048.1.gene	0.391156	undirected	NA	NA
CCG023997.3.gene	CCG021048.1.gene	0.39113	undirected	NA	NA
CCG041643.1.gene	CCG026622.1.gene	0.391093	undirected	NA	NA
CCG007849.1.gene	CCG007520.2.gene	0.391061	undirected	NA	NA
CCG053199.1.gene	CCG012844.2.gene	0.390829	undirected	NA	NA
CCG034610.1.gene	CCG027557.1.gene	0.39081	undirected	NA	NA
CCG030522.1.gene	CCG006241.1.gene	0.390779	undirected	NA	NA
CCG034054.1.gene	CCG030522.1.gene	0.390735	undirected	NA	NA
CCG000409.1.gene	CCG021048.1.gene	0.390699	undirected	NA	NA
CCG037779.1.gene	CCG005237.1.gene	0.390677	undirected	NA	NA
CCG035018.1.gene	CCG051832.1.gene	0.390658	undirected	NA	NA
CCG039608.1.gene	CCG006619.3.gene	0.390626	undirected	NA	NA
CCG023997.3.gene	CCG036008.1.gene	0.390593	undirected	NA	NA
CCG010778.1.gene	CCG023561.1.gene	0.390504	undirected	NA	NA
CCG023997.3.gene	CCG020471.1.gene	0.390482	undirected	NA	NA
CCG026493.1.gene	CCG037319.1.gene	0.390445	undirected	NA	NA
CCG027557.1.gene	CCG051832.1.gene	0.390435	undirected	NA	NA
CCG037779.1.gene	CCG023561.1.gene	0.390421	undirected	NA	NA
CCG023914.1.gene	CCG011945.1.gene	0.390268	undirected	NA	NA
CCG032825.1.gene	CCG012844.2.gene	0.390242	undirected	NA	NA
CCG010778.1.gene	CCG033212.1.gene	0.390166	undirected	NA	NA
CCG006971.1.gene	CCG037568.1.gene	0.390101	undirected	NA	NA
CCG035596.1.gene	CCG007031.1.gene	0.390048	undirected	NA	NA
CCG038849.1.gene	CCG003218.1.gene	0.389972	undirected	NA	NA
CCG031805.1.gene	CCG007520.2.gene	0.389961	undirected	NA	NA
CCG017728.4.gene	CCG019778.2.gene	0.389845	undirected	NA	NA
CCG006241.1.gene	CCG053713.2.gene	0.389821	undirected	NA	NA
CCG041643.1.gene	CCG053713.2.gene	0.389732	undirected	NA	NA
CCG018359.1.gene	CCG012913.1.gene	0.389712	undirected	NA	NA
CCG028593.4.gene	CCG046952.1.gene	0.389643	undirected	NA	NA
CCG018208.1.gene	CCG018550.1.gene	0.389614	undirected	NA	NA
CCG033833.1.gene	CCG027557.1.gene	0.389608	undirected	NA	NA
CCG032825.1.gene	CCG053199.1.gene	0.389515	undirected	NA	NA
CCG035596.1.gene	CCG040357.1.gene	0.389478	undirected	NA	NA
CCG007849.1.gene	CCG012844.2.gene	0.389472	undirected	NA	NA
CCG038849.1.gene	CCG007849.1.gene	0.389469	undirected	NA	NA
CCG034054.1.gene	CCG008666.1.gene	0.389432	undirected	NA	NA
CCG042791.1.gene	CCG026622.1.gene	0.389403	undirected	NA	NA
CCG032825.1.gene	CCG015354.1.gene	0.389129	undirected	NA	NA
CCG050826.1.gene	CCG003341.1.gene	0.389051	undirected	NA	NA
CCG026622.1.gene	CCG003218.1.gene	0.388987	undirected	NA	NA
CCG023997.3.gene	CCG008666.1.gene	0.388925	undirected	NA	NA
CCG016223.1.gene	CCG028593.4.gene	0.388835	undirected	NA	NA
CCG035072.1.gene	CCG013645.1.gene	0.388826	undirected	NA	NA
CCG036008.1.gene	CCG046952.1.gene	0.388781	undirected	NA	NA
CCG052493.1.gene	CCG002419.2.gene	0.388653	undirected	NA	NA
CCG023997.3.gene	CCG026622.1.gene	0.388617	undirected	NA	NA
CCG035072.1.gene	CCG040423.1.gene	0.388605	undirected	NA	NA
CCG008324.1.gene	CCG000409.1.gene	0.388513	undirected	NA	NA
CCG035596.1.gene	CCG003341.1.gene	0.388467	undirected	NA	NA
CCG008324.1.gene	CCG023997.3.gene	0.388419	undirected	NA	NA
CCG034054.1.gene	CCG023015.1.gene	0.388416	undirected	NA	NA
CCG023997.3.gene	CCG032825.1.gene	0.388314	undirected	NA	NA
CCG046706.2.gene	CCG010778.1.gene	0.388306	undirected	NA	NA
CCG038849.1.gene	CCG012844.2.gene	0.388299	undirected	NA	NA
CCG009442.1.gene	CCG011445.1.gene	0.388257	undirected	NA	NA
CCG017728.4.gene	CCG003341.1.gene	0.388187	undirected	NA	NA
CCG027557.1.gene	CCG012844.2.gene	0.388059	undirected	NA	NA
CCG021266.1.gene	CCG006241.1.gene	0.388033	undirected	NA	NA
CCG000409.1.gene	CCG048485.2.gene	0.387961	undirected	NA	NA
CCG032825.1.gene	CCG022628.1.gene	0.387923	undirected	NA	NA
CCG053199.1.gene	CCG010778.1.gene	0.38787	undirected	NA	NA
CCG008324.1.gene	CCG035072.1.gene	0.387814	undirected	NA	NA
CCG032825.1.gene	CCG017728.4.gene	0.387789	undirected	NA	NA
CCG021048.1.gene	CCG023561.1.gene	0.387738	undirected	NA	NA
CCG023914.1.gene	CCG019778.2.gene	0.38765	undirected	NA	NA
CCG047674.1.gene	CCG007854.1.gene	0.387364	undirected	NA	NA
CCG035596.1.gene	CCG052878.1.gene	0.38735	undirected	NA	NA
CCG021266.1.gene	CCG003341.1.gene	0.387348	undirected	NA	NA
CCG028593.4.gene	CCG019778.2.gene	0.387332	undirected	NA	NA
CCG035072.1.gene	CCG033833.1.gene	0.387297	undirected	NA	NA
CCG047674.1.gene	CCG023015.1.gene	0.387244	undirected	NA	NA
CCG006971.1.gene	CCG019778.2.gene	0.38724	undirected	NA	NA
CCG023997.3.gene	CCG010048.1.gene	0.387167	undirected	NA	NA
CCG034054.1.gene	CCG020471.1.gene	0.387159	undirected	NA	NA
CCG026622.1.gene	CCG005237.1.gene	0.387114	undirected	NA	NA
CCG020471.1.gene	CCG039696.2.gene	0.387061	undirected	NA	NA
CCG023914.1.gene	CCG026622.1.gene	0.387055	undirected	NA	NA
CCG052878.1.gene	CCG010778.1.gene	0.387031	undirected	NA	NA
CCG045523.1.gene	CCG047674.1.gene	0.38694	undirected	NA	NA
CCG052878.1.gene	CCG039696.2.gene	0.386921	undirected	NA	NA
CCG026493.1.gene	CCG046952.1.gene	0.386859	undirected	NA	NA
CCG032825.1.gene	CCG016223.1.gene	0.386822	undirected	NA	NA
CCG020471.1.gene	CCG017728.4.gene	0.386715	undirected	NA	NA
CCG032825.1.gene	CCG023561.1.gene	0.386574	undirected	NA	NA
CCG033833.1.gene	CCG003341.1.gene	0.386531	undirected	NA	NA
CCG020471.1.gene	CCG052878.1.gene	0.386383	undirected	NA	NA
CCG053913.1.gene	CCG012750.1.gene	0.386374	undirected	NA	NA
CCG045523.1.gene	CCG006971.1.gene	0.386333	undirected	NA	NA
CCG027455.1.gene	CCG046952.1.gene	0.386183	undirected	NA	NA
CCG026493.1.gene	CCG053713.2.gene	0.38617	undirected	NA	NA
CCG026622.1.gene	CCG037319.1.gene	0.386147	undirected	NA	NA
CCG013645.1.gene	CCG052493.1.gene	0.386036	undirected	NA	NA
CCG039608.1.gene	CCG003218.1.gene	0.386013	undirected	NA	NA
CCG027455.1.gene	CCG053852.1.gene	0.385923	undirected	NA	NA
CCG052878.1.gene	CCG019778.2.gene	0.385853	undirected	NA	NA
CCG021048.1.gene	CCG052493.1.gene	0.385798	undirected	NA	NA
CCG035072.1.gene	CCG037779.1.gene	0.38571	undirected	NA	NA
CCG035596.1.gene	CCG025670.1.gene	0.385692	undirected	NA	NA
CCG021048.1.gene	CCG010778.1.gene	0.38566	undirected	NA	NA
CCG007849.1.gene	CCG039696.2.gene	0.385658	undirected	NA	NA
CCG037779.1.gene	CCG027557.1.gene	0.3856	undirected	NA	NA
CCG020471.1.gene	CCG000409.1.gene	0.38559	undirected	NA	NA
CCG032825.1.gene	CCG042791.1.gene	0.385515	undirected	NA	NA
CCG033212.1.gene	CCG019778.2.gene	0.38542	undirected	NA	NA
CCG020471.1.gene	CCG007849.1.gene	0.385406	undirected	NA	NA
CCG038849.1.gene	CCG010778.1.gene	0.385382	undirected	NA	NA
CCG021038.2.gene	CCG000409.1.gene	0.385373	undirected	NA	NA
CCG048485.2.gene	CCG023561.1.gene	0.385315	undirected	NA	NA
CCG006971.1.gene	CCG042791.1.gene	0.385266	undirected	NA	NA
CCG030173.2.gene	CCG051832.1.gene	0.385256	undirected	NA	NA
CCG013645.1.gene	CCG027557.1.gene	0.385225	undirected	NA	NA
CCG021048.1.gene	CCG012844.2.gene	0.385215	undirected	NA	NA
CCG016389.1.gene	CCG035980.1.gene	0.385189	undirected	NA	NA
CCG008666.1.gene	CCG053852.1.gene	0.385174	undirected	NA	NA
CCG040423.1.gene	CCG023561.1.gene	0.385088	undirected	NA	NA
CCG009442.1.gene	CCG007854.1.gene	0.385043	undirected	NA	NA
CCG039696.2.gene	CCG003341.1.gene	0.38496	undirected	NA	NA
CCG050826.1.gene	CCG028593.4.gene	0.384916	undirected	NA	NA
CCG009442.1.gene	CCG017728.4.gene	0.384889	undirected	NA	NA
CCG023914.1.gene	CCG003341.1.gene	0.384871	undirected	NA	NA
CCG039696.2.gene	CCG053852.1.gene	0.38487	undirected	NA	NA
CCG026622.1.gene	CCG006619.3.gene	0.384809	undirected	NA	NA
CCG053713.2.gene	CCG025670.1.gene	0.384769	undirected	NA	NA
CCG045523.1.gene	CCG016223.1.gene	0.384735	undirected	NA	NA
CCG021048.1.gene	CCG025670.1.gene	0.384706	undirected	NA	NA
CCG036008.1.gene	CCG012913.1.gene	0.384697	undirected	NA	NA
CCG040423.1.gene	CCG005237.1.gene	0.384616	undirected	NA	NA
CCG011405.1.gene	CCG039608.1.gene	0.38461	undirected	NA	NA
CCG020471.1.gene	CCG035980.1.gene	0.384601	undirected	NA	NA
CCG023015.1.gene	CCG042791.1.gene	0.384498	undirected	NA	NA
CCG038849.1.gene	CCG015354.1.gene	0.384349	undirected	NA	NA
CCG029815.1.gene	CCG012844.2.gene	0.384264	undirected	NA	NA
CCG027455.1.gene	CCG022628.1.gene	0.384243	undirected	NA	NA
CCG048489.1.gene	CCG021048.1.gene	0.38423	undirected	NA	NA
CCG026493.1.gene	CCG026622.1.gene	0.384224	undirected	NA	NA
CCG023914.1.gene	CCG023561.1.gene	0.384212	undirected	NA	NA
CCG035072.1.gene	CCG039696.2.gene	0.384117	undirected	NA	NA
CCG008666.1.gene	CCG048489.1.gene	0.384084	undirected	NA	NA
CCG026493.1.gene	CCG023914.1.gene	0.384079	undirected	NA	NA
CCG007854.1.gene	CCG048489.1.gene	0.384033	undirected	NA	NA
CCG000409.1.gene	CCG026622.1.gene	0.384019	undirected	NA	NA
CCG039696.2.gene	CCG028593.4.gene	0.384007	undirected	NA	NA
CCG020471.1.gene	CCG012844.2.gene	0.383699	undirected	NA	NA
CCG035596.1.gene	CCG018550.1.gene	0.383668	undirected	NA	NA
CCG053913.1.gene	CCG012844.2.gene	0.383645	undirected	NA	NA
CCG032825.1.gene	CCG018208.1.gene	0.383633	undirected	NA	NA
CCG033833.1.gene	CCG006619.3.gene	0.383625	undirected	NA	NA
CCG039696.2.gene	CCG035239.1.gene	0.383606	undirected	NA	NA
CCG020471.1.gene	CCG016223.1.gene	0.383603	undirected	NA	NA
CCG026622.1.gene	CCG031805.1.gene	0.383599	undirected	NA	NA
CCG053913.1.gene	CCG026622.1.gene	0.38333	undirected	NA	NA
CCG039696.2.gene	CCG022628.1.gene	0.383292	undirected	NA	NA
CCG023914.1.gene	CCG048489.1.gene	0.383259	undirected	NA	NA
CCG020471.1.gene	CCG033212.1.gene	0.383224	undirected	NA	NA
CCG023015.1.gene	CCG031805.1.gene	0.383213	undirected	NA	NA
CCG016223.1.gene	CCG021048.1.gene	0.38315	undirected	NA	NA
CCG038849.1.gene	CCG003341.1.gene	0.383142	undirected	NA	NA
CCG038849.1.gene	CCG046952.1.gene	0.383074	undirected	NA	NA
CCG053713.2.gene	CCG019778.2.gene	0.383003	undirected	NA	NA
CCG000409.1.gene	CCG027455.1.gene	0.382821	undirected	NA	NA
CCG021048.1.gene	CCG012913.1.gene	0.382811	undirected	NA	NA
CCG016389.1.gene	CCG012913.1.gene	0.382704	undirected	NA	NA
CCG020471.1.gene	CCG046952.1.gene	0.38256	undirected	NA	NA
CCG027455.1.gene	CCG031805.1.gene	0.382557	undirected	NA	NA
CCG030173.2.gene	CCG035018.1.gene	0.382464	undirected	NA	NA
CCG016389.1.gene	CCG005237.1.gene	0.382461	undirected	NA	NA
CCG035072.1.gene	CCG026622.1.gene	0.382458	undirected	NA	NA
CCG028593.4.gene	CCG023561.1.gene	0.382394	undirected	NA	NA
CCG039696.2.gene	CCG029815.1.gene	0.382374	undirected	NA	NA
CCG053913.1.gene	CCG037983.1.gene	0.382278	undirected	NA	NA
CCG034054.1.gene	CCG037983.1.gene	0.382275	undirected	NA	NA
CCG003341.1.gene	CCG028593.4.gene	0.382205	undirected	NA	NA
CCG022628.1.gene	CCG021048.1.gene	0.382175	undirected	NA	NA
CCG053713.2.gene	CCG046952.1.gene	0.382167	undirected	NA	NA
CCG026493.1.gene	CCG048489.1.gene	0.382096	undirected	NA	NA
CCG020471.1.gene	CCG037568.1.gene	0.382056	undirected	NA	NA
CCG007849.1.gene	CCG012750.1.gene	0.381946	undirected	NA	NA
CCG026493.1.gene	CCG028593.4.gene	0.381933	undirected	NA	NA
CCG036008.1.gene	CCG015354.1.gene	0.381909	undirected	NA	NA
CCG020471.1.gene	CCG015354.1.gene	0.381825	undirected	NA	NA
CCG023914.1.gene	CCG006241.1.gene	0.381676	undirected	NA	NA
CCG032825.1.gene	CCG053713.2.gene	0.381673	undirected	NA	NA
CCG018359.1.gene	CCG003341.1.gene	0.381642	undirected	NA	NA
CCG035980.1.gene	CCG036008.1.gene	0.381635	undirected	NA	NA
CCG021048.1.gene	CCG053852.1.gene	0.381473	undirected	NA	NA
CCG000409.1.gene	CCG039696.2.gene	0.381447	undirected	NA	NA
CCG040357.1.gene	CCG003341.1.gene	0.381426	undirected	NA	NA
CCG036008.1.gene	CCG052878.1.gene	0.381342	undirected	NA	NA
CCG008324.1.gene	CCG003218.1.gene	0.381332	undirected	NA	NA
CCG035596.1.gene	CCG006971.1.gene	0.381266	undirected	NA	NA
CCG029815.1.gene	CCG010048.1.gene	0.381259	undirected	NA	NA
CCG013645.1.gene	CCG012913.1.gene	0.381177	undirected	NA	NA
CCG034054.1.gene	CCG021266.1.gene	0.381145	undirected	NA	NA
CCG053199.1.gene	CCG029815.1.gene	0.381133	undirected	NA	NA
CCG042791.1.gene	CCG040357.1.gene	0.381096	undirected	NA	NA
CCG053913.1.gene	CCG018359.1.gene	0.381006	undirected	NA	NA
CCG035980.1.gene	CCG048485.2.gene	0.380998	undirected	NA	NA
CCG047674.1.gene	CCG032825.1.gene	0.380994	undirected	NA	NA
CCG021038.2.gene	CCG046952.1.gene	0.380954	undirected	NA	NA
CCG034054.1.gene	CCG012844.2.gene	0.380925	undirected	NA	NA
CCG023045.2.gene	CCG006619.3.gene	0.380872	undirected	NA	NA
CCG011405.1.gene	CCG037983.1.gene	0.380864	undirected	NA	NA
CCG003341.1.gene	CCG025670.1.gene	0.38079	undirected	NA	NA
CCG021266.1.gene	CCG015354.1.gene	0.380745	undirected	NA	NA
CCG023914.1.gene	CCG053199.1.gene	0.380634	undirected	NA	NA
CCG011405.1.gene	CCG000409.1.gene	0.38063	undirected	NA	NA
CCG040357.1.gene	CCG037319.1.gene	0.38062	undirected	NA	NA
CCG035980.1.gene	CCG021048.1.gene	0.380554	undirected	NA	NA
CCG023914.1.gene	CCG011445.1.gene	0.38051	undirected	NA	NA
CCG050826.1.gene	CCG019778.2.gene	0.380499	undirected	NA	NA
CCG011405.1.gene	CCG009442.1.gene	0.38047	undirected	NA	NA
CCG026622.1.gene	CCG019778.2.gene	0.380421	undirected	NA	NA
CCG021038.2.gene	CCG005237.1.gene	0.380417	undirected	NA	NA
CCG021048.1.gene	CCG018550.1.gene	0.380406	undirected	NA	NA
CCG041643.1.gene	CCG052493.1.gene	0.380351	undirected	NA	NA
CCG053913.1.gene	CCG023045.2.gene	0.380336	undirected	NA	NA
CCG048485.2.gene	CCG012913.1.gene	0.380269	undirected	NA	NA
CCG020471.1.gene	CCG042791.1.gene	0.380246	undirected	NA	NA
CCG028593.4.gene	CCG025670.1.gene	0.380215	undirected	NA	NA
CCG020471.1.gene	CCG022628.1.gene	0.380079	undirected	NA	NA
CCG008324.1.gene	CCG052878.1.gene	0.380038	undirected	NA	NA
CCG017108.1.gene	CCG011405.1.gene	0.379986	undirected	NA	NA
CCG023997.3.gene	CCG027455.1.gene	0.379962	undirected	NA	NA
CCG021038.2.gene	CCG027557.1.gene	0.379961	undirected	NA	NA
CCG034054.1.gene	CCG026622.1.gene	0.379888	undirected	NA	NA
CCG011405.1.gene	CCG006971.1.gene	0.379786	undirected	NA	NA
CCG021266.1.gene	CCG003218.1.gene	0.379785	undirected	NA	NA
CCG053199.1.gene	CCG026622.1.gene	0.379677	undirected	NA	NA
CCG006971.1.gene	CCG010778.1.gene	0.379657	undirected	NA	NA
CCG038849.1.gene	CCG018550.1.gene	0.379546	undirected	NA	NA
CCG041643.1.gene	CCG012844.2.gene	0.379447	undirected	NA	NA
CCG008666.1.gene	CCG031805.1.gene	0.379362	undirected	NA	NA
CCG023997.3.gene	CCG041643.1.gene	0.379358	undirected	NA	NA
CCG020471.1.gene	CCG048489.1.gene	0.379354	undirected	NA	NA
CCG030173.2.gene	CCG037983.1.gene	0.379337	undirected	NA	NA
CCG016223.1.gene	CCG026622.1.gene	0.379299	undirected	NA	NA
CCG052878.1.gene	CCG037319.1.gene	0.379288	undirected	NA	NA
CCG007849.1.gene	CCG053199.1.gene	0.379285	undirected	NA	NA
CCG037568.1.gene	CCG037319.1.gene	0.379257	undirected	NA	NA
CCG011405.1.gene	CCG018550.1.gene	0.379243	undirected	NA	NA
CCG020471.1.gene	CCG052493.1.gene	0.379233	undirected	NA	NA
CCG026622.1.gene	CCG022628.1.gene	0.379232	undirected	NA	NA
CCG042791.1.gene	CCG007520.2.gene	0.379118	undirected	NA	NA
CCG038849.1.gene	CCG051832.1.gene	0.379105	undirected	NA	NA
CCG053713.2.gene	CCG037319.1.gene	0.378925	undirected	NA	NA
CCG006971.1.gene	CCG037319.1.gene	0.378855	undirected	NA	NA
CCG039696.2.gene	CCG037568.1.gene	0.378843	undirected	NA	NA
CCG029815.1.gene	CCG007520.2.gene	0.378842	undirected	NA	NA
CCG035072.1.gene	CCG020471.1.gene	0.378739	undirected	NA	NA
CCG029815.1.gene	CCG003341.1.gene	0.378578	undirected	NA	NA
CCG007031.1.gene	CCG033212.1.gene	0.378573	undirected	NA	NA
CCG042791.1.gene	CCG003341.1.gene	0.37857	undirected	NA	NA
CCG037779.1.gene	CCG006619.3.gene	0.37856	undirected	NA	NA
CCG053913.1.gene	CCG016389.1.gene	0.378494	undirected	NA	NA
CCG030173.2.gene	CCG039608.1.gene	0.378466	undirected	NA	NA
CCG048485.2.gene	CCG010778.1.gene	0.378444	undirected	NA	NA
CCG011405.1.gene	CCG022628.1.gene	0.37833	undirected	NA	NA
CCG009442.1.gene	CCG027455.1.gene	0.378259	undirected	NA	NA
CCG026622.1.gene	CCG053852.1.gene	0.37825	undirected	NA	NA
CCG036008.1.gene	CCG003218.1.gene	0.37823	undirected	NA	NA
CCG017108.1.gene	CCG033212.1.gene	0.378218	undirected	NA	NA
CCG000409.1.gene	CCG037779.1.gene	0.378104	undirected	NA	NA
CCG009442.1.gene	CCG023914.1.gene	0.378091	undirected	NA	NA
CCG007854.1.gene	CCG022628.1.gene	0.377924	undirected	NA	NA
CCG021266.1.gene	CCG006619.3.gene	0.377921	undirected	NA	NA
CCG040423.1.gene	CCG006619.3.gene	0.377908	undirected	NA	NA
CCG026622.1.gene	CCG015354.1.gene	0.377887	undirected	NA	NA
CCG008324.1.gene	CCG037568.1.gene	0.377798	undirected	NA	NA
CCG053913.1.gene	CCG027455.1.gene	0.377761	undirected	NA	NA
CCG007854.1.gene	CCG037568.1.gene	0.377749	undirected	NA	NA
CCG035072.1.gene	CCG002419.2.gene	0.377738	undirected	NA	NA
CCG040423.1.gene	CCG027557.1.gene	0.377683	undirected	NA	NA
CCG034054.1.gene	CCG007520.2.gene	0.377679	undirected	NA	NA
CCG034054.1.gene	CCG027455.1.gene	0.377595	undirected	NA	NA
CCG034054.1.gene	CCG051832.1.gene	0.377587	undirected	NA	NA
CCG016223.1.gene	CCG039696.2.gene	0.377297	undirected	NA	NA
CCG053852.1.gene	CCG010048.1.gene	0.377296	undirected	NA	NA
CCG037983.1.gene	CCG005237.1.gene	0.37714	undirected	NA	NA
CCG035596.1.gene	CCG053713.2.gene	0.377138	undirected	NA	NA
CCG046706.2.gene	CCG021048.1.gene	0.377108	undirected	NA	NA
CCG035980.1.gene	CCG023045.2.gene	0.37709	undirected	NA	NA
CCG016223.1.gene	CCG037779.1.gene	0.377057	undirected	NA	NA
CCG035018.1.gene	CCG027557.1.gene	0.377048	undirected	NA	NA
CCG038849.1.gene	CCG020471.1.gene	0.377026	undirected	NA	NA
CCG035072.1.gene	CCG016389.1.gene	0.376982	undirected	NA	NA
CCG007854.1.gene	CCG006619.3.gene	0.376905	undirected	NA	NA
CCG026622.1.gene	CCG028593.4.gene	0.376791	undirected	NA	NA
CCG053199.1.gene	CCG021048.1.gene	0.376769	undirected	NA	NA
CCG052878.1.gene	CCG003341.1.gene	0.376581	undirected	NA	NA
CCG018359.1.gene	CCG035980.1.gene	0.376541	undirected	NA	NA
CCG008324.1.gene	CCG030173.2.gene	0.37643	undirected	NA	NA
CCG006619.3.gene	CCG007520.2.gene	0.376378	undirected	NA	NA
CCG007031.1.gene	CCG053713.2.gene	0.376375	undirected	NA	NA
CCG017108.1.gene	CCG025670.1.gene	0.376257	undirected	NA	NA
CCG037983.1.gene	CCG027557.1.gene	0.376235	undirected	NA	NA
CCG011405.1.gene	CCG039696.2.gene	0.376233	undirected	NA	NA
CCG035980.1.gene	CCG051832.1.gene	0.376192	undirected	NA	NA
CCG032825.1.gene	CCG011445.1.gene	0.376146	undirected	NA	NA
CCG020471.1.gene	CCG029815.1.gene	0.376138	undirected	NA	NA
CCG035980.1.gene	CCG026622.1.gene	0.376118	undirected	NA	NA
CCG051832.1.gene	CCG005237.1.gene	0.376038	undirected	NA	NA
CCG040423.1.gene	CCG052493.1.gene	0.376034	undirected	NA	NA
CCG018208.1.gene	CCG006971.1.gene	0.375983	undirected	NA	NA
CCG030522.1.gene	CCG046952.1.gene	0.375961	undirected	NA	NA
CCG011405.1.gene	CCG007031.1.gene	0.375909	undirected	NA	NA
CCG021038.2.gene	CCG037568.1.gene	0.375886	undirected	NA	NA
CCG023914.1.gene	CCG041643.1.gene	0.37581	undirected	NA	NA
CCG003341.1.gene	CCG019778.2.gene	0.375786	undirected	NA	NA
CCG034054.1.gene	CCG033833.1.gene	0.375783	undirected	NA	NA
CCG012844.2.gene	CCG005237.1.gene	0.375755	undirected	NA	NA
CCG037319.1.gene	CCG007520.2.gene	0.375712	undirected	NA	NA
CCG009442.1.gene	CCG007520.2.gene	0.375635	undirected	NA	NA
CCG016223.1.gene	CCG041643.1.gene	0.375622	undirected	NA	NA
CCG030522.1.gene	CCG022628.1.gene	0.375619	undirected	NA	NA
CCG008324.1.gene	CCG047674.1.gene	0.375598	undirected	NA	NA
CCG020471.1.gene	CCG011445.1.gene	0.375543	undirected	NA	NA
CCG010048.1.gene	CCG046952.1.gene	0.375441	undirected	NA	NA
CCG021048.1.gene	CCG037319.1.gene	0.375398	undirected	NA	NA
CCG020471.1.gene	CCG053852.1.gene	0.375324	undirected	NA	NA
CCG034610.1.gene	CCG022628.1.gene	0.375252	undirected	NA	NA
CCG046706.2.gene	CCG019778.2.gene	0.375141	undirected	NA	NA
CCG045086.1.gene	CCG012844.2.gene	0.375089	undirected	NA	NA
CCG034054.1.gene	CCG048485.2.gene	0.375079	undirected	NA	NA
CCG032825.1.gene	CCG048489.1.gene	0.375055	undirected	NA	NA
CCG012844.2.gene	CCG003218.1.gene	0.375026	undirected	NA	NA
CCG021048.1.gene	CCG031805.1.gene	0.375023	undirected	NA	NA
CCG046706.2.gene	CCG020471.1.gene	0.374762	undirected	NA	NA
CCG012844.2.gene	CCG002419.2.gene	0.374738	undirected	NA	NA
CCG034054.1.gene	CCG041643.1.gene	0.374709	undirected	NA	NA
CCG011405.1.gene	CCG023997.3.gene	0.374703	undirected	NA	NA
CCG034054.1.gene	CCG021048.1.gene	0.374658	undirected	NA	NA
CCG034054.1.gene	CCG034610.1.gene	0.374604	undirected	NA	NA
CCG034054.1.gene	CCG035018.1.gene	0.374546	undirected	NA	NA
CCG006241.1.gene	CCG039696.2.gene	0.37454	undirected	NA	NA
CCG047674.1.gene	CCG012844.2.gene	0.374535	undirected	NA	NA
CCG016389.1.gene	CCG003341.1.gene	0.374491	undirected	NA	NA
CCG013645.1.gene	CCG006619.3.gene	0.374469	undirected	NA	NA
CCG011945.1.gene	CCG026622.1.gene	0.374441	undirected	NA	NA
CCG023914.1.gene	CCG027391.1.gene	0.374435	undirected	NA	NA
CCG037983.1.gene	CCG006619.3.gene	0.374315	undirected	NA	NA
CCG009442.1.gene	CCG020471.1.gene	0.374305	undirected	NA	NA
CCG013645.1.gene	CCG035980.1.gene	0.374243	undirected	NA	NA
CCG041643.1.gene	CCG023561.1.gene	0.374234	undirected	NA	NA
CCG026622.1.gene	CCG011445.1.gene	0.374216	undirected	NA	NA
CCG047674.1.gene	CCG007520.2.gene	0.374179	undirected	NA	NA
CCG040423.1.gene	CCG012913.1.gene	0.374117	undirected	NA	NA
CCG018359.1.gene	CCG052493.1.gene	0.374022	undirected	NA	NA
CCG006241.1.gene	CCG033833.1.gene	0.373986	undirected	NA	NA
CCG051832.1.gene	CCG002419.2.gene	0.373935	undirected	NA	NA
CCG032825.1.gene	CCG053852.1.gene	0.373824	undirected	NA	NA
CCG053713.2.gene	CCG028593.4.gene	0.373786	undirected	NA	NA
CCG041643.1.gene	CCG022628.1.gene	0.373756	undirected	NA	NA
CCG015885.1.gene	CCG006619.3.gene	0.373612	undirected	NA	NA
CCG050826.1.gene	CCG035596.1.gene	0.373541	undirected	NA	NA
CCG016389.1.gene	CCG027557.1.gene	0.373536	undirected	NA	NA
CCG033833.1.gene	CCG003218.1.gene	0.37352	undirected	NA	NA
CCG009442.1.gene	CCG039696.2.gene	0.373508	undirected	NA	NA
CCG041643.1.gene	CCG035980.1.gene	0.373436	undirected	NA	NA
CCG023015.1.gene	CCG037568.1.gene	0.373419	undirected	NA	NA
CCG026622.1.gene	CCG023561.1.gene	0.373379	undirected	NA	NA
CCG031805.1.gene	CCG010048.1.gene	0.373276	undirected	NA	NA
CCG012844.2.gene	CCG028593.4.gene	0.37327	undirected	NA	NA
CCG007849.1.gene	CCG007854.1.gene	0.373269	undirected	NA	NA
CCG038849.1.gene	CCG031805.1.gene	0.373197	undirected	NA	NA
CCG053913.1.gene	CCG021038.2.gene	0.373128	undirected	NA	NA
CCG048489.1.gene	CCG027455.1.gene	0.373128	undirected	NA	NA
CCG048485.2.gene	CCG029815.1.gene	0.373073	undirected	NA	NA
CCG003341.1.gene	CCG037319.1.gene	0.372977	undirected	NA	NA
CCG039608.1.gene	CCG000409.1.gene	0.372968	undirected	NA	NA
CCG046706.2.gene	CCG018550.1.gene	0.372801	undirected	NA	NA
CCG006971.1.gene	CCG052878.1.gene	0.372726	undirected	NA	NA
CCG016223.1.gene	CCG048485.2.gene	0.372696	undirected	NA	NA
CCG000409.1.gene	CCG034610.1.gene	0.372651	undirected	NA	NA
CCG019778.2.gene	CCG007520.2.gene	0.372632	undirected	NA	NA
CCG040958.1.gene	CCG012844.2.gene	0.372589	undirected	NA	NA
CCG048489.1.gene	CCG010048.1.gene	0.37255	undirected	NA	NA
CCG008324.1.gene	CCG039696.2.gene	0.372526	undirected	NA	NA
CCG032825.1.gene	CCG037319.1.gene	0.372452	undirected	NA	NA
CCG008324.1.gene	CCG007849.1.gene	0.37239	undirected	NA	NA
CCG038849.1.gene	CCG000409.1.gene	0.372387	undirected	NA	NA
CCG017108.1.gene	CCG023914.1.gene	0.372361	undirected	NA	NA
CCG046706.2.gene	CCG023914.1.gene	0.372303	undirected	NA	NA
CCG003341.1.gene	CCG037568.1.gene	0.372296	undirected	NA	NA
CCG012844.2.gene	CCG037319.1.gene	0.37224	undirected	NA	NA
CCG040357.1.gene	CCG028593.4.gene	0.372189	undirected	NA	NA
CCG032825.1.gene	CCG006241.1.gene	0.372189	undirected	NA	NA
CCG039696.2.gene	CCG023045.2.gene	0.372054	undirected	NA	NA
CCG051832.1.gene	CCG031805.1.gene	0.371967	undirected	NA	NA
CCG039696.2.gene	CCG026622.1.gene	0.371894	undirected	NA	NA
CCG013645.1.gene	CCG006241.1.gene	0.371886	undirected	NA	NA
CCG006619.3.gene	CCG054189.1.gene	0.371859	undirected	NA	NA
CCG020471.1.gene	CCG018208.1.gene	0.37176	undirected	NA	NA
CCG052493.1.gene	CCG023045.2.gene	0.3717	undirected	NA	NA
CCG010048.1.gene	CCG037319.1.gene	0.371649	undirected	NA	NA
CCG032825.1.gene	CCG031805.1.gene	0.371622	undirected	NA	NA
CCG053913.1.gene	CCG015885.1.gene	0.371616	undirected	NA	NA
CCG038849.1.gene	CCG052878.1.gene	0.371609	undirected	NA	NA
CCG047674.1.gene	CCG036008.1.gene	0.371595	undirected	NA	NA
CCG026493.1.gene	CCG042791.1.gene	0.37155	undirected	NA	NA
CCG020471.1.gene	CCG003218.1.gene	0.371509	undirected	NA	NA
CCG038849.1.gene	CCG006241.1.gene	0.371447	undirected	NA	NA
CCG026622.1.gene	CCG052493.1.gene	0.371434	undirected	NA	NA
CCG010778.1.gene	CCG010048.1.gene	0.371322	undirected	NA	NA
CCG018658.1.gene	CCG012844.2.gene	0.371279	undirected	NA	NA
CCG023561.1.gene	CCG006269.1.gene	0.3712	undirected	NA	NA
CCG035072.1.gene	CCG030173.2.gene	0.371129	undirected	NA	NA
CCG027391.1.gene	CCG012844.2.gene	0.371077	undirected	NA	NA
CCG023997.3.gene	CCG039608.1.gene	0.370971	undirected	NA	NA
CCG008324.1.gene	CCG003341.1.gene	0.370841	undirected	NA	NA
CCG012913.1.gene	CCG012844.2.gene	0.370832	undirected	NA	NA
CCG045523.1.gene	CCG007849.1.gene	0.370657	undirected	NA	NA
CCG050826.1.gene	CCG053713.2.gene	0.370644	undirected	NA	NA
CCG035980.1.gene	CCG012844.2.gene	0.370599	undirected	NA	NA
CCG007849.1.gene	CCG003341.1.gene	0.370574	undirected	NA	NA
CCG016389.1.gene	CCG006241.1.gene	0.370421	undirected	NA	NA
CCG047674.1.gene	CCG041643.1.gene	0.370388	undirected	NA	NA
CCG033833.1.gene	CCG015354.1.gene	0.370357	undirected	NA	NA
CCG007849.1.gene	CCG002419.2.gene	0.370342	undirected	NA	NA
CCG007031.1.gene	CCG025670.1.gene	0.370245	undirected	NA	NA
CCG041677.1.gene	CCG012844.2.gene	0.37022	undirected	NA	NA
CCG012844.2.gene	CCG031805.1.gene	0.370205	undirected	NA	NA
CCG048489.1.gene	CCG026622.1.gene	0.370166	undirected	NA	NA
CCG047674.1.gene	CCG053199.1.gene	0.370141	undirected	NA	NA
CCG049894.1.gene	CCG001904.1.gene	0.370129	undirected	NA	NA
CCG051832.1.gene	CCG046952.1.gene	0.370106	undirected	NA	NA
CCG032825.1.gene	CCG018550.1.gene	0.370062	undirected	NA	NA
CCG021048.1.gene	CCG015354.1.gene	0.370015	undirected	NA	NA
CCG013645.1.gene	CCG023561.1.gene	0.37001	undirected	NA	NA
CCG003341.1.gene	CCG002419.2.gene	0.369998	undirected	NA	NA
CCG017108.1.gene	CCG020471.1.gene	0.369935	undirected	NA	NA
CCG051832.1.gene	CCG035239.1.gene	0.36991	undirected	NA	NA
CCG032825.1.gene	CCG039696.2.gene	0.369864	undirected	NA	NA
CCG011945.1.gene	CCG006619.3.gene	0.369811	undirected	NA	NA
CCG048485.2.gene	CCG022628.1.gene	0.369706	undirected	NA	NA
CCG034610.1.gene	CCG053852.1.gene	0.369671	undirected	NA	NA
CCG040357.1.gene	CCG019778.2.gene	0.369602	undirected	NA	NA
CCG030522.1.gene	CCG053852.1.gene	0.369597	undirected	NA	NA
CCG048485.2.gene	CCG015354.1.gene	0.369484	undirected	NA	NA
CCG026622.1.gene	CCG012913.1.gene	0.369386	undirected	NA	NA
CCG030522.1.gene	CCG031805.1.gene	0.369367	undirected	NA	NA
CCG021266.1.gene	CCG046952.1.gene	0.369356	undirected	NA	NA
CCG047896.1.gene	CCG012844.2.gene	0.369343	undirected	NA	NA
CCG023015.1.gene	CCG019778.2.gene	0.36933	undirected	NA	NA
CCG027557.1.gene	CCG012750.1.gene	0.369327	undirected	NA	NA
CCG006241.1.gene	CCG048485.2.gene	0.369306	undirected	NA	NA
CCG011405.1.gene	CCG007849.1.gene	0.369299	undirected	NA	NA
CCG035072.1.gene	CCG012844.2.gene	0.369241	undirected	NA	NA
CCG030173.2.gene	CCG046952.1.gene	0.369216	undirected	NA	NA
CCG020471.1.gene	CCG026622.1.gene	0.369154	undirected	NA	NA
CCG026622.1.gene	CCG037568.1.gene	0.369038	undirected	NA	NA
CCG005315.1.gene	CCG006241.1.gene	0.369037	undirected	NA	NA
CCG011945.1.gene	CCG053199.1.gene	0.369024	undirected	NA	NA
CCG038849.1.gene	CCG026622.1.gene	0.368979	undirected	NA	NA
CCG012844.2.gene	CCG051832.1.gene	0.368978	undirected	NA	NA
CCG048485.2.gene	CCG026622.1.gene	0.368972	undirected	NA	NA
CCG023997.3.gene	CCG021038.2.gene	0.368936	undirected	NA	NA
CCG048489.1.gene	CCG039696.2.gene	0.36893	undirected	NA	NA
CCG005315.1.gene	CCG052493.1.gene	0.36883	undirected	NA	NA
CCG002387.1.gene	CCG039696.2.gene	0.368819	undirected	NA	NA
CCG034054.1.gene	CCG023045.2.gene	0.368817	undirected	NA	NA
CCG046706.2.gene	CCG053713.2.gene	0.368689	undirected	NA	NA
CCG035980.1.gene	CCG035018.1.gene	0.36865	undirected	NA	NA
CCG042791.1.gene	CCG039696.2.gene	0.368585	undirected	NA	NA
CCG053713.2.gene	CCG037568.1.gene	0.368526	undirected	NA	NA
CCG023015.1.gene	CCG052878.1.gene	0.368525	undirected	NA	NA
CCG051832.1.gene	CCG018550.1.gene	0.368411	undirected	NA	NA
CCG041643.1.gene	CCG012913.1.gene	0.368378	undirected	NA	NA
CCG003341.1.gene	CCG023561.1.gene	0.368347	undirected	NA	NA
CCG007031.1.gene	CCG007520.2.gene	0.36824	undirected	NA	NA
CCG010048.1.gene	CCG019778.2.gene	0.368191	undirected	NA	NA
CCG013645.1.gene	CCG003218.1.gene	0.368149	undirected	NA	NA
CCG021048.1.gene	CCG019778.2.gene	0.368012	undirected	NA	NA
CCG006971.1.gene	CCG040357.1.gene	0.368007	undirected	NA	NA
CCG028593.4.gene	CCG037319.1.gene	0.367883	undirected	NA	NA
CCG012750.1.gene	CCG005237.1.gene	0.36787	undirected	NA	NA
CCG032825.1.gene	CCG021048.1.gene	0.367868	undirected	NA	NA
CCG003341.1.gene	CCG010778.1.gene	0.367816	undirected	NA	NA
CCG016389.1.gene	CCG003218.1.gene	0.367782	undirected	NA	NA
CCG034610.1.gene	CCG046952.1.gene	0.36777	undirected	NA	NA
CCG026493.1.gene	CCG012844.2.gene	0.367749	undirected	NA	NA
CCG001904.1.gene	CCG051832.1.gene	0.367648	undirected	NA	NA
CCG011405.1.gene	CCG053852.1.gene	0.367636	undirected	NA	NA
CCG012750.1.gene	CCG023561.1.gene	0.367619	undirected	NA	NA
CCG053713.2.gene	CCG033212.1.gene	0.367593	undirected	NA	NA
CCG039696.2.gene	CCG037319.1.gene	0.367576	undirected	NA	NA
CCG027557.1.gene	CCG023045.2.gene	0.367521	undirected	NA	NA
CCG023997.3.gene	CCG012844.2.gene	0.367513	undirected	NA	NA
CCG052493.1.gene	CCG051832.1.gene	0.367457	undirected	NA	NA
CCG053199.1.gene	CCG027557.1.gene	0.367422	undirected	NA	NA
CCG052878.1.gene	CCG012844.2.gene	0.367305	undirected	NA	NA
CCG053913.1.gene	CCG011945.1.gene	0.367278	undirected	NA	NA
CCG026622.1.gene	CCG018550.1.gene	0.367174	undirected	NA	NA
CCG020471.1.gene	CCG010778.1.gene	0.367116	undirected	NA	NA
CCG017108.1.gene	CCG039696.2.gene	0.367077	undirected	NA	NA
CCG039696.2.gene	CCG019778.2.gene	0.367041	undirected	NA	NA
CCG030173.2.gene	CCG018550.1.gene	0.366997	undirected	NA	NA
CCG001941.1.gene	CCG053199.1.gene	0.366997	undirected	NA	NA
CCG001941.1.gene	CCG012844.2.gene	0.366992	undirected	NA	NA
CCG026493.1.gene	CCG019778.2.gene	0.36697	undirected	NA	NA
CCG039696.2.gene	CCG027391.1.gene	0.36689	undirected	NA	NA
CCG007854.1.gene	CCG052878.1.gene	0.366877	undirected	NA	NA
CCG026493.1.gene	CCG003341.1.gene	0.366831	undirected	NA	NA
CCG008666.1.gene	CCG037319.1.gene	0.366824	undirected	NA	NA
CCG041643.1.gene	CCG015354.1.gene	0.366812	undirected	NA	NA
CCG018359.1.gene	CCG039608.1.gene	0.366791	undirected	NA	NA
CCG032825.1.gene	CCG041643.1.gene	0.366783	undirected	NA	NA
CCG030173.2.gene	CCG035239.1.gene	0.366776	undirected	NA	NA
CCG020471.1.gene	CCG002419.2.gene	0.366761	undirected	NA	NA
CCG052878.1.gene	CCG002419.2.gene	0.366705	undirected	NA	NA
CCG018359.1.gene	CCG027557.1.gene	0.366699	undirected	NA	NA
CCG026493.1.gene	CCG053199.1.gene	0.366685	undirected	NA	NA
CCG018359.1.gene	CCG038198.1.gene	0.366579	undirected	NA	NA
CCG030173.2.gene	CCG031805.1.gene	0.36655	undirected	NA	NA
CCG018359.1.gene	CCG006619.3.gene	0.366512	undirected	NA	NA
CCG052878.1.gene	CCG051832.1.gene	0.366447	undirected	NA	NA
CCG041643.1.gene	CCG021048.1.gene	0.366418	undirected	NA	NA
CCG046706.2.gene	CCG009442.1.gene	0.366306	undirected	NA	NA
CCG002419.2.gene	CCG003218.1.gene	0.366282	undirected	NA	NA
CCG034054.1.gene	CCG018359.1.gene	0.366266	undirected	NA	NA
CCG016389.1.gene	CCG015354.1.gene	0.366221	undirected	NA	NA
CCG023997.3.gene	CCG048485.2.gene	0.366165	undirected	NA	NA
CCG021048.1.gene	CCG053713.2.gene	0.366131	undirected	NA	NA
CCG021038.2.gene	CCG052493.1.gene	0.366093	undirected	NA	NA
CCG045523.1.gene	CCG035596.1.gene	0.366087	undirected	NA	NA
CCG011945.1.gene	CCG001941.1.gene	0.36608	undirected	NA	NA
CCG053913.1.gene	CCG054189.1.gene	0.366069	undirected	NA	NA
CCG003341.1.gene	CCG051832.1.gene	0.366051	undirected	NA	NA
CCG042791.1.gene	CCG036008.1.gene	0.366026	undirected	NA	NA
CCG021038.2.gene	CCG048489.1.gene	0.365907	undirected	NA	NA
CCG021038.2.gene	CCG035980.1.gene	0.365761	undirected	NA	NA
CCG003341.1.gene	CCG033212.1.gene	0.365682	undirected	NA	NA
CCG016223.1.gene	CCG007854.1.gene	0.365595	undirected	NA	NA
CCG023015.1.gene	CCG010778.1.gene	0.365547	undirected	NA	NA
CCG044946.1.gene	CCG052493.1.gene	0.365538	undirected	NA	NA
CCG052878.1.gene	CCG026622.1.gene	0.365527	undirected	NA	NA
CCG046706.2.gene	CCG033212.1.gene	0.365527	undirected	NA	NA
CCG047674.1.gene	CCG010048.1.gene	0.365493	undirected	NA	NA
CCG008666.1.gene	CCG029815.1.gene	0.36548	undirected	NA	NA
CCG013645.1.gene	CCG000409.1.gene	0.365428	undirected	NA	NA
CCG011405.1.gene	CCG030173.2.gene	0.365397	undirected	NA	NA
CCG030173.2.gene	CCG001904.1.gene	0.365073	undirected	NA	NA
CCG042791.1.gene	CCG053199.1.gene	0.365031	undirected	NA	NA
CCG011405.1.gene	CCG023914.1.gene	0.364953	undirected	NA	NA
CCG021038.2.gene	CCG006241.1.gene	0.364851	undirected	NA	NA
CCG037779.1.gene	CCG003218.1.gene	0.364836	undirected	NA	NA
CCG030173.2.gene	CCG015354.1.gene	0.364818	undirected	NA	NA
CCG053913.1.gene	CCG053199.1.gene	0.364764	undirected	NA	NA
CCG037568.1.gene	CCG028593.4.gene	0.364754	undirected	NA	NA
CCG012750.1.gene	CCG006619.3.gene	0.364711	undirected	NA	NA
CCG020471.1.gene	CCG053713.2.gene	0.364676	undirected	NA	NA
CCG046706.2.gene	CCG026622.1.gene	0.364674	undirected	NA	NA
CCG033212.1.gene	CCG028593.4.gene	0.364528	undirected	NA	NA
CCG018208.1.gene	CCG033212.1.gene	0.364447	undirected	NA	NA
CCG046706.2.gene	CCG011445.1.gene	0.364359	undirected	NA	NA
CCG008324.1.gene	CCG051832.1.gene	0.364224	undirected	NA	NA
CCG008666.1.gene	CCG003341.1.gene	0.364199	undirected	NA	NA
CCG030522.1.gene	CCG000409.1.gene	0.364058	undirected	NA	NA
CCG032825.1.gene	CCG009442.1.gene	0.363975	undirected	NA	NA
CCG030173.2.gene	CCG038849.1.gene	0.363964	undirected	NA	NA
CCG023914.1.gene	CCG048485.2.gene	0.36393	undirected	NA	NA
CCG023914.1.gene	CCG035239.1.gene	0.363919	undirected	NA	NA
CCG049894.1.gene	CCG002387.1.gene	0.363882	undirected	NA	NA
CCG053199.1.gene	CCG003218.1.gene	0.363862	undirected	NA	NA
CCG034610.1.gene	CCG031805.1.gene	0.363807	undirected	NA	NA
CCG012844.2.gene	CCG019778.2.gene	0.363774	undirected	NA	NA
CCG039608.1.gene	CCG022628.1.gene	0.363764	undirected	NA	NA
CCG017108.1.gene	CCG007854.1.gene	0.363759	undirected	NA	NA
CCG042791.1.gene	CCG012844.2.gene	0.363743	undirected	NA	NA
CCG052878.1.gene	CCG053713.2.gene	0.363717	undirected	NA	NA
CCG011945.1.gene	CCG039696.2.gene	0.363619	undirected	NA	NA
CCG017108.1.gene	CCG021048.1.gene	0.363598	undirected	NA	NA
CCG023914.1.gene	CCG033212.1.gene	0.363593	undirected	NA	NA
CCG017108.1.gene	CCG032825.1.gene	0.363464	undirected	NA	NA
CCG049894.1.gene	CCG035239.1.gene	0.363462	undirected	NA	NA
CCG047674.1.gene	CCG008666.1.gene	0.363401	undirected	NA	NA
CCG044946.1.gene	CCG003341.1.gene	0.363388	undirected	NA	NA
CCG037779.1.gene	CCG052493.1.gene	0.363378	undirected	NA	NA
CCG030173.2.gene	CCG003218.1.gene	0.363366	undirected	NA	NA
CCG023997.3.gene	CCG038849.1.gene	0.363343	undirected	NA	NA
CCG009442.1.gene	CCG021048.1.gene	0.363342	undirected	NA	NA
CCG011405.1.gene	CCG016223.1.gene	0.363324	undirected	NA	NA
CCG000409.1.gene	CCG012844.2.gene	0.363295	undirected	NA	NA
CCG012844.2.gene	CCG037568.1.gene	0.36324	undirected	NA	NA
CCG026493.1.gene	CCG039696.2.gene	0.363224	undirected	NA	NA
CCG012844.2.gene	CCG007328.1.gene	0.363194	undirected	NA	NA
CCG011445.1.gene	CCG028593.4.gene	0.363173	undirected	NA	NA
CCG020471.1.gene	CCG006241.1.gene	0.363162	undirected	NA	NA
CCG041643.1.gene	CCG040958.1.gene	0.36315	undirected	NA	NA
CCG023997.3.gene	CCG053199.1.gene	0.363149	undirected	NA	NA
CCG038849.1.gene	CCG017728.4.gene	0.363102	undirected	NA	NA
CCG049894.1.gene	CCG039036.1.gene	0.363058	undirected	NA	NA
CCG023914.1.gene	CCG018208.1.gene	0.363052	undirected	NA	NA
CCG040423.1.gene	CCG035980.1.gene	0.363017	undirected	NA	NA
CCG011405.1.gene	CCG010778.1.gene	0.362916	undirected	NA	NA
CCG035596.1.gene	CCG007520.2.gene	0.362901	undirected	NA	NA
CCG030173.2.gene	CCG023045.2.gene	0.362804	undirected	NA	NA
CCG008324.1.gene	CCG022628.1.gene	0.362734	undirected	NA	NA
CCG015354.1.gene	CCG051832.1.gene	0.362699	undirected	NA	NA
CCG008666.1.gene	CCG037568.1.gene	0.362631	undirected	NA	NA
CCG023914.1.gene	CCG015885.1.gene	0.362563	undirected	NA	NA
CCG007854.1.gene	CCG003341.1.gene	0.362537	undirected	NA	NA
CCG030173.2.gene	CCG012844.2.gene	0.362527	undirected	NA	NA
CCG034054.1.gene	CCG016389.1.gene	0.362525	undirected	NA	NA
CCG021038.2.gene	CCG052878.1.gene	0.362511	undirected	NA	NA
CCG034610.1.gene	CCG006619.3.gene	0.362447	undirected	NA	NA
CCG034610.1.gene	CCG003341.1.gene	0.362382	undirected	NA	NA
CCG032825.1.gene	CCG046952.1.gene	0.362346	undirected	NA	NA
CCG041643.1.gene	CCG037319.1.gene	0.36229	undirected	NA	NA
CCG048485.2.gene	CCG037319.1.gene	0.362276	undirected	NA	NA
CCG018359.1.gene	CCG005237.1.gene	0.362248	undirected	NA	NA
CCG016223.1.gene	CCG040423.1.gene	0.362208	undirected	NA	NA
CCG045086.1.gene	CCG026622.1.gene	0.362183	undirected	NA	NA
CCG015354.1.gene	CCG012844.2.gene	0.36218	undirected	NA	NA
CCG037983.1.gene	CCG046952.1.gene	0.362148	undirected	NA	NA
CCG012844.2.gene	CCG023561.1.gene	0.36213	undirected	NA	NA
CCG016223.1.gene	CCG006269.1.gene	0.362128	undirected	NA	NA
CCG021038.2.gene	CCG012913.1.gene	0.362119	undirected	NA	NA
CCG008172.1.gene	CCG003341.1.gene	0.362013	undirected	NA	NA
CCG017108.1.gene	CCG011445.1.gene	0.362012	undirected	NA	NA
CCG016223.1.gene	CCG012844.2.gene	0.361936	undirected	NA	NA
CCG023997.3.gene	CCG034610.1.gene	0.361882	undirected	NA	NA
CCG035018.1.gene	CCG003341.1.gene	0.361783	undirected	NA	NA
CCG032825.1.gene	CCG019778.2.gene	0.361779	undirected	NA	NA
CCG026622.1.gene	CCG046952.1.gene	0.361721	undirected	NA	NA
CCG052347.1.gene	CCG012844.2.gene	0.361669	undirected	NA	NA
CCG007854.1.gene	CCG053852.1.gene	0.3614	undirected	NA	NA
CCG018658.1.gene	CCG053199.1.gene	0.36136	undirected	NA	NA
CCG053199.1.gene	CCG040958.1.gene	0.361358	undirected	NA	NA
CCG013645.1.gene	CCG007849.1.gene	0.36135	undirected	NA	NA
CCG040357.1.gene	CCG010778.1.gene	0.361288	undirected	NA	NA
CCG002419.2.gene	CCG046952.1.gene	0.361185	undirected	NA	NA
CCG034054.1.gene	CCG036008.1.gene	0.361149	undirected	NA	NA
CCG023914.1.gene	CCG025670.1.gene	0.361137	undirected	NA	NA
CCG012844.2.gene	CCG052493.1.gene	0.361054	undirected	NA	NA
CCG036008.1.gene	CCG031805.1.gene	0.360995	undirected	NA	NA
CCG018658.1.gene	CCG001941.1.gene	0.360896	undirected	NA	NA
CCG036008.1.gene	CCG053852.1.gene	0.360867	undirected	NA	NA
CCG012913.1.gene	CCG035239.1.gene	0.36085	undirected	NA	NA
CCG050826.1.gene	CCG018550.1.gene	0.36082	undirected	NA	NA
CCG037779.1.gene	CCG029815.1.gene	0.36069	undirected	NA	NA
CCG036008.1.gene	CCG029815.1.gene	0.360627	undirected	NA	NA
CCG053913.1.gene	CCG022808.1.gene	0.360584	undirected	NA	NA
CCG020471.1.gene	CCG007031.1.gene	0.360582	undirected	NA	NA
CCG022808.1.gene	CCG039696.2.gene	0.360556	undirected	NA	NA
CCG034054.1.gene	CCG013645.1.gene	0.360534	undirected	NA	NA
CCG037568.1.gene	CCG010048.1.gene	0.360498	undirected	NA	NA
CCG011405.1.gene	CCG051832.1.gene	0.360374	undirected	NA	NA
CCG007031.1.gene	CCG027455.1.gene	0.360319	undirected	NA	NA
CCG000409.1.gene	CCG040423.1.gene	0.36029	undirected	NA	NA
CCG037779.1.gene	CCG022628.1.gene	0.360187	undirected	NA	NA
[truncated: 34,193 more rows]
