# Supplementary material for: Integrated analysis of co-expression, conserved genes and gene families reveal core regulatory network of heat stress response in Cleistogenes songorica, a xerophyte perennial desert plant
Source: BMC Genomics. 2020 Oct 16;21:715. doi: 10.1186/s12864-020-07122-8 (PMC7566159; doi:10.1186/s12864-020-07122-8)
Supplement: Supplementary file 8 — Additional file 8: Table S7. GO enrichment terms of co-expression genes of C. songorica under HS [file 12864_2020_7122_MOESM8_ESM.xlsx]

## Sheet: topGO_BP
Table S7 GO enrichment terms of co-expression genes of C. songorica under heat stress
GO.ID	Term	Significant	Expected	KS
GO:0008150	biological_process	172	172	1
GO:0009987	cellular process	131	128.43	0.81597
GO:0008152	metabolic process	128	134.51	0.80568
GO:0071704	organic substance metabolic process	109	110.13	0.92958
GO:0044237	cellular metabolic process	105	105.19	0.59602
GO:0044238	primary metabolic process	105	104.81	0.95656
GO:0044699	single-organism process	98	105.32	0.23303
GO:0050896	response to stimulus	92	52.7	0.103
GO:0044763	single-organism cellular process	78	78.54	0.77131
GO:0043170	macromolecule metabolic process	77	77.16	0.77008
GO:0044260	cellular macromolecule metabolic process	73	70.45	0.62353
GO:0009058	biosynthetic process	68	54.68	0.96264
GO:1901576	organic substance biosynthetic process	66	52.2	0.96931
GO:0044249	cellular biosynthetic process	65	51.36	0.91545
GO:0065007	biological regulation	64	43.08	0.92391
GO:0006950	response to stress	62	29.63	0.0877
GO:0050789	regulation of biological process	60	39.77	0.8752
GO:0042221	response to chemical	55	25.88	0.3218
GO:0050794	regulation of cellular process	55	33.37	0.67306
GO:0006807	nitrogen compound metabolic process	54	53.71	0.99428
GO:0006725	cellular aromatic compound metabolic process	54	49.78	0.99515
GO:1901360	organic cyclic compound metabolic process	54	51.16	0.99949
GO:0044710	single-organism metabolic process	52	63.12	0.29927
GO:0034641	cellular nitrogen compound metabolic process	52	48.63	0.99902
GO:0046483	heterocycle metabolic process	52	48.41	0.99921
GO:0006139	nucleobase-containing compound metabolic process	49	44.97	0.99927
GO:0019438	aromatic compound biosynthetic process	45	25.3	0.09844
GO:1901362	organic cyclic compound biosynthetic process	45	27.09	0.22869
GO:0034645	cellular macromolecule biosynthetic process	45	33.35	0.69075
GO:0009059	macromolecule biosynthetic process	45	33.8	0.69661
GO:0090304	nucleic acid metabolic process	44	35.66	0.99995
GO:0044271	cellular nitrogen compound biosynthetic process	43	24.4	0.06359
GO:0018130	heterocycle biosynthetic process	43	24.6	0.08745
GO:1901700	response to oxygen-containing compound	43	13.72	0.12575
GO:0010467	gene expression	42	32.72	0.17393
GO:0034654	nucleobase-containing compound biosynthetic process	41	21.61	0.11446
GO:0016070	RNA metabolic process	40	28.07	0.22333
GO:0019222	regulation of metabolic process	40	23.43	0.42452
GO:0032774	RNA biosynthetic process	39	18.15	0.38358
GO:0006351	transcription, DNA-templated	39	18.06	0.46672
GO:0080090	regulation of primary metabolic process	37	19.14	0.15898
GO:0010033	response to organic substance	37	15.99	0.21239
GO:0031323	regulation of cellular metabolic process	37	19.37	0.64146
GO:0009889	regulation of biosynthetic process	36	16.72	0.3178
GO:0009719	response to endogenous stimulus	35	11.4	0.12181
GO:0009628	response to abiotic stimulus	35	21.13	0.24076
GO:0031326	regulation of cellular biosynthetic process	35	16.49	0.3437
GO:0060255	regulation of macromolecule metabolic process	35	19.49	0.78731
GO:0001101	response to acid chemical	34	8.54	0.06162
GO:0010556	regulation of macromolecule biosynthetic process	34	16.17	0.18127
GO:2000112	regulation of cellular macromolecule biosynthetic process	34	16.17	0.18127
GO:0051716	cellular response to stimulus	34	20.35	0.39753
GO:0010468	regulation of gene expression	34	17.48	0.47703
GO:0019219	regulation of nucleobase-containing compound metabolic process	34	16.09	0.57337
GO:0051171	regulation of nitrogen compound metabolic process	34	16.34	0.5882
GO:0006355	regulation of transcription, DNA-templated	33	14.58	0.00103
GO:0009725	response to hormone	33	10.99	0.13555
GO:0051252	regulation of RNA metabolic process	33	14.69	0.76905
GO:2001141	regulation of RNA biosynthetic process	33	14.58	1
GO:0051179	localization	30	33.38	0.27819
GO:0009605	response to external stimulus	30	11.93	0.2911
GO:0019538	protein metabolic process	29	44.15	0.39136
GO:0006810	transport	28	31.43	0.13522
GO:0051234	establishment of localization	28	32.27	0.28813
GO:0044765	single-organism transport	28	25.19	0.29715
GO:0010035	response to inorganic substance	28	11.08	0.40393
GO:0007154	cell communication	28	14.98	0.66104
GO:0044267	cellular protein metabolic process	27	38.29	0.08906
GO:0006796	phosphate-containing compound metabolic process	26	34.82	0.10393
GO:0006793	phosphorus metabolic process	26	35.23	0.14189
GO:0044711	single-organism biosynthetic process	26	24.82	0.23963
GO:0033993	response to lipid	25	5.55	0.23803
GO:0032502	developmental process	25	27.91	0.41858
GO:0044281	small molecule metabolic process	25	29.85	0.42406
GO:0044767	single-organism developmental process	25	27.25	0.47168
GO:0097305	response to alcohol	24	5.13	0.16796
GO:0007275	multicellular organismal development	24	25.04	0.3422
GO:0055114	oxidation-reduction process	24	20.95	0.429
GO:0044707	single-multicellular organism process	24	26.17	0.4808
GO:0032501	multicellular organismal process	24	27.08	0.61361
GO:0006952	defense response	22	8.45	0.38292
GO:0006464	cellular protein modification process	21	25.61	0.02233
GO:0036211	protein modification process	21	25.61	0.02233
GO:0043412	macromolecule modification	21	28.52	0.07317
GO:0009737	response to abscisic acid	21	4.43	0.18228
GO:0043207	response to external biotic stimulus	21	8.49	0.2899
GO:0051707	response to other organism	21	8.49	0.2899
GO:0009607	response to biotic stimulus	21	8.83	0.35505
GO:0051704	multi-organism process	21	13.16	0.38738
GO:0023052	signaling	21	12.66	0.40719
GO:0044700	single organism signaling	21	12.64	0.41244
GO:0007165	signal transduction	21	12.33	0.42534
GO:0006629	lipid metabolic process	20	14.93	0.59312
GO:0043436	oxoacid metabolic process	19	17.58	0.25758
GO:0006082	organic acid metabolic process	19	17.59	0.2646
GO:0019752	carboxylic acid metabolic process	19	17.5	0.2867
GO:0048856	anatomical structure development	19	25.07	0.5635
GO:0044255	cellular lipid metabolic process	19	11.06	0.83201
GO:0005975	carbohydrate metabolic process	18	16.84	0.08377
GO:0009056	catabolic process	18	20.02	0.53023
GO:1901575	organic substance catabolic process	18	18.57	0.56838
GO:0048731	system development	17	19.26	0.49823
GO:0006970	response to osmotic stress	16	6.45	0.05929
GO:0009266	response to temperature stimulus	16	6.66	0.23256
GO:0070887	cellular response to chemical stimulus	16	8.39	0.41134
GO:0009415	response to water	15	2.72	0.04661
GO:0009414	response to water deprivation	15	2.62	0.05498
GO:0016310	phosphorylation	15	19.85	0.09689
GO:0071840	cellular component organization or biogenesis	15	27.89	0.34588
GO:0033554	cellular response to stress	15	8.08	0.35894
GO:0071702	organic substance transport	15	14.27	0.43029
GO:0032870	cellular response to hormone stimulus	14	4.97	0.18681
GO:0071495	cellular response to endogenous stimulus	14	4.97	0.18681
GO:0009755	hormone-mediated signaling pathway	14	4.84	0.20743
GO:0071310	cellular response to organic substance	14	7.03	0.26581
GO:0016043	cellular component organization	14	25.42	0.41103
GO:0055085	transmembrane transport	14	10.86	0.49866
GO:0009651	response to salt stress	13	6	0.04588
GO:0044262	cellular carbohydrate metabolic process	13	6.54	0.06833
GO:0032787	monocarboxylic acid metabolic process	13	10.04	0.23809
GO:0006811	ion transport	13	10.24	0.27814
GO:0006468	protein phosphorylation	13	13.69	0.30588
GO:0002376	immune system process	13	4.08	0.36865
GO:0044283	small molecule biosynthetic process	13	10.97	0.37386
GO:0098542	defense response to other organism	13	5.47	0.49854
GO:0048513	organ development	13	12.27	0.50452
GO:0009409	response to cold	12	4.25	0.0845
GO:0016053	organic acid biosynthetic process	12	8.83	0.40979
GO:0046394	carboxylic acid biosynthetic process	12	8.83	0.40979
GO:0006955	immune response	12	3.71	0.41796
GO:1901564	organonitrogen compound metabolic process	12	20.97	0.43087
GO:0045087	innate immune response	12	3.69	0.45913
GO:0008610	lipid biosynthetic process	12	8.74	0.9314
GO:0044248	cellular catabolic process	11	14.81	0.62619
GO:0005976	polysaccharide metabolic process	10	5.74	0.03513
GO:0072330	monocarboxylic acid biosynthetic process	10	3.99	0.19594
GO:0044723	single-organism carbohydrate metabolic process	10	11.85	0.19868
GO:0009617	response to bacterium	10	3.71	0.21162
GO:1901701	cellular response to oxygen-containing compound	10	4.85	0.41066
GO:0006631	fatty acid metabolic process	10	4.34	0.41442
GO:0044712	single-organism catabolic process	10	13.95	0.66461
GO:0065008	regulation of biological quality	10	9.22	0.74257
GO:0048583	regulation of response to stimulus	9	4.49	0.11709
GO:0042742	defense response to bacterium	9	3.02	0.12194
GO:0048518	positive regulation of biological process	9	5.61	0.18906
GO:0009314	response to radiation	9	8.58	0.34112
GO:0046686	response to cadmium ion	9	5.21	0.40024
GO:0019637	organophosphate metabolic process	9	15.38	0.51553
GO:0010038	response to metal ion	9	6.38	0.84332
GO:0044264	cellular polysaccharide metabolic process	8	4.98	0.02998
GO:0048522	positive regulation of cellular process	8	4.37	0.03797
GO:0034637	cellular carbohydrate biosynthetic process	8	4.25	0.12305
GO:0009753	response to jasmonic acid	8	1.71	0.18326
GO:0006073	cellular glucan metabolic process	8	4.16	0.19847
GO:0044042	glucan metabolic process	8	4.16	0.19847
GO:0006820	anion transport	8	3.79	0.22942
GO:0006996	organelle organization	8	16.96	0.23188
GO:0016051	carbohydrate biosynthetic process	8	5.89	0.2344
GO:0051641	cellular localization	8	11.97	0.27248
GO:0006633	fatty acid biosynthetic process	8	2.46	0.32263
GO:0009057	macromolecule catabolic process	8	6.26	0.4176
GO:0009814	defense response, incompatible interaction	8	2.12	0.45922
GO:0009416	response to light stimulus	8	8.09	0.50676
GO:1901135	carbohydrate derivative metabolic process	8	14.35	0.51709
GO:0006812	cation transport	7	6.95	0.06806
GO:0009267	cellular response to starvation	7	1.22	0.09084
GO:0097306	cellular response to alcohol	7	1.75	0.09928
GO:0042594	response to starvation	7	1.25	0.11017
GO:0071705	nitrogen compound transport	7	4.13	0.18615
GO:0071396	cellular response to lipid	7	1.97	0.18935
GO:0014070	response to organic cyclic compound	7	3.67	0.19122
GO:0031669	cellular response to nutrient levels	7	1.39	0.2237
GO:0071229	cellular response to acid chemical	7	2.84	0.23765
GO:0051649	establishment of localization in cell	7	11.27	0.29623
GO:0009733	response to auxin	7	3.2	0.33252
GO:0022622	root system development	7	4.14	0.38035
GO:0048364	root development	7	4.14	0.38035
GO:1901566	organonitrogen compound biosynthetic process	7	10.01	0.38463
GO:0048519	negative regulation of biological process	7	7	0.40953
GO:0031667	response to nutrient levels	7	1.51	0.43155
GO:0009791	post-embryonic development	7	15.28	0.44556
GO:0031668	cellular response to extracellular stimulus	7	1.72	0.55517
GO:0071496	cellular response to external stimulus	7	1.72	0.55517
GO:0009991	response to extracellular stimulus	7	1.85	0.71601
GO:0071215	cellular response to abscisic acid stimulus	6	1.42	0.0394
GO:0031408	oxylipin biosynthetic process	6	0.43	0.05671
GO:0010646	regulation of cell communication	6	2.39	0.06052
GO:0042538	hyperosmotic salinity response	6	0.68	0.06144
GO:0008643	carbohydrate transport	6	1.41	0.06579
GO:0031407	oxylipin metabolic process	6	0.43	0.07123
GO:0006972	hyperosmotic response	6	1.05	0.0842
GO:0044085	cellular component biogenesis	6	11.63	0.10238
GO:1901698	response to nitrogen compound	6	2.78	0.10315
GO:0016311	dephosphorylation	6	2.52	0.14121
GO:0009738	abscisic acid-activated signaling pathway	6	1.31	0.18515
GO:0035556	intracellular signal transduction	6	4.52	0.21839
GO:0033036	macromolecule localization	6	10.83	0.24668
GO:0006470	protein dephosphorylation	6	1.85	0.2661
GO:0009620	response to fungus	6	2.52	0.3073
GO:0080134	regulation of response to stress	6	1.9	0.33121
GO:0003006	developmental process involved in reproduction	6	14.35	0.34933
GO:1902589	single-organism organelle organization	6	9.13	0.42362
GO:0048523	negative regulation of cellular process	6	4.39	0.50246
GO:0048367	shoot system development	6	9.81	0.53292
GO:0022414	reproductive process	6	15.87	0.58461
GO:0016036	cellular response to phosphate starvation	6	0.86	0.605
GO:1901615	organic hydroxy compound metabolic process	6	4.8	0.74254
GO:1901565	organonitrogen compound catabolic process	6	6.9	0.76736
GO:0009653	anatomical structure morphogenesis	6	10.35	0.78418
GO:0009408	response to heat	6	2.29	0.85977
GO:0009611	response to wounding	5	1.93	0.06849
GO:0009816	defense response to bacterium, incompatible interaction	5	0.37	0.07383
GO:0030001	metal ion transport	5	4.33	0.0937
GO:0015698	inorganic anion transport	5	1.34	0.0952
GO:0009893	positive regulation of metabolic process	5	2.86	0.10159
GO:0048827	phyllome development	5	5.36	0.1688
GO:0046907	intracellular transport	5	9.61	0.18904
GO:0016265	death	5	2.69	0.19535
GO:0008219	cell death	5	2.69	0.19535
GO:1902582	single-organism intracellular transport	5	8	0.20883
GO:1901137	carbohydrate derivative biosynthetic process	5	6.41	0.22361
GO:0055086	nucleobase-containing small molecule metabolic process	5	11.28	0.24638
GO:0008104	protein localization	5	9.01	0.24702
GO:0012501	programmed cell death	5	2.37	0.24774
GO:0019439	aromatic compound catabolic process	5	6.75	0.32445
GO:0044242	cellular lipid catabolic process	5	1.92	0.34997
GO:0006753	nucleoside phosphate metabolic process	5	10.7	0.35706
GO:0009117	nucleotide metabolic process	5	10.64	0.36269
GO:1901361	organic cyclic compound catabolic process	5	6.9	0.39286
GO:0000272	polysaccharide catabolic process	5	1.1	0.41023
GO:0009311	oligosaccharide metabolic process	5	2.02	0.42456
GO:0090407	organophosphate biosynthetic process	5	7.59	0.51435
GO:1901657	glycosyl compound metabolic process	5	7.85	0.53844
GO:0005984	disaccharide metabolic process	5	1.8	0.5468
GO:0044270	cellular nitrogen compound catabolic process	5	6.56	0.56082
GO:0046700	heterocycle catabolic process	5	6.56	0.5659
GO:0048608	reproductive structure development	5	12.09	0.6182
GO:0061458	reproductive system development	5	12.09	0.6182
GO:0016042	lipid catabolic process	5	2.31	0.62359
GO:0016052	carbohydrate catabolic process	5	4.82	0.62941
GO:0044282	small molecule catabolic process	5	2.9	0.65108
GO:0022607	cellular component assembly	5	7.93	0.65548
GO:0006720	isoprenoid metabolic process	5	4.05	0.68901
GO:0006721	terpenoid metabolic process	5	2.33	0.74665
GO:0006790	sulfur compound metabolic process	5	4.59	0.75841
GO:0042592	homeostatic process	5	4.49	0.9232
GO:0006091	generation of precursor metabolites and energy	5	7.4	0.95474
GO:0009734	auxin-activated signaling pathway	4	1.75	0.00733
GO:0015850	organic hydroxy compound transport	4	0.21	0.03008
GO:0080167	response to karrikin	4	1.67	0.04396
GO:0071554	cell wall organization or biogenesis	4	4.45	0.0495
GO:0010604	positive regulation of macromolecule metabolic process	4	2.55	0.05357
GO:0009966	regulation of signal transduction	4	2.33	0.0692
GO:0031325	positive regulation of cellular metabolic process	4	2.68	0.06979
GO:0023051	regulation of signaling	4	2.34	0.07081
GO:0044272	sulfur compound biosynthetic process	4	3.55	0.10176
GO:0009312	oligosaccharide biosynthetic process	4	0.48	0.10478
GO:0009891	positive regulation of biosynthetic process	4	2.52	0.11539
GO:0070727	cellular macromolecule localization	4	7.46	0.11569
GO:0051276	chromosome organization	4	6.24	0.11863
GO:0046351	disaccharide biosynthetic process	4	0.42	0.13051
GO:0015031	protein transport	4	8.6	0.14017
GO:0009739	response to gibberellin	4	0.78	0.1477
GO:0048366	leaf development	4	3.26	0.15313
GO:0045184	establishment of protein localization	4	8.62	0.16585
GO:0048585	negative regulation of response to stimulus	4	1.51	0.20056
GO:0005982	starch metabolic process	4	1.91	0.22308
GO:0007049	cell cycle	4	7.26	0.24079
GO:0051128	regulation of cellular component organization	4	2.31	0.24401
GO:0080135	regulation of cellular response to stress	4	0.97	0.27723
GO:0050832	defense response to fungus	4	1.66	0.31032
GO:0009116	nucleoside metabolic process	4	6.74	0.44879
GO:0031347	regulation of defense response	4	1.77	0.4542
GO:0046434	organophosphate catabolic process	4	4.98	0.50904
GO:1901136	carbohydrate derivative catabolic process	4	5.11	0.53703
GO:0010941	regulation of cell death	4	1.3	0.55831
GO:0006979	response to oxidative stress	4	5.28	0.56229
GO:0034655	nucleobase-containing compound catabolic process	4	5.59	0.57724
GO:0009150	purine ribonucleotide metabolic process	4	6.21	0.57925
GO:0042440	pigment metabolic process	4	3.2	0.59144
GO:0006520	cellular amino acid metabolic process	4	8	0.59237
GO:0006412	translation	4	7.74	0.59585
GO:0043067	regulation of programmed cell death	4	1.26	0.60012
GO:0072521	purine-containing compound metabolic process	4	6.88	0.62478
GO:0046148	pigment biosynthetic process	4	2.47	0.66921
GO:0006163	purine nucleotide metabolic process	4	6.53	0.71015
GO:0070271	protein complex biogenesis	4	5.73	0.7286
GO:0019693	ribose phosphate metabolic process	4	7.22	0.7328
GO:0009259	ribonucleotide metabolic process	4	7.22	0.7328
GO:0009887	organ morphogenesis	4	3.37	0.74122
GO:0065003	macromolecular complex assembly	4	6.28	0.7427
GO:0006461	protein complex assembly	4	5.71	0.74659
GO:0016054	organic acid catabolic process	4	2.65	0.75811
GO:0046395	carboxylic acid catabolic process	4	2.65	0.75811
GO:0043933	macromolecular complex subunit organization	4	6.78	0.7799
GO:0071822	protein complex subunit organization	4	6.21	0.78602
GO:0009161	ribonucleoside monophosphate metabolic process	4	3.91	0.83167
GO:0009167	purine ribonucleoside monophosphate metabolic process	4	3.68	0.84693
GO:0009126	purine nucleoside monophosphate metabolic process	4	3.68	0.84693
GO:0007568	aging	4	0.9	0.86222
GO:0009123	nucleoside monophosphate metabolic process	4	3.94	0.87204
GO:0006066	alcohol metabolic process	4	3.06	0.94071
GO:0048869	cellular developmental process	4	8.34	0.97007
GO:0006508	proteolysis	4	9.27	0.97471
GO:0006259	DNA metabolic process	4	9.81	1
GO:0071365	cellular response to auxin stimulus	4	1.75	1
GO:0015791	polyol transport	3	0.13	0.01573
GO:0005991	trehalose metabolic process	3	0.3	0.04583
GO:0048584	positive regulation of response to stimulus	3	0.86	0.05538
GO:0051301	cell division	3	5.92	0.05885
GO:0051173	positive regulation of nitrogen compound metabolic process	3	2.19	0.06207
GO:0010628	positive regulation of gene expression	3	2.11	0.06307
GO:0005992	trehalose biosynthetic process	3	0.27	0.06334
GO:0044247	cellular polysaccharide catabolic process	3	0.59	0.06669
GO:0009251	glucan catabolic process	3	0.59	0.06669
GO:0045935	positive regulation of nucleobase-containing compound metabolic process	3	2.16	0.06673
GO:0009723	response to ethylene	3	1.42	0.06682
GO:0033692	cellular polysaccharide biosynthetic process	3	3.8	0.06966
GO:0009751	response to salicylic acid	3	1.46	0.07085
GO:0045893	positive regulation of transcription, DNA-templated	3	2.1	0.07214
GO:0010557	positive regulation of macromolecule biosynthetic process	3	2.33	0.07264
GO:0010167	response to nitrate	3	0.38	0.07565
GO:1902680	positive regulation of RNA biosynthetic process	3	2.11	0.08178
GO:0051254	positive regulation of RNA metabolic process	3	2.11	0.08178
GO:0010647	positive regulation of cell communication	3	0.43	0.08433
GO:0000271	polysaccharide biosynthetic process	3	4.08	0.08632
GO:0031328	positive regulation of cellular biosynthetic process	3	2.39	0.09093
GO:0042886	amide transport	3	0.84	0.09677
GO:0022402	cell cycle process	3	5.38	0.10116
GO:0006886	intracellular protein transport	3	6.94	0.10499
GO:0010243	response to organonitrogen compound	3	1.22	0.12835
GO:0015706	nitrate transport	3	0.44	0.14055
GO:0065009	regulation of molecular function	3	4.1	0.15082
GO:0034613	cellular protein localization	3	7.24	0.15511
GO:0000160	phosphorelay signal transduction system	3	1.07	0.17574
GO:0050790	regulation of catalytic activity	3	3.82	0.17697
GO:0016482	cytoplasmic transport	3	5.77	0.18658
GO:0048511	rhythmic process	3	0.78	0.19734
GO:0071395	cellular response to jasmonic acid stimulus	3	0.89	0.19926
GO:0009695	jasmonic acid biosynthetic process	3	0.57	0.20324
GO:0042545	cell wall modification	3	1.01	0.20952
GO:0033043	regulation of organelle organization	3	1.75	0.22091
GO:0009867	jasmonic acid mediated signaling pathway	3	0.86	0.22533
GO:0046942	carboxylic acid transport	3	1.9	0.22745
GO:0015849	organic acid transport	3	1.9	0.22745
GO:0005983	starch catabolic process	3	0.28	0.23665
GO:0006605	protein targeting	3	5.23	0.24013
GO:0044275	cellular carbohydrate catabolic process	3	0.72	0.24586
GO:0051130	positive regulation of cellular component organization	3	1.01	0.254
GO:0009694	jasmonic acid metabolic process	3	0.63	0.25945
GO:1901616	organic hydroxy compound catabolic process	3	0.27	0.26152
GO:0046164	alcohol catabolic process	3	0.27	0.26152
GO:1901605	alpha-amino acid metabolic process	3	4.9	0.27413
GO:0006865	amino acid transport	3	1.44	0.28023
GO:0006413	translational initiation	3	1.24	0.31804
GO:0010817	regulation of hormone levels	3	2.74	0.33408
GO:0009888	tissue development	3	6.79	0.33634
GO:0008544	epidermis development	3	3.55	0.35157
GO:0043588	skin development	3	3.55	0.35157
GO:0060429	epithelium development	3	3.55	0.35157
GO:0034050	host programmed cell death induced by symbiont	3	1.24	0.37271
GO:0006974	cellular response to DNA damage stimulus	3	3.51	0.39792
GO:1902580	single-organism cellular localization	3	2.18	0.40852
GO:1902578	single-organism localization	3	2.18	0.40852
GO:0044550	secondary metabolite biosynthetic process	3	1.8	0.41546
GO:0015711	organic anion transport	3	2.34	0.44308
GO:0009741	response to brassinosteroid	3	0.79	0.46688
GO:1901617	organic hydroxy compound biosynthetic process	3	2.98	0.47185
GO:0072329	monocarboxylic acid catabolic process	3	1.59	0.47577
GO:0051246	regulation of protein metabolic process	3	3.13	0.49741
GO:0046486	glycerolipid metabolic process	3	2.64	0.49888
GO:0042278	purine nucleoside metabolic process	3	6.23	0.49889
GO:0046128	purine ribonucleoside metabolic process	3	6.23	0.49889
GO:0044702	single organism reproductive process	3	12.54	0.49973
GO:0009626	plant-type hypersensitive response	3	1.22	0.50691
GO:0072523	purine-containing compound catabolic process	3	4.73	0.51887
GO:0009119	ribonucleoside metabolic process	3	6.55	0.52746
GO:0009144	purine nucleoside triphosphate metabolic process	3	5.61	0.54812
GO:0009205	purine ribonucleoside triphosphate metabolic process	3	5.61	0.54812
GO:0010648	negative regulation of cell communication	3	0.66	0.54871
GO:0009968	negative regulation of signal transduction	3	0.66	0.54871
GO:0023057	negative regulation of signaling	3	0.66	0.54871
GO:0006152	purine nucleoside catabolic process	3	4.71	0.55447
GO:0046130	purine ribonucleoside catabolic process	3	4.71	0.55447
GO:0009199	ribonucleoside triphosphate metabolic process	3	5.66	0.56954
GO:0009164	nucleoside catabolic process	3	4.74	0.57134
GO:0042454	ribonucleoside catabolic process	3	4.74	0.57134
GO:0010118	stomatal movement	3	1.1	0.58305
GO:0046034	ATP metabolic process	3	3.38	0.58792
GO:0006195	purine nucleotide catabolic process	3	4.7	0.59395
GO:0009166	nucleotide catabolic process	3	4.7	0.59395
GO:0009154	purine ribonucleotide catabolic process	3	4.7	0.59395
GO:0009146	purine nucleoside triphosphate catabolic process	3	4.7	0.59395
GO:0009261	ribonucleotide catabolic process	3	4.7	0.59395
GO:0009203	ribonucleoside triphosphate catabolic process	3	4.7	0.59395
GO:0009207	purine ribonucleoside triphosphate catabolic process	3	4.7	0.59395
GO:1901658	glycosyl compound catabolic process	3	4.79	0.59483
GO:0015979	photosynthesis	3	3.82	0.59538
GO:0009141	nucleoside triphosphate metabolic process	3	5.72	0.59694
GO:1901292	nucleoside phosphate catabolic process	3	4.71	0.6007
GO:0009143	nucleoside triphosphate catabolic process	3	4.71	0.6007
GO:0006200	ATP catabolic process	3	2.54	0.61627
GO:0009169	purine ribonucleoside monophosphate catabolic process	3	2.54	0.61627
GO:0009158	ribonucleoside monophosphate catabolic process	3	2.54	0.61627
GO:0009125	nucleoside monophosphate catabolic process	3	2.54	0.61627
GO:0009128	purine nucleoside monophosphate catabolic process	3	2.54	0.61627
GO:0007010	cytoskeleton organization	3	3.24	0.63293
GO:0071555	cell wall organization	3	2.44	0.63569
GO:0006650	glycerophospholipid metabolic process	3	2.39	0.64512
GO:0051186	cofactor metabolic process	3	5.38	0.65702
GO:0032268	regulation of cellular protein metabolic process	3	2.81	0.67464
GO:0050793	regulation of developmental process	3	5.4	0.69259
GO:0034622	cellular macromolecular complex assembly	3	5.75	0.73891
GO:0009627	systemic acquired resistance	3	1.21	0.75932
GO:0030258	lipid modification	3	2.12	0.76745
GO:0044265	cellular macromolecule catabolic process	3	4.71	0.77594
GO:0045229	external encapsulating structure organization	3	2.78	0.77595
GO:0048229	gametophyte development	3	3.91	0.78212
GO:0006644	phospholipid metabolic process	3	4.29	0.79418
GO:0048878	chemical homeostasis	3	2.33	0.83211
GO:0055080	cation homeostasis	3	1.68	0.83242
GO:0030154	cell differentiation	3	6.47	0.84046
GO:0019748	secondary metabolic process	3	3.2	0.84926
GO:0050801	ion homeostasis	3	1.96	0.88422
GO:0022900	electron transport chain	3	3.31	0.95166
GO:0000302	response to reactive oxygen species	3	2.66	0.99444
GO:0010150	leaf senescence	2	0.39	0.00496
GO:0044036	cell wall macromolecule metabolic process	2	1.65	0.01648
GO:0044093	positive regulation of molecular function	2	1.53	0.02408
GO:0007126	meiotic nuclear division	2	1.63	0.02441
GO:0043085	positive regulation of catalytic activity	2	1.51	0.03171
GO:0048285	organelle fission	2	2.76	0.03465
GO:0015793	glycerol transport	2	0.09	0.03668
GO:0042537	benzene-containing compound metabolic process	2	0.8	0.03877
GO:0060918	auxin transport	2	0.92	0.04555
GO:0009914	hormone transport	2	0.92	0.04555
GO:0006857	oligopeptide transport	2	0.67	0.04639
GO:0000280	nuclear division	2	2.37	0.04898
GO:0044087	regulation of cellular component biogenesis	2	0.81	0.05017
GO:0015833	peptide transport	2	0.7	0.05083
GO:0016567	protein ubiquitination	2	3.04	0.05799
GO:0042430	indole-containing compound metabolic process	2	0.66	0.06088
GO:0051321	meiotic cell cycle	2	1.8	0.0633
GO:0010410	hemicellulose metabolic process	2	1.01	0.06461
GO:0015672	monovalent inorganic cation transport	2	3.11	0.06797
GO:0010383	cell wall polysaccharide metabolic process	2	1.17	0.07333
GO:0032446	protein modification by small protein conjugation	2	3.18	0.07759
GO:0006417	regulation of translation	2	1.21	0.08032
GO:0009696	salicylic acid metabolic process	2	0.54	0.0823
GO:0055067	monovalent inorganic cation homeostasis	2	0.3	0.08634
GO:0051493	regulation of cytoskeleton organization	2	0.8	0.09913
GO:0000003	reproduction	2	4.36	0.10175
GO:0032271	regulation of protein polymerization	2	0.78	0.1027
GO:0043254	regulation of protein complex assembly	2	0.78	0.1027
GO:0007127	meiosis I	2	1.23	0.1038
GO:0009697	salicylic acid biosynthetic process	2	0.49	0.10662
GO:0042435	indole-containing compound biosynthetic process	2	0.47	0.10745
GO:1903046	meiotic cell cycle process	2	1.41	0.11037
GO:0070417	cellular response to cold	2	0.11	0.11537
GO:0006888	ER to Golgi vesicle-mediated transport	2	0.82	0.11612
GO:0018958	phenol-containing compound metabolic process	2	0.58	0.12265
GO:0045132	meiotic chromosome segregation	2	0.68	0.12378
GO:0009926	auxin polar transport	2	0.77	0.13195
GO:0043290	apocarotenoid catabolic process	2	0.03	0.14063
GO:0046345	abscisic acid catabolic process	2	0.03	0.14063
GO:0016107	sesquiterpenoid catabolic process	2	0.03	0.14063
GO:0070647	protein modification by small protein conjugation or removal	2	4.21	0.1416
GO:0046189	phenol-containing compound biosynthetic process	2	0.54	0.14455
GO:0008300	isoprenoid catabolic process	2	0.15	0.15069
GO:0030832	regulation of actin filament length	2	0.76	0.15236
GO:0030833	regulation of actin filament polymerization	2	0.76	0.15236
GO:0008064	regulation of actin polymerization or depolymerization	2	0.76	0.15236
GO:0030041	actin filament polymerization	2	0.76	0.15236
GO:0032956	regulation of actin cytoskeleton organization	2	0.76	0.15236
GO:0032970	regulation of actin filament-based process	2	0.76	0.15236
GO:0035825	reciprocal DNA recombination	2	0.94	0.15901
GO:0008154	actin polymerization or depolymerization	2	0.85	0.15924
GO:0006612	protein targeting to membrane	2	1.05	0.16296
GO:0010638	positive regulation of organelle organization	2	0.92	0.16684
GO:0007131	reciprocal meiotic recombination	2	0.92	0.17278
GO:0006325	chromatin organization	2	4.81	0.18139
GO:0006576	cellular biogenic amine metabolic process	2	1.08	0.18816
GO:0009072	aromatic amino acid family metabolic process	2	1.77	0.19978
GO:0030036	actin cytoskeleton organization	2	1.18	0.22966
GO:0000023	maltose metabolic process	2	1.08	0.23131
GO:0015798	myo-inositol transport	2	0.09	0.24181
GO:0032104	regulation of response to extracellular stimulus	2	0.05	0.24836
GO:0032106	positive regulation of response to extracellular stimulus	2	0.05	0.24836
GO:0032107	regulation of response to nutrient levels	2	0.05	0.24836
GO:0032109	positive regulation of response to nutrient levels	2	0.05	0.24836
GO:0080040	positive regulation of cellular response to phosphate starvation	2	0.05	0.24836
GO:0015995	chlorophyll biosynthetic process	2	1.09	0.25346
GO:0010608	posttranscriptional regulation of gene expression	2	2.88	0.25351
GO:0010540	basipetal auxin transport	2	0.31	0.25657
GO:0009069	serine family amino acid metabolic process	2	1.74	0.25723
GO:0015994	chlorophyll metabolic process	2	1.74	0.26669
GO:0071407	cellular response to organic cyclic compound	2	2.31	0.27336
GO:0010200	response to chitin	2	0.82	0.28293
GO:0070192	chromosome organization involved in meiosis	2	0.69	0.28739
GO:0070838	divalent metal ion transport	2	1.28	0.28818
GO:0009250	glucan biosynthetic process	2	2.95	0.30062
GO:0007059	chromosome segregation	2	1.26	0.30256
GO:0002252	immune effector process	2	1.1	0.30485
GO:0007129	synapsis	2	0.67	0.3183
GO:0016115	terpenoid catabolic process	2	0.12	0.31963
GO:0042743	hydrogen peroxide metabolic process	2	1.53	0.32233
GO:0072511	divalent inorganic cation transport	2	1.3	0.33724
GO:0009308	amine metabolic process	2	1.69	0.33809
GO:0010119	regulation of stomatal movement	2	0.72	0.35142
GO:1901293	nucleoside phosphate biosynthetic process	2	3.44	0.35589
GO:0007015	actin filament organization	2	0.98	0.36235
GO:0009165	nucleotide biosynthetic process	2	3.4	0.36947
GO:0023014	signal transduction by phosphorylation	2	1.3	0.37344
GO:0032535	regulation of cellular component size	2	0.92	0.37714
GO:0090066	regulation of anatomical structure size	2	0.92	0.37714
GO:0072528	pyrimidine-containing compound biosynthetic process	2	1.53	0.37735
GO:0009812	flavonoid metabolic process	2	0.82	0.3865
GO:0072657	protein localization to membrane	2	1.18	0.38757
GO:0090150	establishment of protein localization to membrane	2	1.18	0.38757
GO:0046474	glycerophospholipid biosynthetic process	2	1.54	0.39125
GO:0000165	MAPK cascade	2	1.04	0.39375
GO:0033013	tetrapyrrole metabolic process	2	2.15	0.39576
GO:0002682	regulation of immune system process	2	1.31	0.40978
GO:0044106	cellular amine metabolic process	2	1.19	0.41284
GO:0009615	response to virus	2	1.04	0.41429
GO:0043069	negative regulation of programmed cell death	2	0.58	0.42298
GO:0016101	diterpenoid metabolic process	2	0.56	0.42661
GO:0050776	regulation of immune response	2	1.28	0.42958
GO:0072593	reactive oxygen species metabolic process	2	1.8	0.42998
GO:0045088	regulation of innate immune response	2	1.27	0.43363
GO:0010016	shoot system morphogenesis	2	3.03	0.43863
GO:0051607	defense response to virus	2	0.84	0.43936
GO:0060548	negative regulation of cell death	2	0.61	0.44137
GO:0046903	secretion	2	0.86	0.44679
GO:0006281	DNA repair	2	3.15	0.46015
GO:0033014	tetrapyrrole biosynthetic process	2	1.51	0.46463
GO:0006778	porphyrin-containing compound metabolic process	2	2.13	0.46874
GO:0046777	protein autophosphorylation	2	0.69	0.46916
GO:0006873	cellular ion homeostasis	2	1.19	0.47868
GO:0051258	protein polymerization	2	1.38	0.48473
GO:0030003	cellular cation homeostasis	2	1.04	0.48837
GO:0045017	glycerolipid biosynthetic process	2	1.73	0.4924
GO:0032103	positive regulation of response to external stimulus	2	0.08	0.49959
GO:0030029	actin filament-based process	2	1.35	0.51377
GO:0030163	protein catabolic process	2	4.19	0.5184
GO:0032101	regulation of response to external stimulus	2	0.19	0.52929
GO:0009642	response to light intensity	2	1.73	0.53458
GO:0061024	membrane organization	2	3.2	0.53743
GO:0009787	regulation of abscisic acid-activated signaling pathway	2	0.58	0.53935
GO:1901419	regulation of response to alcohol	2	0.58	0.53935
GO:0043647	inositol phosphate metabolic process	2	0.78	0.54971
GO:0090567	reproductive shoot system development	2	6.22	0.55079
GO:0006779	porphyrin-containing compound biosynthetic process	2	1.45	0.55227
GO:0055082	cellular chemical homeostasis	2	1.3	0.57978
GO:0051188	cofactor biosynthetic process	2	2.82	0.58679
GO:0019725	cellular homeostasis	2	2.87	0.58963
GO:0009813	flavonoid biosynthetic process	2	0.64	0.59708
GO:0010363	regulation of plant-type hypersensitive response	2	0.86	0.60608
GO:0044802	single-organism membrane organization	2	3.12	0.6099
GO:0072527	pyrimidine-containing compound metabolic process	2	1.67	0.62778
GO:0006714	sesquiterpenoid metabolic process	2	0.4	0.62869
GO:0009913	epidermal cell differentiation	2	2.52	0.62984
GO:0030855	epithelial cell differentiation	2	2.52	0.62984
GO:0009908	flower development	2	6.09	0.63201
GO:0009788	negative regulation of abscisic acid-activated signaling pathway	2	0.36	0.64017
GO:1901420	negative regulation of response to alcohol	2	0.36	0.64017
GO:0016192	vesicle-mediated transport	2	4.68	0.64512
GO:0008652	cellular amino acid biosynthetic process	2	4.83	0.66511
GO:0048193	Golgi vesicle transport	2	2.41	0.67395
GO:0032940	secretion by cell	2	0.8	0.6773
GO:0034220	ion transmembrane transport	2	3.14	0.68267
GO:0040007	growth	2	5.41	0.68664
GO:0009685	gibberellin metabolic process	2	0.44	0.69754
GO:0019751	polyol metabolic process	2	1.1	0.70051
GO:0009644	response to high light intensity	2	1.29	0.7207
GO:0032200	telomere organization	2	0.57	0.72192
GO:0000723	telomere maintenance	2	0.57	0.72192
GO:0008654	phospholipid biosynthetic process	2	3.36	0.73467
GO:0009555	pollen development	2	2.18	0.73611
GO:0000902	cell morphogenesis	2	4.01	0.74123
GO:0043288	apocarotenoid metabolic process	2	0.33	0.76173
GO:0060249	anatomical structure homeostasis	2	0.58	0.78243
GO:0009965	leaf morphogenesis	2	1.5	0.78708
GO:0044257	cellular protein catabolic process	2	3.78	0.79827
GO:0010228	vegetative to reproductive phase transition of meristem	2	2.84	0.80065
GO:0009310	amine catabolic process	2	0.33	0.81298
GO:0042402	cellular biogenic amine catabolic process	2	0.33	0.81298
GO:0010053	root epidermal cell differentiation	2	1.56	0.82184
GO:0051603	proteolysis involved in cellular protein catabolic process	2	3.55	0.82241
GO:0016049	cell growth	2	4.14	0.82467
GO:0032989	cellular component morphogenesis	2	4.27	0.83106
GO:1902644	tertiary alcohol metabolic process	2	0.33	0.84996
GO:0009687	abscisic acid metabolic process	2	0.33	0.84996
GO:0042542	response to hydrogen peroxide	2	1.8	0.85388
GO:0006643	membrane lipid metabolic process	2	1.2	0.86824
GO:0048589	developmental growth	2	3.97	0.86897
GO:0032879	regulation of localization	2	1.42	0.87577
GO:0006310	DNA recombination	2	3.02	0.91476
GO:0019684	photosynthesis, light reaction	2	2.6	0.91801
GO:0006664	glycolipid metabolic process	2	0.8	0.92855
GO:0010015	root morphogenesis	2	2.22	0.94478
GO:0043623	cellular protein complex assembly	2	4.46	0.94775
GO:0009411	response to UV	2	1.13	0.96337
GO:0006575	cellular modified amino acid metabolic process	2	1.05	0.97864
GO:0032259	methylation	2	5.94	0.99585
GO:0010260	organ senescence	2	0.49	0.99666
GO:0019761	glucosinolate biosynthetic process	1	0.88	0.00307
GO:0043269	regulation of ion transport	1	1.08	0.00769
GO:0006772	thiamine metabolic process	1	0.15	0.00781
GO:0071918	urea transmembrane transport	1	0.11	0.00957
GO:0000910	cytokinesis	1	2.58	0.01377
GO:0009809	lignin biosynthetic process	1	0.31	0.02893
GO:0048532	anatomical structure arrangement	1	1.56	0.03218
GO:0009735	response to cytokinin	1	0.72	0.03449
GO:0009933	meristem structural organization	1	1.55	0.0345
GO:0009808	lignin metabolic process	1	0.63	0.0383
GO:0032506	cytokinetic process	1	1.35	0.03914
GO:0052863	1-deoxy-D-xylulose 5-phosphate metabolic process	1	0.03	0.03965
GO:0052865	1-deoxy-D-xylulose 5-phosphate biosynthetic process	1	0.03	0.03965
GO:0042546	cell wall biogenesis	1	1.61	0.03998
GO:0015804	neutral amino acid transport	1	0.29	0.04055
GO:1903047	mitotic cell cycle process	1	1.95	0.04075
GO:0061640	cytoskeleton-dependent cytokinesis	1	2.13	0.04195
GO:0010014	meristem initiation	1	0.87	0.04413
GO:0055075	potassium ion homeostasis	1	0.21	0.0445
GO:0000911	cytokinesis by cell plate formation	1	1.27	0.04726
GO:1902410	mitotic cytokinetic process	1	1.27	0.04726
GO:0000281	mitotic cytokinesis	1	1.27	0.04726
GO:0007264	small GTPase mediated signal transduction	1	1.87	0.04736
GO:0046283	anthocyanin-containing compound metabolic process	1	0.4	0.054
GO:0031497	chromatin assembly	1	0.8	0.05687
GO:0042724	thiamine-containing compound biosynthetic process	1	0.11	0.05707
GO:0009228	thiamine biosynthetic process	1	0.11	0.05707
GO:0080029	cellular response to boron-containing substance levels	1	0.04	0.05961
GO:0010417	glucuronoxylan biosynthetic process	1	0.08	0.05974
GO:0010332	response to gamma radiation	1	0.47	0.06074
GO:0043900	regulation of multi-organism process	1	0.72	0.06137
GO:0022610	biological adhesion	1	0.56	0.06243
GO:0007155	cell adhesion	1	0.56	0.06243
GO:0035821	modification of morphology or physiology of other organism	1	0.72	0.07332
GO:0010288	response to lead ion	1	0.05	0.07364
GO:0009683	indoleacetic acid metabolic process	1	0.27	0.07393
GO:0052314	phytoalexin metabolic process	1	0.17	0.07883
GO:0015824	proline transport	1	0.21	0.07965
GO:0032273	positive regulation of protein polymerization	1	0.65	0.08111
GO:0051495	positive regulation of cytoskeleton organization	1	0.65	0.08111
GO:0031334	positive regulation of protein complex assembly	1	0.65	0.08111
GO:0010155	regulation of proton transport	1	0.53	0.08135
GO:0009700	indole phytoalexin biosynthetic process	1	0.05	0.08434
GO:0046217	indole phytoalexin metabolic process	1	0.05	0.08434
GO:0006816	calcium ion transport	1	0.6	0.08559
GO:0051273	beta-glucan metabolic process	1	1.73	0.08732
GO:0015700	arsenite transport	1	0.08	0.08815
GO:0016570	histone modification	1	3.02	0.08935
GO:0009967	positive regulation of signal transduction	1	0.36	0.08967
GO:0023056	positive regulation of signaling	1	0.36	0.08967
GO:0017038	protein import	1	2.2	0.08991
GO:0070589	cellular component macromolecule biosynthetic process	1	0.74	0.09223
GO:0044038	cell wall macromolecule biosynthetic process	1	0.74	0.09223
GO:0009074	aromatic amino acid family catabolic process	1	0.33	0.09327
GO:0033559	unsaturated fatty acid metabolic process	1	0.54	0.09423
GO:0006636	unsaturated fatty acid biosynthetic process	1	0.54	0.09423
GO:0070085	glycosylation	1	2.01	0.09688
GO:0009850	auxin metabolic process	1	0.68	0.09788
GO:0009684	indoleacetic acid biosynthetic process	1	0.26	0.09962
GO:0045491	xylan metabolic process	1	0.92	0.10417
GO:0070588	calcium ion transmembrane transport	1	0.22	0.11224
GO:0043090	amino acid import	1	0.32	0.11511
GO:0010212	response to ionizing radiation	1	0.6	0.11786
GO:0070592	cell wall polysaccharide biosynthetic process	1	0.72	0.12292
GO:0030838	positive regulation of actin filament polymerization	1	0.63	0.12574
GO:0045010	actin nucleation	1	0.63	0.12574
GO:0045492	xylan biosynthetic process	1	0.63	0.12574
GO:0010413	glucuronoxylan metabolic process	1	0.63	0.12574
GO:2000038	regulation of stomatal complex development	1	0.07	0.12942
GO:0045682	regulation of epidermis development	1	0.07	0.12942
GO:0000169	activation of MAPK activity involved in osmosensory signaling pathway	1	0.01	0.13606
GO:0009110	vitamin biosynthetic process	1	0.87	0.13858
GO:0051701	interaction with host	1	0.75	0.14167
GO:0019755	one-carbon compound transport	1	0.15	0.14243
GO:0000096	sulfur amino acid metabolic process	1	2.4	0.14424
GO:0045333	cellular respiration	1	1.12	0.14652
GO:0006534	cysteine metabolic process	1	1.36	0.14686
GO:0006914	autophagy	1	0.43	0.155
GO:0006766	vitamin metabolic process	1	1.08	0.15718
GO:0009070	serine family amino acid biosynthetic process	1	1.39	0.15919
GO:0019344	cysteine biosynthetic process	1	1.3	0.15921
GO:0000278	mitotic cell cycle	1	2.96	0.1608
GO:0006323	DNA packaging	1	0.96	0.1613
GO:0016569	covalent chromatin modification	1	3.38	0.16188
GO:0044419	interspecies interaction between organisms	1	0.92	0.16209
GO:0044403	symbiosis, encompassing mutualism through parasitism	1	0.92	0.16209
GO:0051817	modification of morphology or physiology of other organism involved in symbiotic interaction	1	0.68	0.16544
GO:0044003	modification by symbiont of host morphology or physiology	1	0.68	0.16544
GO:0043410	positive regulation of MAPK cascade	1	0.11	0.16551
GO:1902533	positive regulation of intracellular signal transduction	1	0.11	0.16551
GO:0043406	positive regulation of MAP kinase activity	1	0.11	0.16551
GO:0071902	positive regulation of protein serine/threonine kinase activity	1	0.11	0.16551
GO:0000187	activation of MAPK activity	1	0.11	0.16551
GO:0030912	response to deep water	1	0.06	0.16607
GO:0009743	response to carbohydrate	1	2.05	0.16864
GO:0006334	nucleosome assembly	1	0.72	0.1753
GO:0034728	nucleosome organization	1	0.72	0.1753
GO:0000097	sulfur amino acid biosynthetic process	1	2.05	0.17569
GO:0016568	chromatin modification	1	3.91	0.17811
GO:0009750	response to fructose	1	0.57	0.1782
GO:0006401	RNA catabolic process	1	0.79	0.17977
GO:0006885	regulation of pH	1	0.11	0.18177
GO:0047484	regulation of response to osmotic stress	1	0.02	0.18312
GO:0006568	tryptophan metabolic process	1	0.43	0.18677
GO:0006586	indolalkylamine metabolic process	1	0.43	0.18677
GO:0035335	peptidyl-tyrosine dephosphorylation	1	0.31	0.18942
GO:0051052	regulation of DNA metabolic process	1	1.38	0.18952
GO:0052646	alditol phosphate metabolic process	1	0.17	0.19129
GO:0042127	regulation of cell proliferation	1	0.63	0.19224
GO:0046218	indolalkylamine catabolic process	1	0.19	0.19465
GO:0006569	tryptophan catabolic process	1	0.19	0.19465
GO:2000037	regulation of stomatal complex patterning	1	0.07	0.19719
GO:0022603	regulation of anatomical structure morphogenesis	1	0.8	0.19772
GO:0010106	cellular response to iron ion starvation	1	0.1	0.1987
GO:0006457	protein folding	1	2.99	0.1994
GO:0052315	phytoalexin biosynthetic process	1	0.11	0.20114
GO:0031401	positive regulation of protein modification process	1	0.23	0.20258
GO:0071824	protein-DNA complex subunit organization	1	0.81	0.20387
GO:0065004	protein-DNA complex assembly	1	0.81	0.20387
GO:0048467	gynoecium development	1	1.23	0.20845
GO:0006658	phosphatidylserine metabolic process	1	0.05	0.20923
GO:0006659	phosphatidylserine biosynthetic process	1	0.05	0.20923
GO:0010562	positive regulation of phosphorus metabolic process	1	0.2	0.21086
GO:0042327	positive regulation of phosphorylation	1	0.2	0.21086
GO:0045937	positive regulation of phosphate metabolic process	1	0.2	0.21086
GO:0071806	protein transmembrane transport	1	1.08	0.2121
GO:0065002	intracellular protein transmembrane transport	1	1.08	0.2121
GO:0008285	negative regulation of cell proliferation	1	0.07	0.21347
GO:0001934	positive regulation of protein phosphorylation	1	0.19	0.2144
GO:0033674	positive regulation of kinase activity	1	0.19	0.2144
GO:0045860	positive regulation of protein kinase activity	1	0.19	0.2144
GO:0072337	modified amino acid transport	1	0.15	0.22491
GO:0072348	sulfur compound transport	1	0.22	0.22537
GO:0051274	beta-glucan biosynthetic process	1	1.3	0.22572
GO:0008283	cell proliferation	1	1.71	0.22605
GO:0015768	maltose transport	1	0.05	0.22754
GO:0000710	meiotic mismatch repair	1	0.03	0.22814
GO:0006818	hydrogen transport	1	1.45	0.22832
GO:0010050	vegetative phase change	1	0.3	0.23353
GO:0006333	chromatin assembly or disassembly	1	0.97	0.23785
GO:0019252	starch biosynthetic process	1	1.5	0.23833
GO:0009746	response to hexose	1	0.8	0.24746
GO:0034284	response to monosaccharide	1	0.8	0.24746
GO:0071446	cellular response to salicylic acid stimulus	1	0.88	0.24858
GO:0035999	tetrahydrofolate interconversion	1	0.05	0.25145
GO:0006817	phosphate ion transport	1	0.27	0.25456
GO:0015992	proton transport	1	1.43	0.25698
GO:1902531	regulation of intracellular signal transduction	1	0.94	0.2572
GO:0000904	cell morphogenesis involved in differentiation	1	2.35	0.26106
GO:0044743	intracellular protein transmembrane import	1	1.04	0.26291
GO:0006730	one-carbon metabolic process	1	0.24	0.26509
GO:0006563	L-serine metabolic process	1	0.31	0.26675
GO:0042364	water-soluble vitamin biosynthetic process	1	0.68	0.26733
GO:0022604	regulation of cell morphogenesis	1	0.48	0.2684
GO:0046174	polyol catabolic process	1	0.23	0.27077
GO:0048440	carpel development	1	1.18	0.27215
GO:0098586	cellular response to virus	1	0.53	0.27502
GO:0051260	protein homooligomerization	1	0.21	0.2777
GO:0009718	anthocyanin-containing compound biosynthetic process	1	0.23	0.27783
GO:1901659	glycosyl compound biosynthetic process	1	2.19	0.27921
GO:0010026	trichome differentiation	1	1.21	0.27989
GO:0009851	auxin biosynthetic process	1	0.46	0.2801
GO:0015757	galactose transport	1	0.07	0.28099
GO:0042436	indole-containing compound catabolic process	1	0.21	0.28452
GO:0055046	microgametogenesis	1	0.31	0.28474
GO:0034754	cellular hormone metabolic process	1	0.68	0.2873
GO:0007389	pattern specification process	1	2.19	0.28838
GO:0010374	stomatal complex development	1	1.12	0.28843
GO:0090558	plant epidermis development	1	1.12	0.28843
GO:0006835	dicarboxylic acid transport	1	0.41	0.29258
GO:0034660	ncRNA metabolic process	1	5.22	0.29273
GO:0051239	regulation of multicellular organismal process	1	4.64	0.29546
GO:0010109	regulation of photosynthesis	1	0.39	0.29789
GO:0015766	disaccharide transport	1	0.09	0.29995
GO:0015772	oligosaccharide transport	1	0.09	0.29995
GO:0015795	sorbitol transport	1	0.05	0.30583
GO:0015797	mannitol transport	1	0.05	0.30583
GO:0015750	pentose transport	1	0.05	0.30583
GO:0015752	D-ribose transport	1	0.05	0.30583
GO:0015753	D-xylose transport	1	0.05	0.30583
GO:0072522	purine-containing compound biosynthetic process	1	1.53	0.31002
GO:0033044	regulation of chromosome organization	1	0.79	0.3109
GO:0006021	inositol biosynthetic process	1	0.06	0.31492
GO:0072594	establishment of protein localization to organelle	1	4.29	0.31741
GO:0052249	modulation of RNA levels in other organism involved in symbiotic interaction	1	0.52	0.32376
GO:0009616	virus induced gene silencing	1	0.52	0.32376
GO:0052018	modulation by symbiont of RNA levels in host	1	0.52	0.32376
GO:0033198	response to ATP	1	0.01	0.32387
GO:0014074	response to purine-containing compound	1	0.01	0.32387
GO:0016558	protein import into peroxisome matrix	1	0.75	0.32447
GO:0034285	response to disaccharide	1	1	0.32467
GO:2000026	regulation of multicellular organismal development	1	4.4	0.32473
GO:0032504	multicellular organism reproduction	1	2.27	0.33457
GO:0006074	(1->3)-beta-D-glucan metabolic process	1	0.17	0.33918
GO:0006075	(1->3)-beta-D-glucan biosynthetic process	1	0.17	0.33918
GO:0051726	regulation of cell cycle	1	2.32	0.33919
GO:0030004	cellular monovalent inorganic cation homeostasis	1	0.17	0.34255
GO:0098656	anion transmembrane transport	1	0.79	0.34257
GO:0032270	positive regulation of cellular protein metabolic process	1	0.41	0.34295
GO:0048236	plant-type spore development	1	0.19	0.34383
GO:0048438	floral whorl development	1	2.45	0.34797
GO:0051247	positive regulation of protein metabolic process	1	0.42	0.35346
GO:0015884	folic acid transport	1	0.11	0.35428
GO:0051180	vitamin transport	1	0.11	0.35428
GO:0006680	glucosylceramide catabolic process	1	0.05	0.35558
GO:0006678	glucosylceramide metabolic process	1	0.05	0.35558
GO:0043086	negative regulation of catalytic activity	1	1.52	0.35894
GO:0010090	trichome morphogenesis	1	1.04	0.36398
GO:0044092	negative regulation of molecular function	1	1.62	0.36423
GO:0042949	arbutin transport	1	0.01	0.36471
GO:2000377	regulation of reactive oxygen species metabolic process	1	0.56	0.36538
GO:0000024	maltose biosynthetic process	1	0.01	0.37095
GO:0033365	protein localization to organelle	1	4.42	0.3713
GO:0009744	response to sucrose	1	1	0.37264
GO:0010375	stomatal complex patterning	1	0.08	0.37289
GO:0048507	meristem development	1	2.96	0.37445
GO:0010310	regulation of hydrogen peroxide metabolic process	1	0.49	0.37755
GO:0010154	fruit development	1	5.58	0.37914
GO:0031348	negative regulation of defense response	1	0.74	0.38139
GO:0035445	borate transmembrane transport	1	0.07	0.38629
GO:0051510	regulation of unidimensional cell growth	1	0.44	0.38855
GO:0032147	activation of protein kinase activity	1	0.17	0.3978
GO:0006595	polyamine metabolic process	1	0.35	0.39908
GO:0009556	microsporogenesis	1	0.16	0.40054
GO:0009699	phenylpropanoid biosynthetic process	1	0.76	0.40343
GO:0046390	ribose phosphate biosynthetic process	1	2.19	0.40419
GO:0009260	ribonucleotide biosynthetic process	1	2.19	0.40419
GO:0006020	inositol metabolic process	1	0.07	0.40442
GO:0009299	mRNA transcription	1	0.06	0.40839
GO:0015749	monosaccharide transport	1	0.24	0.40894
GO:0009060	aerobic respiration	1	0.77	0.41028
GO:0043574	peroxisomal transport	1	0.81	0.42149
GO:0072662	protein localization to peroxisome	1	0.8	0.42167
GO:0072663	establishment of protein localization to peroxisome	1	0.8	0.42167
GO:0006625	protein targeting to peroxisome	1	0.8	0.42167
GO:0080022	primary root development	1	0.12	0.42236
GO:0052386	cell wall thickening	1	0.26	0.42253
GO:0042744	hydrogen peroxide catabolic process	1	0.67	0.42536
GO:0009595	detection of biotic stimulus	1	0.38	0.43639
GO:0003002	regionalization	1	1.56	0.43808
GO:0052543	callose deposition in cell wall	1	0.25	0.44134
GO:0010411	xyloglucan metabolic process	1	0.11	0.44166
GO:0009073	aromatic amino acid family biosynthetic process	1	1.04	0.44314
GO:0000041	transition metal ion transport	1	1.09	0.44333
GO:0009698	phenylpropanoid metabolic process	1	1.26	0.44518
GO:0007623	circadian rhythm	1	0.73	0.44828
GO:0052545	callose localization	1	0.45	0.4501
GO:0033037	polysaccharide localization	1	0.45	0.4501
GO:0015693	magnesium ion transport	1	0.3	0.45272
GO:0071545	inositol phosphate catabolic process	1	0.17	0.45359
GO:0046855	inositol phosphate dephosphorylation	1	0.17	0.45359
GO:0046838	phosphorylated carbohydrate dephosphorylation	1	0.17	0.45359
GO:0043094	cellular metabolic compound salvage	1	1.74	0.45722
GO:0015980	energy derivation by oxidation of organic compounds	1	1.26	0.46026
GO:0046713	borate transport	1	0.09	0.4606
GO:1901656	glycoside transport	1	0.04	0.4618
GO:0015759	beta-glucoside transport	1	0.04	0.4618
GO:0042946	glucoside transport	1	0.04	0.4618
GO:0042948	salicin transport	1	0.04	0.4618
GO:0006767	water-soluble vitamin metabolic process	1	0.72	0.46373
GO:0051049	regulation of transport	1	1.27	0.46397
GO:0006821	chloride transport	1	0.2	0.46809
GO:0009113	purine nucleobase biosynthetic process	1	0.13	0.47073
GO:0006826	iron ion transport	1	0.44	0.47217
GO:0015770	sucrose transport	1	0.09	0.4763
GO:0030007	cellular potassium ion homeostasis	1	0.15	0.47795
GO:0007031	peroxisome organization	1	1.05	0.47984
GO:0090351	seedling development	1	1.31	0.47997
GO:0009062	fatty acid catabolic process	1	1.55	0.48097
GO:0006220	pyrimidine nucleotide metabolic process	1	1.32	0.48182
GO:0006221	pyrimidine nucleotide biosynthetic process	1	1.32	0.48182
GO:0010036	response to boron-containing substance	1	0.07	0.48364
GO:0048580	regulation of post-embryonic development	1	3.21	0.48772
GO:0007062	sister chromatid cohesion	1	0.92	0.48791
GO:0006164	purine nucleotide biosynthetic process	1	1.38	0.48837
GO:0010193	response to ozone	1	0.35	0.4979
GO:0048481	ovule development	1	0.95	0.49852
GO:0035670	plant-type ovary development	1	0.95	0.49852
GO:0031324	negative regulation of cellular metabolic process	1	2.44	0.50126
GO:0008645	hexose transport	1	0.08	0.50552
GO:0032204	regulation of telomere maintenance	1	0.35	0.50634
GO:0006665	sphingolipid metabolic process	1	0.44	0.50845
GO:0046683	response to organophosphorus	1	0.04	0.50915
GO:0080136	priming of cellular response to stress	1	0.02	0.51617
GO:0052317	camalexin metabolic process	1	0.02	0.51617
GO:0010120	camalexin biosynthetic process	1	0.02	0.51617
GO:0048437	floral organ development	1	3.16	0.52968
GO:0006635	fatty acid beta-oxidation	1	1.34	0.52995
GO:0070301	cellular response to hydrogen peroxide	1	0.74	0.53218
GO:0009561	megagametogenesis	1	1.53	0.53317
GO:0007017	microtubule-based process	1	2.45	0.54094
GO:0006875	cellular metal ion homeostasis	1	0.68	0.54501
GO:0006144	purine nucleobase metabolic process	1	0.21	0.54768
GO:0015758	glucose transport	1	0.07	0.553
GO:0009817	defense response to fungus, incompatible interaction	1	0.47	0.55408
GO:0001558	regulation of cell growth	1	0.58	0.55726
GO:0000226	microtubule cytoskeleton organization	1	1.65	0.55744
GO:0009767	photosynthetic electron transport chain	1	0.76	0.55882
GO:1901607	alpha-amino acid biosynthetic process	1	3.53	0.55903
GO:0046112	nucleobase biosynthetic process	1	0.24	0.56132
GO:0006511	ubiquitin-dependent protein catabolic process	1	3.05	0.56168
GO:0051347	positive regulation of transferase activity	1	0.21	0.56558
GO:0018193	peptidyl-amino acid modification	1	1.47	0.57317
GO:0030149	sphingolipid catabolic process	1	0.1	0.58313
GO:0043247	telomere maintenance in response to DNA damage	1	0.33	0.58526
GO:0008272	sulfate transport	1	0.13	0.58754
GO:0034661	ncRNA catabolic process	1	0.11	0.58809
GO:0009404	toxin metabolic process	1	0.62	0.59076
GO:0042558	pteridine-containing compound metabolic process	1	0.35	0.59194
GO:0009863	salicylic acid mediated signaling pathway	1	0.8	0.60159
GO:0042138	meiotic DNA double-strand break formation	1	0.56	0.60386
GO:0009845	seed germination	1	1.27	0.60406
GO:0006814	sodium ion transport	1	0.47	0.60564
GO:0010586	miRNA metabolic process	1	0.1	0.60794
GO:0019395	fatty acid oxidation	1	1.37	0.60863
GO:0071103	DNA conformation change	1	1.44	0.61984
GO:0090305	nucleic acid phosphodiester bond hydrolysis	1	1.38	0.62123
GO:0046466	membrane lipid catabolic process	1	0.11	0.62311
GO:0046685	response to arsenic-containing substance	1	0.23	0.6274
GO:0019941	modification-dependent protein catabolic process	1	3.08	0.62977
GO:0043632	modification-dependent macromolecule catabolic process	1	3.08	0.62977
GO:0045595	regulation of cell differentiation	1	0.99	0.63141
GO:0045143	homologous chromosome segregation	1	0.03	0.63207
GO:0009892	negative regulation of metabolic process	1	4.02	0.63416
GO:0034614	cellular response to reactive oxygen species	1	0.88	0.63582
GO:0032844	regulation of homeostatic process	1	0.37	0.6364
GO:0046173	polyol biosynthetic process	1	0.59	0.64123
GO:0010229	inflorescence development	1	0.29	0.64265
GO:0034440	lipid oxidation	1	1.39	0.64574
GO:0019217	regulation of fatty acid metabolic process	1	0.09	0.64967
GO:0010587	miRNA catabolic process	1	0.09	0.64967
GO:0009152	purine ribonucleotide biosynthetic process	1	1.12	0.65184
GO:0034599	cellular response to oxidative stress	1	0.98	0.65455
GO:0040008	regulation of growth	1	1.5	0.65479
GO:0046653	tetrahydrofolate metabolic process	1	0.12	0.65712
GO:0009862	systemic acquired resistance, salicylic acid mediated signaling pathway	1	0.57	0.65818
GO:0043405	regulation of MAP kinase activity	1	0.29	0.65978
GO:0006298	mismatch repair	1	0.14	0.66417
GO:0048638	regulation of developmental growth	1	1.09	0.6689
GO:0033517	myo-inositol hexakisphosphate metabolic process	1	0.52	0.67146
GO:0010264	myo-inositol hexakisphosphate biosynthetic process	1	0.52	0.67146
GO:0006544	glycine metabolic process	1	0.33	0.67194
GO:0098655	cation transmembrane transport	1	2.19	0.67251
GO:0006732	coenzyme metabolic process	1	3.83	0.67606
GO:0006189	'de novo' IMP biosynthetic process	1	0.16	0.67854
GO:0032958	inositol phosphate biosynthetic process	1	0.54	0.69207
GO:0009612	response to mechanical stimulus	1	0.24	0.69283
GO:0009742	brassinosteroid mediated signaling pathway	1	0.35	0.69706
GO:0071367	cellular response to brassinosteroid stimulus	1	0.35	0.69706
GO:0046854	phosphatidylinositol phosphorylation	1	0.39	0.69727
GO:0046834	lipid phosphorylation	1	0.39	0.69727
GO:0042445	hormone metabolic process	1	1.72	0.7041
GO:0009963	positive regulation of flavonoid biosynthetic process	1	0.13	0.70532
GO:0006760	folic acid-containing compound metabolic process	1	0.29	0.70837
GO:0051606	detection of stimulus	1	0.89	0.71158
GO:0098662	inorganic cation transmembrane transport	1	2.14	0.71624
GO:0018205	peptidyl-lysine modification	1	0.43	0.71903
GO:0009156	ribonucleoside monophosphate biosynthetic process	1	1.16	0.71968
GO:0019216	regulation of lipid metabolic process	1	0.36	0.72348
GO:0043543	protein acylation	1	0.73	0.73041
GO:0009962	regulation of flavonoid biosynthetic process	1	0.2	0.7356
GO:0080140	regulation of jasmonic acid metabolic process	1	0.06	0.7419
GO:0080141	regulation of jasmonic acid biosynthetic process	1	0.06	0.7419
GO:0042304	regulation of fatty acid biosynthetic process	1	0.06	0.7419
GO:0019932	second-messenger-mediated signaling	1	0.25	0.74857
GO:0051026	chiasma assembly	1	0.19	0.75233
GO:0071900	regulation of protein serine/threonine kinase activity	1	0.72	0.75274
GO:0051262	protein tetramerization	1	0.06	0.76086
GO:0051289	protein homotetramerization	1	0.06	0.76086
GO:0051512	positive regulation of unidimensional cell growth	1	0.05	0.76269
GO:0048639	positive regulation of developmental growth	1	0.05	0.76269
GO:0046040	IMP metabolic process	1	0.19	0.76276
GO:0006188	IMP biosynthetic process	1	0.19	0.76276
GO:0043408	regulation of MAPK cascade	1	0.35	0.76488
GO:0043467	regulation of generation of precursor metabolites and energy	1	0.23	0.76641
GO:0042548	regulation of photosynthesis, light reaction	1	0.21	0.76697
GO:0043549	regulation of kinase activity	1	0.84	0.76718
GO:0045859	regulation of protein kinase activity	1	0.84	0.76718
GO:0009853	photorespiration	1	1.32	0.76733
GO:0048573	photoperiodism, flowering	1	1.04	0.76733
GO:0009553	embryo sac development	1	2.07	0.77261
GO:0098660	inorganic ion transmembrane transport	1	2.18	0.77273
GO:0009168	purine ribonucleoside monophosphate biosynthetic process	1	0.94	0.77351
GO:0009127	purine nucleoside monophosphate biosynthetic process	1	0.94	0.77351
GO:0048545	response to steroid hormone	1	0.38	0.77628
GO:0043401	steroid hormone mediated signaling pathway	1	0.38	0.77628
GO:0071383	cellular response to steroid hormone stimulus	1	0.38	0.77628
GO:0051259	protein oligomerization	1	0.27	0.77947
GO:0030307	positive regulation of cell growth	1	0.07	0.78101
GO:0009124	nucleoside monophosphate biosynthetic process	1	1.19	0.78354
GO:0046477	glycosylceramide catabolic process	1	0.08	0.78385
GO:0046479	glycosphingolipid catabolic process	1	0.08	0.78385
GO:0019377	glycolipid catabolic process	1	0.08	0.78385
GO:0046514	ceramide catabolic process	1	0.08	0.78385
GO:0006687	glycosphingolipid metabolic process	1	0.08	0.78385
GO:0006677	glycosylceramide metabolic process	1	0.08	0.78385
GO:0046488	phosphatidylinositol metabolic process	1	1.43	0.79086
GO:0051181	cofactor transport	1	0.18	0.79498
GO:0030259	lipid glycosylation	1	0.1	0.80269
GO:0009648	photoperiodism	1	1.14	0.80496
GO:0035304	regulation of protein dephosphorylation	1	0.7	0.80919
GO:0009112	nucleobase metabolic process	1	0.38	0.81387
GO:0009826	unidimensional cell growth	1	2.77	0.82436
GO:0046467	membrane lipid biosynthetic process	1	0.86	0.82563
GO:0043157	response to cation stress	1	0.07	0.83039
GO:0009269	response to desiccation	1	0.34	0.83201
GO:0055065	metal ion homeostasis	1	1.26	0.83705
GO:0031399	regulation of protein modification process	1	1.65	0.84164
GO:0001932	regulation of protein phosphorylation	1	0.86	0.84253
GO:0042325	regulation of phosphorylation	1	0.89	0.848
GO:0008299	isoprenoid biosynthetic process	1	3.74	0.85594
GO:0034219	carbohydrate transmembrane transport	1	0.23	0.85922
GO:0042446	hormone biosynthetic process	1	1.2	0.86417
GO:0051338	regulation of transferase activity	1	0.87	0.86499
GO:0042180	cellular ketone metabolic process	1	0.72	0.86519
GO:0009624	response to nematode	1	1.35	0.86751
GO:0032880	regulation of protein localization	1	0.22	0.87765
GO:0006108	malate metabolic process	1	0.22	0.88105
GO:0006598	polyamine catabolic process	1	0.14	0.88474
GO:0048764	trichoblast maturation	1	1.39	0.88678
GO:0048765	root hair cell differentiation	1	1.39	0.88678
GO:0048569	post-embryonic organ development	1	4.13	0.88699
GO:0045927	positive regulation of growth	1	0.1	0.88804
GO:1901606	alpha-amino acid catabolic process	1	0.95	0.88895
GO:0035303	regulation of dephosphorylation	1	0.75	0.8901
GO:0019220	regulation of phosphate metabolic process	1	2.27	0.90396
GO:0051174	regulation of phosphorus metabolic process	1	2.27	0.90396
GO:0046890	regulation of lipid biosynthetic process	1	0.16	0.9056
GO:0006672	ceramide metabolic process	1	0.13	0.90673
GO:0009063	cellular amino acid catabolic process	1	1.03	0.90697
GO:0001666	response to hypoxia	1	0.29	0.91434
GO:0070482	response to oxygen levels	1	0.29	0.91434
GO:0036293	response to decreased oxygen levels	1	0.29	0.91434
GO:0016114	terpenoid biosynthetic process	1	1.99	0.9148
GO:0043155	negative regulation of photosynthesis, light reaction	1	0.12	0.91681
GO:0010205	photoinhibition	1	0.12	0.91681
GO:0019374	galactolipid metabolic process	1	0.35	0.92525
GO:0009247	glycolipid biosynthetic process	1	0.64	0.92596
GO:0048468	cell development	1	3.74	0.9332
GO:0051094	positive regulation of developmental process	1	0.7	0.94233
GO:0043480	pigment accumulation in tissues	1	0.35	0.94268
GO:0043481	anthocyanin accumulation in tissues in response to UV light	1	0.35	0.94268
GO:0043473	pigmentation	1	0.35	0.94268
GO:0043476	pigment accumulation	1	0.35	0.94268
GO:0043478	pigment accumulation in response to UV light	1	0.35	0.94268
GO:0043479	pigment accumulation in tissues in response to UV light	1	0.35	0.94268
GO:0048469	cell maturation	1	1.4	0.95028
GO:0006473	protein acetylation	1	0.3	0.95808
GO:0006475	internal protein amino acid acetylation	1	0.3	0.95808
GO:0018393	internal peptidyl-lysine acetylation	1	0.3	0.95808
GO:0018394	peptidyl-lysine acetylation	1	0.3	0.95808
GO:0016573	histone acetylation	1	0.3	0.95808
GO:0060560	developmental growth involved in morphogenesis	1	3.19	0.9595
GO:0021700	developmental maturation	1	1.63	0.96573
GO:0010054	trichoblast differentiation	1	1.42	0.96576
GO:0010565	regulation of cellular ketone metabolic process	1	0.37	0.96831
GO:0010224	response to UV-B	1	0.58	0.97297
GO:0046165	alcohol biosynthetic process	1	2.02	0.9816
GO:0042398	cellular modified amino acid biosynthetic process	1	0.59	0.98173
GO:0043648	dicarboxylic acid metabolic process	1	0.85	0.98553
GO:0019760	glucosinolate metabolic process	1	1.07	0.99981
GO:0019757	glycosinolate metabolic process	1	1.07	0.99981
GO:0016143	S-glycoside metabolic process	1	1.07	0.99981
GO:0019758	glycosinolate biosynthetic process	1	0.88	1
GO:0042723	thiamine-containing compound metabolic process	1	0.15	1
GO:0016144	S-glycoside biosynthetic process	1	0.88	1
GO:0015840	urea transport	1	0.11	1
