# Supplementary material for: Integrated analysis of co-expression, conserved genes and gene families reveal core regulatory network of heat stress response in Cleistogenes songorica, a xerophyte perennial desert plant
Source: BMC Genomics. 2020 Oct 16;21:715. doi: 10.1186/s12864-020-07122-8 (PMC7566159; doi:10.1186/s12864-020-07122-8)
Supplement: Supplementary file 9 — Additional file 9: Table S8. The annotation and regulation of selected co-expression genes in C. songorica under HS [file 12864_2020_7122_MOESM9_ESM.xlsx]

## Sheet: Sheet1
Table S8 The annotation and regulation of selected co-expression genes in C. songorica under heat stress
#ID	DESeq2_FDR	Shoot	regulated	DESeq2_FDR	Root	regulated	COG_class	COG_class_annotation	GO_annotation	KEGG_annotation	KEGG_pathway_annotation	KOG_class	KOG_class_annotation	Pfam_annotation	Swiss_Prot_annotation	eggNOG_class	eggNOG_class_annotation	NR_annotation	GO_second_level_annotation
CCG004819.1.gene	4.94613e-13	3.35317	up	4.87317e-16	4.19752	up	--	--	--	--	--	--	--	--	--	--	--	--	--
CCG032589.1.gene	2.44165e-30	5.1647	up	3.10816e-112	7.78192	up	--	--	--	--	--	--	--	--	--	--	--	--	--
CCG033499.1.gene	2.57385e-18	5.76127	up	1.05732e-68	10.1066	up	--	--	--	--	--	--	--	--	--	--	--	--	--
CCG003969.1.gene	3.18061e-15	2.6108	up	2.71016e-09	1.74285	up	[EH]	Amino acid transport and metabolism;; Coenzyme transport and metabolism	Molecular Function: magnesium ion binding (GO:0000287);; Molecular Function: acetolactate synthase activity (GO:0003984);; Biological Process: branched-chain amino acid biosynthetic process (GO:0009082);; Molecular Function: thiamine pyrophosphate binding (GO:0030976);; Molecular Function: flavin adenine dinucleotide binding (GO:0050660);;	K01652|0|sbi:SORBI_04g020680|SORBIDRAFT_04g020680, Sb04g020680; hypothetical protein; K01652 acetolactate synthase I/II/III large subunit [EC:2.2.1.6] (A)	Valine, leucine and isoleucine biosynthesis (ko00290);; Butanoate metabolism (ko00650);; C5-Branched dibasic acid metabolism (ko00660);; Pantothenate and CoA biosynthesis (ko00770);; 2-Oxocarboxylic acid metabolism (ko01210);; Biosynthesis of amino acids (ko01230)	[EH]	Amino acid transport and metabolism;; Coenzyme transport and metabolism	Thiamine pyrophosphate enzyme, C-terminal TPP binding domain;; Thiamine pyrophosphate enzyme, central domain	Acetolactate synthase 1, chloroplastic (Precursor) GN=ALS1 OS=Zea mays (Maize) PE=3 SV=1	E	Amino acid transport and metabolism	chloroplast acetolactate synthase [Eleusine indica]	molecular function: binding (GO:0005488);; molecular function: catalytic activity (GO:0003824);; biological process: metabolic process (GO:0008152);; biological process: cellular process (GO:0009987);; biological process: single-organism process (GO:0044699)
CCG007515.4.gene	2.23228e-07	1.57055	up	2.65473e-13	1.60712	up	[E]	Amino acid transport and metabolism	Molecular Function: aminopeptidase activity (GO:0004177);; Cellular Component: cytosol (GO:0005829);; Cellular Component: plasma membrane (GO:0005886);; Biological Process: protein N-linked glycosylation (GO:0006487);; Biological Process: lipid transport (GO:0006869);; Biological Process: intra-Golgi vesicle-mediated transport (GO:0006891);; Biological Process: auxin polar transport (GO:0009926);…	K01262|0|sita:101767016|probable Xaa-Pro aminopeptidase P-like; K01262 Xaa-Pro aminopeptidase [EC:3.4.11.9] (A)	--	[E]	Amino acid transport and metabolism	Metallopeptidase family M24;; Creatinase/Prolidase N-terminal domain	--	E	Amino acid transport and metabolism	probable Xaa-Pro aminopeptidase P [Setaria italica]	molecular function: catalytic activity (GO:0003824);; biological process: metabolic process (GO:0008152);; cellular component: cell (GO:0005623);; cellular component: cell part (GO:0044464);; cellular component: membrane (GO:0016020);; biological process: cellular process (GO:0009987);; biological process: single-organism process (GO:0044699);; biological process: localization (GO:0051179);; biol…
CCG011161.2.gene	8.71931e-17	3.48389	up	2.24363e-05	2.78013	up	[E]	Amino acid transport and metabolism	Molecular Function: serine-pyruvate transaminase activity (GO:0004760);; Cellular Component: peroxisome (GO:0005777);; Cellular Component: plasma membrane (GO:0005886);; Biological Process: water transport (GO:0006833);; Molecular Function: alanine-glyoxylate transaminase activity (GO:0008453);; Cellular Component: chloroplast stroma (GO:0009570);; Biological Process: response to salt stress (GO:…	K00830|0|sita:101766283|serine--glyoxylate aminotransferase-like; K00830 alanine-glyoxylate transaminase / serine-glyoxylate transaminase / serine-pyruvate transaminase [EC:2.6.1.44 2.6.1.45 2.6.1.51] (A)	Alanine, aspartate and glutamate metabolism (ko00250);; Glycine, serine and threonine metabolism (ko00260);; Glyoxylate and dicarboxylate metabolism (ko00630);; Carbon metabolism (ko01200);; Peroxisome (ko04146)	[R]	General function prediction only	Aminotransferase class-V	Serine--glyoxylate aminotransferase GN=AGT1 OS=Arabidopsis thaliana (Mouse-ear cress) PE=1 SV=2	E	Amino acid transport and metabolism	serine--glyoxylate aminotransferase [Eleusine coracana]	molecular function: catalytic activity (GO:0003824);; biological process: metabolic process (GO:0008152);; cellular component: cell (GO:0005623);; cellular component: organelle (GO:0043226);; cellular component: cell part (GO:0044464);; cellular component: membrane (GO:0016020);; biological process: single-organism process (GO:0044699);; biological process: localization (GO:0051179);; cellular co…
CCG042879.1.gene	1.31554e-05	2.51337	up	0.00141053	3.67811	up	[E]	Amino acid transport and metabolism	Molecular Function: serine-pyruvate transaminase activity (GO:0004760);; Cellular Component: peroxisome (GO:0005777);; Cellular Component: plasma membrane (GO:0005886);; Biological Process: water transport (GO:0006833);; Molecular Function: alanine-glyoxylate transaminase activity (GO:0008453);; Cellular Component: chloroplast stroma (GO:0009570);; Biological Process: response to salt stress (GO:…	K00830|0|sita:101766283|serine--glyoxylate aminotransferase-like; K00830 alanine-glyoxylate transaminase / serine-glyoxylate transaminase / serine-pyruvate transaminase [EC:2.6.1.44 2.6.1.45 2.6.1.51] (A)	Alanine, aspartate and glutamate metabolism (ko00250);; Glycine, serine and threonine metabolism (ko00260);; Glyoxylate and dicarboxylate metabolism (ko00630);; Carbon metabolism (ko01200);; Peroxisome (ko04146)	[R]	General function prediction only	Aminotransferase class-V	Serine--glyoxylate aminotransferase GN=AGT1 OS=Arabidopsis thaliana (Mouse-ear cress) PE=1 SV=2	E	Amino acid transport and metabolism	serine--glyoxylate aminotransferase [Eleusine coracana]	molecular function: catalytic activity (GO:0003824);; biological process: metabolic process (GO:0008152);; cellular component: cell (GO:0005623);; cellular component: organelle (GO:0043226);; cellular component: cell part (GO:0044464);; cellular component: membrane (GO:0016020);; biological process: single-organism process (GO:0044699);; biological process: localization (GO:0051179);; cellular co…
CCG042949.1.gene	1.02082e-18	3.82588	up	9.98312e-45	3.53289	up	[E]	Amino acid transport and metabolism	Molecular Function: 3-deoxy-7-phosphoheptulonate synthase activity (GO:0003849);; Biological Process: aromatic amino acid family biosynthetic process (GO:0009073);; Cellular Component: plastid (GO:0009536);;	K01626|0|sita:101761273|phospho-2-dehydro-3-deoxyheptonate aldolase 1, chloroplastic-like; K01626 3-deoxy-7-phosphoheptulonate synthase [EC:2.5.1.54] (A)	Phenylalanine, tyrosine and tryptophan biosynthesis (ko00400);; Biosynthesis of amino acids (ko01230)	--	--	Class-II DAHP synthetase family	Phospho-2-dehydro-3-deoxyheptonate aldolase 1, chloroplastic (Precursor) GN=OSJNBa0017N12.13 OS=Oryza sativa subsp. japonica (Rice) PE=2 SV=2	E	Amino acid transport and metabolism	hypothetical protein PAHAL_F01695 [Panicum hallii]	molecular function: catalytic activity (GO:0003824);; biological process: metabolic process (GO:0008152);; biological process: cellular process (GO:0009987);; biological process: single-organism process (GO:0044699);; cellular component: cell (GO:0005623);; cellular component: organelle (GO:0043226);; cellular component: cell part (GO:0044464)
CCG048264.1.gene	1.35039e-73	5.61708	up	1.50946e-40	5.23119	up	[E]	Amino acid transport and metabolism	Cellular Component: cytosol (GO:0005829);; Biological Process: one-carbon metabolic process (GO:0006730);; Molecular Function: methionine gamma-lyase activity (GO:0018826);; Biological Process: methionine catabolic process via 2-oxobutanoate (GO:0019458);; Molecular Function: pyridoxal phosphate binding (GO:0030170);; Biological Process: protein homotetramerization (GO:0051289);;	K01761|0|zma:100285862|O-succinylhomoserine sulfhydrylase; K01761 methionine-gamma-lyase [EC:4.4.1.11] (A)	Cysteine and methionine metabolism (ko00270);; Selenocompound metabolism (ko00450)	[E]	Amino acid transport and metabolism	Cys/Met metabolism PLP-dependent enzyme;; Aminotransferase class-V	Methionine gamma-lyase GN=MGL OS=Arabidopsis thaliana (Mouse-ear cress) PE=1 SV=1	E	Amino acid transport and metabolism	O-succinylhomoserine sulfhydrylase [Zea mays]	cellular component: cell (GO:0005623);; cellular component: cell part (GO:0044464);; biological process: metabolic process (GO:0008152);; biological process: cellular process (GO:0009987);; biological process: single-organism process (GO:0044699);; molecular function: catalytic activity (GO:0003824);; molecular function: binding (GO:0005488);; biological process: cellular component organization o…
CCG004374.1.gene	1.72277e-26	3.80847	up	6.78679e-32	3.10583	up	--	--	Cellular Component: endoplasmic reticulum (GO:0005783);; Biological Process: transport (GO:0006810);; Molecular Function: water channel activity (GO:0015250);; Cellular Component: integral component of membrane (GO:0016021);; Cellular Component: cytoplasmic membrane-bounded vesicle (GO:0016023);;	K09875|8.02808e-99|sbi:SORBI_09g019780|SORBIDRAFT_09g019780, Sb09g019780; hypothetical protein; K09875 aquaporin SIP (A)	--	[G]	Carbohydrate transport and metabolism	Major intrinsic protein	Aquaporin SIP1-2 GN=SIP1-2 OS=Zea mays (Maize) PE=2 SV=1	G	Carbohydrate transport and metabolism	aquaporin SIP1-2 [Sorghum bicolor]	cellular component: cell (GO:0005623);; cellular component: organelle (GO:0043226);; cellular component: cell part (GO:0044464);; biological process: localization (GO:0051179);; molecular function: transporter activity (GO:0005215);; biological process: cellular process (GO:0009987);; biological process: single-organism process (GO:0044699);; cellular component: membrane (GO:0016020);; cellular c…
CCG011313.1.gene	2.32188e-09	5.25578	up	0.17436	1.51122	normal	[GEPR]	Carbohydrate transport and metabolism;; Amino acid transport and metabolism;; Inorganic ion transport and metabolism;; General function prediction only	Biological Process: double fertilization forming a zygote and endosperm (GO:0009567);; Cellular Component: integral component of membrane (GO:0016021);; Biological Process: transmembrane transport (GO:0055085);;	--	--	[G]	Carbohydrate transport and metabolism	Major Facilitator Superfamily;; Sugar (and other) transporter	--	G	Carbohydrate transport and metabolism	carbohydrate transporter/ sugar porter/ transporter [Zea mays]	biological process: reproduction (GO:0000003);; biological process: reproductive process (GO:0022414);; biological process: single-organism process (GO:0044699);; biological process: multi-organism process (GO:0051704);; cellular component: membrane (GO:0016020);; cellular component: membrane part (GO:0044425);; biological process: cellular process (GO:0009987);; biological process: localization …
CCG014094.1.gene	7.96654e-06	2.6244	up	2.31362e-29	4.46568	up	[G]	Carbohydrate transport and metabolism	Cellular Component: protein storage vacuole (GO:0000326);; Cellular Component: plasma membrane (GO:0005886);; Biological Process: water transport (GO:0006833);; Cellular Component: plant-type cell wall (GO:0009505);; Cellular Component: plant-type vacuole membrane (GO:0009705);; Cellular Component: chloroplast envelope (GO:0009941);; Molecular Function: methylammonium transmembrane transporter ac…	K09873|1.02242e-166|dosa:Os06t0336200-01|Os06g0336200, TONOPLAST_INTRINSIC_PROTEIN_2;2, TIP2;2; Delta-tonoplast intrinsic protein.; K09873 aquaporin TIP (A)	--	[G]	Carbohydrate transport and metabolism	Major intrinsic protein	Probable aquaporin TIP2-2 OS=Oryza sativa subsp. japonica (Rice) PE=2 SV=1	G	Carbohydrate transport and metabolism	hypothetical protein OsI_22823 [Oryza sativa Indica Group]	cellular component: cell (GO:0005623);; cellular component: organelle (GO:0043226);; cellular component: cell part (GO:0044464);; cellular component: membrane (GO:0016020);; biological process: single-organism process (GO:0044699);; biological process: localization (GO:0051179);; cellular component: organelle part (GO:0044422);; molecular function: transporter activity (GO:0005215);; biological p…
CCG018319.1.gene	0.00154901	2.33341	up	2.22659e-20	3.51009	up	--	--	Molecular Function: kinase activity (GO:0016301);; Biological Process: phosphorylation (GO:0016310);; Biological Process: cellular response to nitrogen levels (GO:0043562);;	K07199|1.6218e-163|sbi:SORBI_09g024060|SORBIDRAFT_09g024060, Sb09g024060; hypothetical protein; K07199 5'-AMP-activated protein kinase, regulatory beta subunit (A)	--	[G]	Carbohydrate transport and metabolism	5'-AMP-activated protein kinase beta subunit, interation domain	SNF1-related protein kinase regulatory subunit beta-1 GN=KINB1 OS=Arabidopsis thaliana (Mouse-ear cress) PE=1 SV=1	G	Carbohydrate transport and metabolism	hypothetical protein PAHAL_C02520 [Panicum hallii]	molecular function: catalytic activity (GO:0003824);; biological process: metabolic process (GO:0008152);; biological process: cellular process (GO:0009987);; biological process: single-organism process (GO:0044699);; biological process: response to stimulus (GO:0050896)
CCG020676.1.gene	6.5584e-35	3.8399	up	2.02628e-21	3.13065	up	[G]	Carbohydrate transport and metabolism	Molecular Function: galactokinase activity (GO:0004335);; Molecular Function: ATP binding (GO:0005524);; Cellular Component: cytosol (GO:0005829);; Biological Process: galactose metabolic process (GO:0006012);; Biological Process: carbohydrate phosphorylation (GO:0046835);;	K18674|0|sbi:SORBI_01g002480|SORBIDRAFT_01g002480, Sb01g002480; hypothetical protein; K18674 N-acetylgalactosamine kinase [EC:2.7.1.157] (A)	--	[G]	Carbohydrate transport and metabolism	Galactokinase galactose-binding signature;; GHMP kinases C terminal;; GHMP kinases N terminal domain	Galactokinase GN=F5E6.9 OS=Arabidopsis thaliana (Mouse-ear cress) PE=1 SV=2	G	Carbohydrate transport and metabolism	hypothetical protein PAHAL_I01322 [Panicum hallii]	molecular function: catalytic activity (GO:0003824);; biological process: metabolic process (GO:0008152);; biological process: cellular process (GO:0009987);; molecular function: binding (GO:0005488);; cellular component: cell (GO:0005623);; cellular component: cell part (GO:0044464);; biological process: single-organism process (GO:0044699)
CCG022327.1.gene	2.93753e-11	3.9758	up	0.409907	0.601853	normal	[GEPR]	Carbohydrate transport and metabolism;; Amino acid transport and metabolism;; Inorganic ion transport and metabolism;; General function prediction only	Biological Process: double fertilization forming a zygote and endosperm (GO:0009567);; Cellular Component: integral component of membrane (GO:0016021);; Biological Process: transmembrane transport (GO:0055085);;	--	--	[G]	Carbohydrate transport and metabolism	Major Facilitator Superfamily;; Sugar (and other) transporter;; Auxin canalisation	--	G	Carbohydrate transport and metabolism	unknown [Zea mays]	biological process: reproduction (GO:0000003);; biological process: reproductive process (GO:0022414);; biological process: single-organism process (GO:0044699);; biological process: multi-organism process (GO:0051704);; cellular component: membrane (GO:0016020);; cellular component: membrane part (GO:0044425);; biological process: cellular process (GO:0009987);; biological process: localization …
CCG028255.3.gene	1.49871e-22	6.80933	up	9.11394e-43	4.34688	up	[GEPR]	Carbohydrate transport and metabolism;; Amino acid transport and metabolism;; Inorganic ion transport and metabolism;; General function prediction only	Biological Process: double fertilization forming a zygote and endosperm (GO:0009567);; Cellular Component: integral component of membrane (GO:0016021);; Biological Process: transmembrane transport (GO:0055085);;	--	--	[G]	Carbohydrate transport and metabolism	Major Facilitator Superfamily;; Sugar (and other) transporter;; MFS/sugar transport protein	--	G	Carbohydrate transport and metabolism	unknown [Zea mays]	biological process: reproduction (GO:0000003);; biological process: reproductive process (GO:0022414);; biological process: single-organism process (GO:0044699);; biological process: multi-organism process (GO:0051704);; cellular component: membrane (GO:0016020);; cellular component: membrane part (GO:0044425);; biological process: cellular process (GO:0009987);; biological process: localization …
CCG003038.1.gene	6.74915e-19	3.82121	up	2.73635e-18	2.32838	up	--	--	Biological Process: DNA damage checkpoint (GO:0000077);; Cellular Component: mitochondrion (GO:0005739);; Biological Process: regulation of DNA repair (GO:0006282);; Cellular Component: checkpoint clamp complex (GO:0030896);;	K10994|0|sbi:SORBI_01g035590|SORBIDRAFT_01g035590, Sb01g035590; hypothetical protein; K10994 cell cycle checkpoint control protein RAD9A [EC:3.1.11.2] (A)	--	[DL]	Cell cycle control, cell division, chromosome partitioning;; Replication, recombination and repair	Rad9	--	DL	Cell cycle control, cell division, chromosome partitioning;; Replication, recombination and repair	cell cycle checkpoint control protein RAD9A [Sorghum bicolor]	biological process: cellular process (GO:0009987);; biological process: single-organism process (GO:0044699);; biological process: response to stimulus (GO:0050896);; cellular component: cell (GO:0005623);; cellular component: organelle (GO:0043226);; cellular component: cell part (GO:0044464);; biological process: biological regulation (GO:0065007);; cellular component: membrane-enclosed lumen (…
CCG019674.1.gene	1.73531e-24	3.22856	up	1.30164e-10	1.37145	up	[R]	General function prediction only	Molecular Function: GTPase activity (GO:0003924);; Molecular Function: calcium ion binding (GO:0005509);; Molecular Function: GTP binding (GO:0005525);; Cellular Component: mitochondrial outer membrane (GO:0005741);; Biological Process: GTP catabolic process (GO:0006184);; Biological Process: mitochondrion organization (GO:0007005);; Biological Process: small GTPase mediated signal transduction (…	K07870|0|zma:100278140|pco143347; LOC100278140; K07870 Ras homolog gene family, member T1 (A)	--	[V]	Defense mechanisms	Miro-like protein;; EF hand associated;; Ras family;; EF hand associated;; AAA ATPase domain;; EF-hand domain pair;; AAA domain;; ADP-ribosylation factor family;; 50S ribosome-binding GTPase;; Dynamin family;; ATPase family associated with various cellular activities (AAA);; NACHT domain	Rac-like GTP-binding protein ARAC3 (Precursor) GN=M4E13.80 OS=Arabidopsis thaliana (Mouse-ear cress) PE=1 SV=1	V	Defense mechanisms	Mitochondrial Rho GTPase [Zea mays]	molecular function: catalytic activity (GO:0003824);; biological process: metabolic process (GO:0008152);; molecular function: binding (GO:0005488);; cellular component: cell (GO:0005623);; cellular component: membrane (GO:0016020);; cellular component: organelle (GO:0043226);; cellular component: organelle part (GO:0044422);; cellular component: cell part (GO:0044464);; biological process: cellu…
CCG045832.1.gene	8.86785e-31	5.72518	up	3.71027e-11	2.2615	up	--	--	Biological Process: inactivation of MAPK activity (GO:0000188);; Cellular Component: nucleus (GO:0005634);; Biological Process: protein dephosphorylation (GO:0006470);; Molecular Function: protein tyrosine/serine/threonine phosphatase activity (GO:0008138);; Biological Process: response to hormone (GO:0009725);; Molecular Function: MAP kinase phosphatase activity (GO:0033549);;	K04459|1.47691e-140|sbi:SORBI_04g029700|SORBIDRAFT_04g029700, Sb04g029700; hypothetical protein; K04459 dual specificity MAP kinase phosphatase [EC:3.1.3.16 3.1.3.48] (A)	--	[V]	Defense mechanisms	Dual specificity phosphatase, catalytic domain	Protein-tyrosine-phosphatase IBR5 GN=T1O3.4 OS=Arabidopsis thaliana (Mouse-ear cress) PE=1 SV=1	V	Defense mechanisms	Protein-tyrosine-phosphatase IBR5 [Dichanthelium oligosanthes]	biological process: biological regulation (GO:0065007);; cellular component: cell (GO:0005623);; cellular component: organelle (GO:0043226);; cellular component: cell part (GO:0044464);; biological process: metabolic process (GO:0008152);; biological process: cellular process (GO:0009987);; molecular function: catalytic activity (GO:0003824);; biological process: response to stimulus (GO:0050896)
CCG001444.1.gene	1.24216e-39	5.025	up	1.24629e-14	2.67626	up	[R]	General function prediction only	Molecular Function: GTPase activity (GO:0003924);; Molecular Function: GTP binding (GO:0005525);; Biological Process: GTP catabolic process (GO:0006184);; Cellular Component: plant-type cell wall (GO:0009505);; Molecular Function: adenyl nucleotide binding (GO:0030554);;	--	--	[C]	Energy production and conversion	CBS domain	SNF1-related protein kinase regulatory subunit gamma-1 GN=T8P19.40 OS=Arabidopsis thaliana (Mouse-ear cress) PE=1 SV=2	C	Energy production and conversion	SNF1-related protein kinase regulatory subunit gamma-1 [Setaria italica]	molecular function: catalytic activity (GO:0003824);; biological process: metabolic process (GO:0008152);; molecular function: binding (GO:0005488);; biological process: cellular process (GO:0009987);; biological process: single-organism process (GO:0044699);; cellular component: cell (GO:0005623);; cellular component: cell part (GO:0044464)
CCG004439.1.gene	1.66338e-13	2.49542	up	2.10023e-22	2.10217	up	[C]	Energy production and conversion	Molecular Function: aldehyde dehydrogenase (NAD) activity (GO:0004029);; Molecular Function: ATP binding (GO:0005524);; Cellular Component: mitochondrion (GO:0005739);; Cellular Component: chloroplast (GO:0009507);; Biological Process: response to cadmium ion (GO:0046686);; Biological Process: oxidation-reduction process (GO:0055114);;	K00128|0|sita:101761749|aldehyde dehydrogenase family 2 member B7, mitochondrial-like; K00128 aldehyde dehydrogenase (NAD+) [EC:1.2.1.3] (A)	Glycolysis / Gluconeogenesis (ko00010);; Pentose and glucuronate interconversions (ko00040);; Ascorbate and aldarate metabolism (ko00053);; Fatty acid degradation (ko00071);; Valine, leucine and isoleucine degradation (ko00280);; Lysine degradation (ko00310);; Arginine and proline metabolism (ko00330);; Histidine metabolism (ko00340);; Tryptophan metabolism (ko00380);; beta-Alanine metabolism (ko…	[C]	Energy production and conversion	Aldehyde dehydrogenase family	Aldehyde dehydrogenase family 2 member B7, mitochondrial (Precursor) OS=Arabidopsis thaliana (Mouse-ear cress) PE=2 SV=2	C	Energy production and conversion	aldehyde dehydrogenase family 2 member B7, mitochondrial [Setaria italica]	molecular function: catalytic activity (GO:0003824);; biological process: metabolic process (GO:0008152);; biological process: single-organism process (GO:0044699);; molecular function: binding (GO:0005488);; cellular component: cell (GO:0005623);; cellular component: organelle (GO:0043226);; cellular component: cell part (GO:0044464);; biological process: response to stimulus (GO:0050896)
CCG011139.1.gene	3.8492e-60	4.85607	up	1.74582e-18	4.27625	up	[C]	Energy production and conversion	Molecular Function: alpha-ketoacid dehydrogenase activity (GO:0003826);; Molecular Function: dihydrolipoamide branched chain acyltransferase activity (GO:0004147);; Cellular Component: mitochondrion (GO:0005739);; Molecular Function: zinc ion binding (GO:0008270);; Biological Process: response to sucrose (GO:0009744);; Biological Process: response to fructose (GO:0009750);; Molecular Function: ac…	K09699|0|sbi:SORBI_03g012910|SORBIDRAFT_03g012910, Sb03g012910; hypothetical protein; K09699 2-oxoisovalerate dehydrogenase E2 component (dihydrolipoyl transacylase) [EC:2.3.1.168] (A)	Valine, leucine and isoleucine degradation (ko00280)	[C]	Energy production and conversion	2-oxoacid dehydrogenases acyltransferase (catalytic domain);; PUA domain;; e3 binding domain;; Biotin-requiring enzyme	Lipoamide acyltransferase component of branched-chain alpha-keto acid dehydrogenase complex, mitochondrial (Precursor) GN=F3E22.1 OS=Arabidopsis thaliana (Mouse-ear cress) PE=1 SV=1	C	Energy production and conversion	hypothetical protein SORBI_3003G148800 [Sorghum bicolor]	molecular function: catalytic activity (GO:0003824);; biological process: metabolic process (GO:0008152);; biological process: single-organism process (GO:0044699);; cellular component: cell (GO:0005623);; cellular component: organelle (GO:0043226);; cellular component: cell part (GO:0044464);; molecular function: binding (GO:0005488);; biological process: response to stimulus (GO:0050896);; biol…
CCG016257.1.gene	1.83023e-64	4.87173	up	6.19048e-10	2.2522	up	[R]	General function prediction only	Molecular Function: GTPase activity (GO:0003924);; Molecular Function: GTP binding (GO:0005525);; Biological Process: GTP catabolic process (GO:0006184);; Cellular Component: plant-type cell wall (GO:0009505);; Molecular Function: adenyl nucleotide binding (GO:0030554);;	--	--	[C]	Energy production and conversion	CBS domain	SNF1-related protein kinase regulatory subunit gamma-1 GN=T8P19.40 OS=Arabidopsis thaliana (Mouse-ear cress) PE=1 SV=2	C	Energy production and conversion	SNF1-related protein kinase regulatory subunit gamma-1 [Sorghum bicolor]	molecular function: catalytic activity (GO:0003824);; biological process: metabolic process (GO:0008152);; molecular function: binding (GO:0005488);; biological process: cellular process (GO:0009987);; biological process: single-organism process (GO:0044699);; cellular component: cell (GO:0005623);; cellular component: cell part (GO:0044464)
CCG018676.2.gene	1.39776e-32	5.23794	up	2.24979e-187	5.38284	up	[I]	Lipid transport and metabolism	Molecular Function: biotin carboxylase activity (GO:0004075);; Molecular Function: ATP binding (GO:0005524);; Cellular Component: mitochondrion (GO:0005739);; Biological Process: metabolic process (GO:0008152);; Biological Process: response to carbohydrate (GO:0009743);; Molecular Function: metal ion binding (GO:0046872);;	K01968|0|sita:101773219|methylcrotonoyl-CoA carboxylase subunit alpha, mitochondrial-like; K01968 3-methylcrotonyl-CoA carboxylase alpha subunit [EC:6.4.1.4] (A)	Valine, leucine and isoleucine degradation (ko00280)	[IE]	Lipid transport and metabolism;; Amino acid transport and metabolism	Carbamoyl-phosphate synthase L chain, ATP binding domain;; Carbamoyl-phosphate synthase L chain, N-terminal domain;; Biotin carboxylase C-terminal domain;; Biotin-requiring enzyme;; ATP-grasp domain;; Biotin-lipoyl like	Methylcrotonoyl-CoA carboxylase subunit alpha, mitochondrial (Precursor) GN=OsJ_36794 OS=Oryza sativa subsp. japonica (Rice) PE=2 SV=2	C	Energy production and conversion	hypothetical protein PAHAL_C04579 [Panicum hallii]	molecular function: catalytic activity (GO:0003824);; biological process: metabolic process (GO:0008152);; molecular function: binding (GO:0005488);; cellular component: cell (GO:0005623);; cellular component: organelle (GO:0043226);; cellular component: cell part (GO:0044464);; biological process: response to stimulus (GO:0050896)
CCG020775.2.gene	1.79184e-32	4.50762	up	5.28182e-36	7.21659	up	[G]	Carbohydrate transport and metabolism	Molecular Function: protein serine/threonine kinase activity (GO:0004674);; Molecular Function: ATP binding (GO:0005524);; Cellular Component: cytoplasm (GO:0005737);; Biological Process: pyruvate metabolic process (GO:0006090);; Biological Process: protein phosphorylation (GO:0006468);; Biological Process: photosynthesis (GO:0015979);; Molecular Function: metal ion binding (GO:0046872);; Molecul…	K01006|0|zma:103635678|pyruvate, phosphate dikinase 1, chloroplastic-like; K01006 pyruvate, orthophosphate dikinase [EC:2.7.9.1] (A)	Pyruvate metabolism (ko00620);; Carbon fixation in photosynthetic organisms (ko00710);; Carbon metabolism (ko01200)	--	--	PEP-utilising enzyme, TIM barrel domain;; Pyruvate phosphate dikinase, PEP/pyruvate binding domain;; PEP-utilising enzyme, mobile domain	Pyruvate, phosphate dikinase 1, chloroplastic (Precursor) GN=PPDK1 OS=Zea mays (Maize) PE=1 SV=2	C	Energy production and conversion	Pyruvate, phosphate dikinase 2 [Dichanthelium oligosanthes]	molecular function: catalytic activity (GO:0003824);; biological process: metabolic process (GO:0008152);; biological process: cellular process (GO:0009987);; molecular function: binding (GO:0005488);; cellular component: cell (GO:0005623);; cellular component: cell part (GO:0044464);; biological process: single-organism process (GO:0044699)
CCG028848.1.gene	1.7419e-97	5.82879	up	1.94337e-32	5.47686	up	[C]	Energy production and conversion	Cellular Component: mitochondrial matrix (GO:0005759);; Biological Process: leucine catabolic process (GO:0006552);; Molecular Function: electron carrier activity (GO:0009055);; Biological Process: chlorophyll catabolic process (GO:0015996);; Biological Process: methylglyoxal catabolic process to D-lactate (GO:0019243);; Biological Process: electron transport chain (GO:0022900);;	K03521|1.82354e-84|sita:101759528|electron transfer flavoprotein subunit beta, mitochondrial-like; K03521 electron transfer flavoprotein beta subunit (A)	--	[C]	Energy production and conversion	Electron transfer flavoprotein domain	Electron transfer flavoprotein subunit beta, mitochondrial (Precursor) OS=Oryza sativa subsp. japonica (Rice) PE=3 SV=1	C	Energy production and conversion	hypothetical protein SETIT_010895mg [Setaria italica]	cellular component: cell (GO:0005623);; cellular component: membrane-enclosed lumen (GO:0031974);; cellular component: organelle (GO:0043226);; cellular component: organelle part (GO:0044422);; cellular component: cell part (GO:0044464);; biological process: metabolic process (GO:0008152);; biological process: cellular process (GO:0009987);; biological process: single-organism process (GO:0044699…
CCG035510.1.gene	1.57164e-29	3.40217	up	0.403839	0.528383	normal	[C]	Energy production and conversion	Molecular Function: aldehyde dehydrogenase [NAD(P)+] activity (GO:0004030);; Cellular Component: vacuole (GO:0005773);; Cellular Component: endoplasmic reticulum (GO:0005783);; Biological Process: cellular aldehyde metabolic process (GO:0006081);; Biological Process: response to desiccation (GO:0009269);; Cellular Component: chloroplast (GO:0009507);; Biological Process: response to salt stress (…	K00128|0|osa:4349966|Os11g0186200; K00128 aldehyde dehydrogenase (NAD+) [EC:1.2.1.3] (A)	Glycolysis / Gluconeogenesis (ko00010);; Pentose and glucuronate interconversions (ko00040);; Ascorbate and aldarate metabolism (ko00053);; Fatty acid degradation (ko00071);; Valine, leucine and isoleucine degradation (ko00280);; Lysine degradation (ko00310);; Arginine and proline metabolism (ko00330);; Histidine metabolism (ko00340);; Tryptophan metabolism (ko00380);; beta-Alanine metabolism (ko…	[C]	Energy production and conversion	Aldehyde dehydrogenase family	Aldehyde dehydrogenase family 3 member H1 GN=T7O23.15 OS=Arabidopsis thaliana (Mouse-ear cress) PE=1 SV=2	C	Energy production and conversion	hypothetical protein PAHAL_H00956 [Panicum hallii]	molecular function: catalytic activity (GO:0003824);; biological process: metabolic process (GO:0008152);; biological process: single-organism process (GO:0044699);; cellular component: cell (GO:0005623);; cellular component: organelle (GO:0043226);; cellular component: cell part (GO:0044464);; biological process: cellular process (GO:0009987);; biological process: response to stimulus (GO:005089…
CCG038264.3.gene	3.56559e-39	3.20395	up	2.85124e-21	3.99354	up	[I]	Lipid transport and metabolism	Molecular Function: biotin carboxylase activity (GO:0004075);; Molecular Function: methylcrotonoyl-CoA carboxylase activity (GO:0004485);; Molecular Function: ATP binding (GO:0005524);; Cellular Component: mitochondrial matrix (GO:0005759);; Biological Process: leucine catabolic process (GO:0006552);; Biological Process: response to sucrose (GO:0009744);; Biological Process: response to fructose …	K01968|0|sita:101773219|methylcrotonoyl-CoA carboxylase subunit alpha, mitochondrial-like; K01968 3-methylcrotonyl-CoA carboxylase alpha subunit [EC:6.4.1.4] (A)	Valine, leucine and isoleucine degradation (ko00280)	[IE]	Lipid transport and metabolism;; Amino acid transport and metabolism	Carbamoyl-phosphate synthase L chain, N-terminal domain;; Biotin carboxylase C-terminal domain;; Carbamoyl-phosphate synthase L chain, ATP binding domain;; Biotin-requiring enzyme;; ATP-grasp domain	Methylcrotonoyl-CoA carboxylase subunit alpha, mitochondrial (Precursor) GN=OsJ_36794 OS=Oryza sativa subsp. japonica (Rice) PE=2 SV=2	C	Energy production and conversion	methylcrotonoyl-CoA carboxylase subunit alpha, mitochondrial [Setaria italica]	molecular function: catalytic activity (GO:0003824);; biological process: metabolic process (GO:0008152);; molecular function: binding (GO:0005488);; cellular component: cell (GO:0005623);; cellular component: membrane-enclosed lumen (GO:0031974);; cellular component: organelle (GO:0043226);; cellular component: organelle part (GO:0044422);; cellular component: cell part (GO:0044464);; biological…
CCG000386.1.gene	1.35059e-20	3.23974	up	1.60249e-05	1.48737	up	--	--	Biological Process: polysaccharide metabolic process (GO:0005976);; Biological Process: plant-type cell wall organization (GO:0009664);;	--	--	--	--	Targeting protein for Xklp2 (TPX2)	Protein WAVE-DAMPENED 2 GN=WVD2 OS=Arabidopsis thaliana (Mouse-ear cress) PE=2 SV=1	S	Function unknown	protein WVD2-like 4 [Setaria italica]	biological process: metabolic process (GO:0008152);; biological process: cellular process (GO:0009987);; biological process: cellular component organization or biogenesis (GO:0071840)
CCG003418.1.gene	3.06042e-15	4.57832	up	9.79727e-13	9.40661	up	--	--	Biological Process: response to stress (GO:0006950);;	--	--	--	--	Universal stress protein family	--	S	Function unknown	universal stress protein PHOS34 [Sorghum bicolor]	biological process: response to stimulus (GO:0050896)
CCG003905.3.gene	1.02874e-16	2.58093	up	5.39724e-05	1.62773	up	--	--	Cellular Component: plasma membrane (GO:0005886);; Molecular Function: zinc ion binding (GO:0008270);; Cellular Component: plastid (GO:0009536);; Molecular Function: oxidoreductase activity (GO:0016491);; Biological Process: oxidation-reduction process (GO:0055114);;	--	--	[S]	Function unknown	Olfactory receptor 4-like	--	S	Function unknown	protein odr-4 homolog [Setaria italica]	cellular component: cell (GO:0005623);; cellular component: membrane (GO:0016020);; cellular component: cell part (GO:0044464);; molecular function: binding (GO:0005488);; cellular component: organelle (GO:0043226);; molecular function: catalytic activity (GO:0003824);; biological process: metabolic process (GO:0008152);; biological process: single-organism process (GO:0044699)
CCG004486.1.gene	1.50318e-26	5.06831	up	3.60648e-21	3.99393	up	--	--	Cellular Component: plastid (GO:0009536);;	--	--	--	--	--	--	S	Function unknown	predicted protein [Hordeum vulgare subsp. vulgare]	cellular component: cell (GO:0005623);; cellular component: organelle (GO:0043226);; cellular component: cell part (GO:0044464)
CCG005686.1.gene	2.11534e-32	4.5072	up	0.000135174	1.39759	up	--	--	--	--	--	--	--	--	Uncharacterized protein At3g15000, mitochondrial GN=At3g15000 OS=Arabidopsis thaliana (Mouse-ear cress) PE=1 SV=1	S	Function unknown	PREDICTED: multiple organellar RNA editing factor 8, chloroplastic/mitochondrial [Oryza sativa Japonica Group]	--
CCG006525.1.gene	1.24929e-32	5.14102	up	4.71535e-05	2.10241	up	--	--	Cellular Component: cytosol (GO:0005829);; Biological Process: protein folding (GO:0006457);; Biological Process: response to heat (GO:0009408);; Biological Process: response to high light intensity (GO:0009644);; Biological Process: response to endoplasmic reticulum stress (GO:0034976);; Biological Process: response to hydrogen peroxide (GO:0042542);;	--	--	[S]	Function unknown	Protein of unknown function (DUF775)	--	S	Function unknown	uncharacterized protein LOC100277213 [Zea mays]	cellular component: cell (GO:0005623);; cellular component: cell part (GO:0044464);; biological process: metabolic process (GO:0008152);; biological process: cellular process (GO:0009987);; biological process: response to stimulus (GO:0050896)
CCG009402.1.gene	1.47555e-14	4.07285	up	0.0474019	2.33106	normal	--	--	Biological Process: fatty acid beta-oxidation (GO:0006635);;	--	--	--	--	Plant protein 1589 of unknown function (A_thal_3526)	--	S	Function unknown	hypothetical protein PAHAL_I04502 [Panicum hallii]	biological process: metabolic process (GO:0008152);; biological process: cellular process (GO:0009987);; biological process: single-organism process (GO:0044699)
CCG009959.1.gene	1.29483e-27	2.80939	up	7.70085e-31	4.11363	up	--	--	Cellular Component: plastid (GO:0009536);;	--	--	[K]	Transcription	--	--	S	Function unknown	hypothetical protein PAHAL_D00003 [Panicum hallii]	cellular component: cell (GO:0005623);; cellular component: organelle (GO:0043226);; cellular component: cell part (GO:0044464)
CCG015839.1.gene	4.91256e-32	4.23503	up	3.26122e-38	5.71162	up	--	--	Cellular Component: intracellular (GO:0005622);; Biological Process: defense response (GO:0006952);; Biological Process: signal transduction (GO:0007165);; Biological Process: regulation of cellular metabolic process (GO:0031323);; Biological Process: regulation of response to stimulus (GO:0048583);; Biological Process: organic substance biosynthetic process (GO:1901576);;	--	--	--	--	B-box zinc finger	B-box zinc finger protein 22 {ECO:0000303|PubMed:19920209} GN=T30F21.7 OS=Arabidopsis thaliana (Mouse-ear cress) PE=1 SV=2	S	Function unknown	B-box zinc finger protein 22 [Dichanthelium oligosanthes]	cellular component: cell (GO:0005623);; cellular component: cell part (GO:0044464);; biological process: response to stimulus (GO:0050896);; biological process: cellular process (GO:0009987);; biological process: biological regulation (GO:0065007);; biological process: metabolic process (GO:0008152)
CCG018148.3.gene	7.64464e-16	2.40823	up	0.00522008	1.07323	up	--	--	--	--	--	--	--	--	--	S	Function unknown	hypothetical protein SETIT_026775mg [Setaria italica]	--
CCG018727.1.gene	2.79275e-77	4.55739	up	0.000163697	3.00841	up	--	--	Biological Process: response to molecule of fungal origin (GO:0002238);; Biological Process: response to stress (GO:0006950);;	--	--	--	--	Universal stress protein family	--	S	Function unknown	ethylene-responsive protein [Zea mays]	biological process: response to stimulus (GO:0050896)
CCG020858.1.gene	1.31199e-16	2.78434	up	2.93501e-21	2.53009	up	--	--	Molecular Function: DNA binding (GO:0003677);; Cellular Component: nucleus (GO:0005634);; Biological Process: regulation of transcription, DNA-templated (GO:0006355);;	--	--	--	--	bZIP transcription factor;; Basic region leucine zipper	Basic leucine zipper 9 GN=F6A4.10 OS=Arabidopsis thaliana (Mouse-ear cress) PE=1 SV=1	S	Function unknown	bZIP transcription factor RISBZ5 [Setaria italica]	molecular function: binding (GO:0005488);; cellular component: cell (GO:0005623);; cellular component: organelle (GO:0043226);; cellular component: cell part (GO:0044464);; biological process: biological regulation (GO:0065007)
CCG021837.1.gene	1.43837e-10	2.85363	up	2.87159e-09	3.62689	up	--	--	--	--	--	--	--	Tubby C 2	Protein LURP-one-related 12 GN=At3g15810 OS=Arabidopsis thaliana (Mouse-ear cress) PE=2 SV=1	S	Function unknown	uncharacterized LOC100275527 [Zea mays]	--
CCG023946.1.gene	9.46392e-36	3.58536	up	7.42652e-09	2.6525	up	--	--	--	--	--	--	--	--	--	S	Function unknown	hypothetical protein PAHAL_C03613 [Panicum hallii]	--
CCG026648.1.gene	6.08853e-50	5.69719	up	3.64391e-98	6.90128	up	--	--	--	--	--	--	--	PB1 domain	--	S	Function unknown	hypothetical protein BAE44_0015967 [Dichanthelium oligosanthes]	--
CCG029779.1.gene	4.11036e-15	4.2489	up	0.287143	0.658265	normal	--	--	Molecular Function: methyltransferase activity (GO:0008168);; Cellular Component: cytoplasmic membrane-bounded vesicle (GO:0016023);; Biological Process: methylation (GO:0032259);;	--	--	--	--	Putative S-adenosyl-L-methionine-dependent methyltransferase;; Methyltransferase domain	--	S	Function unknown	uncharacterized protein LOC101775804 [Setaria italica]	molecular function: catalytic activity (GO:0003824);; biological process: metabolic process (GO:0008152);; cellular component: cell (GO:0005623);; cellular component: organelle (GO:0043226);; cellular component: cell part (GO:0044464)
CCG036032.1.gene	2.87552e-40	10.902	up	2.683e-35	5.95386	up	--	--	--	--	--	--	--	--	Probable beta-1,3-galactosyltransferase 20 GN=B3GALT20 OS=Arabidopsis thaliana (Mouse-ear cress) PE=2 SV=1	S	Function unknown	hypothetical protein OsJ_25428 [Oryza sativa Japonica Group]	--
CCG038013.1.gene	0.00068705	2.24223	up	4.4983e-06	3.33915	up	--	--	--	--	--	--	--	No apical meristem (NAM) protein	NAC domain-containing protein 21/22 OS=Arabidopsis thaliana (Mouse-ear cress) PE=1 SV=2	S	Function unknown	hypothetical protein PAHAL_F01273 [Panicum hallii]	--
CCG038756.1.gene	2.19928e-39	9.29312	up	7.1934e-54	5.17462	up	--	--	--	--	--	--	--	--	--	S	Function unknown	hypothetical protein BAE44_0023701 [Dichanthelium oligosanthes]	--
CCG040763.1.gene	8.42442e-09	6.33285	up	7.83336e-18	4.05611	up	--	--	Cellular Component: chloroplast (GO:0009507);; Biological Process: embryo development ending in seed dormancy (GO:0009793);;	--	--	--	--	--	--	S	Function unknown	PREDICTED: CCG-binding protein 1, partial [Oryza brachyantha]	cellular component: cell (GO:0005623);; cellular component: organelle (GO:0043226);; cellular component: cell part (GO:0044464);; biological process: reproductive process (GO:0022414);; biological process: multicellular organismal process (GO:0032501);; biological process: developmental process (GO:0032502);; biological process: single-organism process (GO:0044699)
CCG040873.1.gene	5.80466e-34	2.86288	up	2.46375e-12	4.85268	up	--	--	Cellular Component: plastid (GO:0009536);; Biological Process: positive regulation of gene expression (GO:0010628);; Biological Process: RNA metabolic process (GO:0016070);; Biological Process: developmental process (GO:0032502);; Biological Process: single-organism process (GO:0044699);;	--	--	--	--	--	--	S	Function unknown	Protein NDH-DEPENDENT CYCLIC ELECTRON FLOW 5 [Dichanthelium oligosanthes]	cellular component: cell (GO:0005623);; cellular component: organelle (GO:0043226);; cellular component: cell part (GO:0044464);; biological process: biological regulation (GO:0065007);; biological process: metabolic process (GO:0008152);; biological process: cellular process (GO:0009987);; biological process: developmental process (GO:0032502);; biological process: single-organism process (GO:00…
CCG043751.1.gene	1.09277e-36	3.40427	up	9.33949e-28	2.81188	up	--	--	Cellular Component: cytoplasmic membrane-bounded vesicle (GO:0016023);;	--	--	--	--	--	--	S	Function unknown	uncharacterized protein LOC101774632 [Setaria italica]	cellular component: cell (GO:0005623);; cellular component: organelle (GO:0043226);; cellular component: cell part (GO:0044464)
CCG044920.1.gene	3.63345e-07	2.43783	up	8.74383e-06	2.1011	up	--	--	Cellular Component: ubiquitin ligase complex (GO:0000151);; Molecular Function: ubiquitin-protein transferase activity (GO:0004842);; Cellular Component: plastid (GO:0009536);; Biological Process: protein ubiquitination (GO:0016567);; Molecular Function: heat shock protein binding (GO:0031072);; Molecular Function: unfolded protein binding (GO:0051082);;	--	--	--	--	--	--	S	Function unknown	uncharacterized protein LOC101783304 [Setaria italica]	cellular component: cell (GO:0005623);; cellular component: macromolecular complex (GO:0032991);; cellular component: cell part (GO:0044464);; molecular function: catalytic activity (GO:0003824);; biological process: metabolic process (GO:0008152);; cellular component: organelle (GO:0043226);; biological process: cellular process (GO:0009987);; molecular function: binding (GO:0005488)
CCG045220.1.gene	5.42979e-28	4.22032	up	0.000344685	3.72957	up	--	--	--	--	--	--	--	--	--	S	Function unknown	uncharacterized protein LOC101782732 [Setaria italica]	--
CCG045631.1.gene	4.33e-40	4.8974	up	8.99575e-09	2.31156	up	--	--	Cellular Component: plastid (GO:0009536);;	--	--	--	--	Protein of unknown function (DUF789)	--	S	Function unknown	hypothetical protein PAHAL_B01219 [Panicum hallii]	cellular component: cell (GO:0005623);; cellular component: organelle (GO:0043226);; cellular component: cell part (GO:0044464)
CCG047174.2.gene	5.396e-65	4.62729	up	5.68915e-16	2.7426	up	--	--	Cellular Component: mitochondrion (GO:0005739);; Cellular Component: plastid (GO:0009536);;	--	--	--	--	Protein of unknown function (DUF789)	--	S	Function unknown	hypothetical protein ZEAMMB73_Zm00001d005462 [Zea mays]	cellular component: cell (GO:0005623);; cellular component: organelle (GO:0043226);; cellular component: cell part (GO:0044464)
CCG050307.1.gene	2.11292e-37	3.17035	up	1.01014e-23	2.44298	up	--	--	Cellular Component: mitochondrion (GO:0005739);; Molecular Function: oxidoreductase activity, acting on paired donors, with incorporation or reduction of molecular oxygen, 2-oxoglutarate as one donor, and incorporation of one atom each of oxygen into both donors (GO:0016706);; Biological Process: oxidation-reduction process (GO:0055114);;	--	--	--	--	--	--	S	Function unknown	uncharacterized protein LOC8063567 [Sorghum bicolor]	cellular component: cell (GO:0005623);; cellular component: organelle (GO:0043226);; cellular component: cell part (GO:0044464);; molecular function: catalytic activity (GO:0003824);; biological process: metabolic process (GO:0008152);; biological process: single-organism process (GO:0044699)
CCG050449.1.gene	2.29314e-13	3.02013	up	3.23601e-16	4.97224	up	--	--	--	--	--	--	--	No apical meristem (NAM) protein	NAC domain-containing protein 21/22 OS=Arabidopsis thaliana (Mouse-ear cress) PE=1 SV=2	S	Function unknown	NAC domain-containing protein 21/22 [Sorghum bicolor]	--
CCG050471.1.gene	1.30831e-73	6.09057	up	8.5087e-24	3.67544	up	--	--	Molecular Function: iron ion binding (GO:0005506);; Cellular Component: plastid (GO:0009536);; Molecular Function: linoleate 13S-lipoxygenase activity (GO:0016165);; Biological Process: oxylipin biosynthetic process (GO:0031408);; Biological Process: oxidation-reduction process (GO:0055114);;	K00454|0|sita:101785224|probable linoleate 9S-lipoxygenase 5-like; K00454 lipoxygenase [EC:1.13.11.12] (A)	Linoleic acid metabolism (ko00591);; alpha-Linolenic acid metabolism (ko00592)	--	--	Lipoxygenase;; PLAT/LH2 domain	Probable linoleate 9S-lipoxygenase 5 GN=LOX1.5 OS=Solanum tuberosum (Potato) PE=2 SV=1	S	Function unknown	probable linoleate 9S-lipoxygenase 5 [Setaria italica]	molecular function: binding (GO:0005488);; cellular component: cell (GO:0005623);; cellular component: organelle (GO:0043226);; cellular component: cell part (GO:0044464);; molecular function: catalytic activity (GO:0003824);; biological process: metabolic process (GO:0008152);; biological process: single-organism process (GO:0044699);; biological process: cellular process (GO:0009987)
CCG050766.1.gene	2.75396e-08	3.48122	up	5.04557e-26	5.16796	up	--	--	Cellular Component: peroxisome (GO:0005777);; Cellular Component: integral component of membrane (GO:0016021);; Molecular Function: cellulose synthase (UDP-forming) activity (GO:0016760);; Biological Process: cellulose biosynthetic process (GO:0030244);;	--	--	[S]	Function unknown	Eukaryotic protein of unknown function (DUF829)	--	S	Function unknown	uncharacterized protein LOC101771616 [Setaria italica]	cellular component: cell (GO:0005623);; cellular component: organelle (GO:0043226);; cellular component: cell part (GO:0044464);; cellular component: membrane (GO:0016020);; cellular component: membrane part (GO:0044425);; molecular function: catalytic activity (GO:0003824);; biological process: metabolic process (GO:0008152);; biological process: cellular process (GO:0009987);; biological proces…
CCG051002.1.gene	0.000253507	2.12635	up	0.000213056	1.62013	up	--	--	--	--	--	--	--	--	F-box protein At4g00755 GN=At4g00755 OS=Arabidopsis thaliana (Mouse-ear cress) PE=2 SV=1	S	Function unknown	F-box protein At4g00755 [Setaria italica]	--
CCG051307.1.gene	3.417e-52	6.59596	up	2.38276e-15	3.875	up	--	--	Cellular Component: mitochondrion (GO:0005739);; Biological Process: regulation of metabolic process (GO:0019222);;	--	--	--	--	Mitochondrial ATPase inhibitor, IATP	--	S	Function unknown	uncharacterized protein At2g27730, mitochondrial [Sorghum bicolor]	cellular component: cell (GO:0005623);; cellular component: organelle (GO:0043226);; cellular component: cell part (GO:0044464);; biological process: biological regulation (GO:0065007)
CCG003782.1.gene	0.00239464	1.51286	up	8.06254e-06	1.30258	up	--	--	--	--	--	--	--	F-box domain;; F-box associated domain;; F-box-like	Putative F-box protein At3g17480 GN=At3g17480 OS=Arabidopsis thaliana (Mouse-ear cress) PE=3 SV=1	R	General function prediction only	F-box domain containing protein isoform X1 [Zea mays]	--
CCG006203.1.gene	1.49374e-14	2.85106	up	7.46078e-09	2.84315	up	--	--	Biological Process: response to wounding (GO:0009611);;	--	--	--	--	Phloem protein 2	F-box protein PP2-A13 GN=T27I15.150 OS=Arabidopsis thaliana (Mouse-ear cress) PE=1 SV=1	R	General function prediction only	F-box protein PP2-A13 [Dichanthelium oligosanthes]	biological process: response to stimulus (GO:0050896)
CCG006658.1.gene	2.0956e-38	4.26641	up	6.4566e-10	2.52514	up	[R]	General function prediction only	--	--	--	[S]	Function unknown	Potential Monad-binding region of RPAP3;; TPR repeat;; Tetratricopeptide repeat;; Tetratricopeptide repeat;; Tetratricopeptide repeat	Outer envelope protein 64, chloroplastic GN=MEB5.19 OS=Arabidopsis thaliana (Mouse-ear cress) PE=1 SV=1	R	General function prediction only	hypothetical protein PAHAL_C01207 [Panicum hallii]	--
CCG006919.1.gene	2.63018e-30	4.06213	up	4.74984e-25	3.11465	up	--	--	Cellular Component: cytoplasmic membrane-bounded vesicle (GO:0016023);;	--	--	[R]	General function prediction only	YT521-B-like domain	Zinc finger CCCH domain-containing protein 45 OS=Oryza sativa subsp. japonica (Rice) PE=3 SV=1	R	General function prediction only	hypothetical protein PAHAL_I01743 [Panicum hallii]	cellular component: cell (GO:0005623);; cellular component: organelle (GO:0043226);; cellular component: cell part (GO:0044464)
CCG009439.1.gene	2.58556e-27	4.05998	up	0.287672	-0.715432	normal	--	--	--	--	--	--	--	--	--	R	General function prediction only	hypothetical protein SETIT_040426mg [Setaria italica]	--
CCG012246.2.gene	3.30862e-72	6.42812	up	1.17839e-18	4.13545	up	--	--	Biological Process: response to wounding (GO:0009611);;	--	--	--	--	Phloem protein 2	F-box protein PP2-A13 GN=T27I15.150 OS=Arabidopsis thaliana (Mouse-ear cress) PE=1 SV=1	R	General function prediction only	PREDICTED: F-box protein PP2-A13-like [Oryza brachyantha]	biological process: response to stimulus (GO:0050896)
CCG015511.1.gene	9.06933e-79	4.37131	up	1.16743e-16	3.60777	up	--	--	--	--	--	[R]	General function prediction only	Domain of unknown function (DUF814)	--	R	General function prediction only	coiled-coil domain-containing protein 25-like [Sorghum bicolor]	--
CCG015960.1.gene	1.18197e-131	8.68802	up	0.863242	0.102347	normal	--	--	--	--	--	--	--	Protein of unknown function (DUF295)	--	R	General function prediction only	hypothetical protein PAHAL_I02781 [Panicum hallii]	--
CCG026303.1.gene	3.50458e-106	5.2877	up	4.59167e-07	2.87826	up	--	--	Cellular Component: extracellular region (GO:0005576);; Cellular Component: plant-type cell wall (GO:0009505);; Cellular Component: membrane (GO:0016020);; Cellular Component: cytoplasmic membrane-bounded vesicle (GO:0016023);;	--	--	--	--	Pollen allergen;; Rare lipoprotein A (RlpA)-like double-psi beta-barrel	Expansin-like A2 (Precursor) GN=OSJNBb0015I11.10 OS=Oryza sativa subsp. japonica (Rice) PE=2 SV=1	R	General function prediction only	hypothetical protein SETIT_037029mg [Setaria italica]	cellular component: extracellular region (GO:0005576);; cellular component: cell (GO:0005623);; cellular component: cell part (GO:0044464);; cellular component: membrane (GO:0016020);; cellular component: organelle (GO:0043226)
CCG028585.1.gene	9.85639e-21	3.93818	up	2.31456e-13	2.7025	up	[R]	General function prediction only	Biological Process: metabolic process (GO:0008152);; Molecular Function: hydrolase activity (GO:0016787);;	K07025|4.821e-145|osa:4333827|Os03g0701200; K07025 putative hydrolase of the HAD superfamily (A)	--	[R]	General function prediction only	Haloacid dehalogenase-like hydrolase;; HAD-hyrolase-like	--	R	General function prediction only	suppressor of disruption of TFIIS isoform X2 [Setaria italica]	biological process: metabolic process (GO:0008152);; molecular function: catalytic activity (GO:0003824)
CCG028936.1.gene	1.30454e-17	5.73452	up	2.45541e-05	2.90779	up	[GEPR]	Carbohydrate transport and metabolism;; Amino acid transport and metabolism;; Inorganic ion transport and metabolism;; General function prediction only	Cellular Component: integral component of membrane (GO:0016021);; Molecular Function: transmembrane transporter activity (GO:0022857);; Biological Process: transmembrane transport (GO:0055085);;	--	--	[R]	General function prediction only	Sugar (and other) transporter;; Major Facilitator Superfamily	Organic cation/carnitine transporter 2 GN=YUP8H12R.2 OS=Arabidopsis thaliana (Mouse-ear cress) PE=2 SV=1	R	General function prediction only	organic cation/carnitine transporter 2-like [Aegilops tauschii subsp. tauschii]	cellular component: membrane (GO:0016020);; cellular component: membrane part (GO:0044425);; molecular function: transporter activity (GO:0005215);; biological process: localization (GO:0051179);; biological process: cellular process (GO:0009987);; biological process: single-organism process (GO:0044699)
CCG031598.3.gene	4.15594e-165	10.0555	up	7.44019e-32	6.85592	up	--	--	Molecular Function: hydrolase activity, hydrolyzing O-glycosyl compounds (GO:0004553);; Biological Process: metabolic process (GO:0008152);; Biological Process: response to cold (GO:0009409);; Cellular Component: plasmodesma (GO:0009506);; Cellular Component: chloroplast (GO:0009507);; Biological Process: response to sucrose (GO:0009744);; Biological Process: response to fructose (GO:0009750);; M…	K06617|0|sita:101772138|probable galactinol--sucrose galactosyltransferase 6-like; K06617 raffinose synthase [EC:2.4.1.82] (A)	Galactose metabolism (ko00052)	--	--	Raffinose synthase or seed imbibition protein Sip1	Probable galactinol--sucrose galactosyltransferase 6 GN=F5O24.140 OS=Arabidopsis thaliana (Mouse-ear cress) PE=2 SV=2	R	General function prediction only	hypothetical protein PAHAL_F02282 [Panicum hallii]	molecular function: catalytic activity (GO:0003824);; biological process: metabolic process (GO:0008152);; biological process: response to stimulus (GO:0050896);; cellular component: cell junction (GO:0030054);; cellular component: cell (GO:0005623);; cellular component: organelle (GO:0043226);; cellular component: cell part (GO:0044464)
CCG035657.1.gene	1.92868e-54	9.85908	up	8.39618e-98	6.52291	up	--	--	Molecular Function: hydrolase activity, hydrolyzing O-glycosyl compounds (GO:0004553);; Biological Process: metabolic process (GO:0008152);; Biological Process: response to cold (GO:0009409);; Cellular Component: plasmodesma (GO:0009506);; Cellular Component: chloroplast (GO:0009507);; Biological Process: response to sucrose (GO:0009744);; Biological Process: response to fructose (GO:0009750);; M…	K06617|0|sita:101772138|probable galactinol--sucrose galactosyltransferase 6-like; K06617 raffinose synthase [EC:2.4.1.82] (A)	Galactose metabolism (ko00052)	--	--	Raffinose synthase or seed imbibition protein Sip1	Probable galactinol--sucrose galactosyltransferase 6 GN=F5O24.140 OS=Arabidopsis thaliana (Mouse-ear cress) PE=2 SV=2	R	General function prediction only	putative galactinol--sucrose galactosyltransferase 6 [Dichanthelium oligosanthes]	molecular function: catalytic activity (GO:0003824);; biological process: metabolic process (GO:0008152);; biological process: response to stimulus (GO:0050896);; cellular component: cell junction (GO:0030054);; cellular component: cell (GO:0005623);; cellular component: organelle (GO:0043226);; cellular component: cell part (GO:0044464)
CCG035658.1.gene	2.67675e-195	8.75495	up	5.40184e-147	6.31173	up	--	--	Molecular Function: hydrolase activity, hydrolyzing O-glycosyl compounds (GO:0004553);; Biological Process: metabolic process (GO:0008152);; Biological Process: response to cold (GO:0009409);; Cellular Component: plasmodesma (GO:0009506);; Cellular Component: chloroplast (GO:0009507);; Biological Process: response to sucrose (GO:0009744);; Biological Process: response to fructose (GO:0009750);; M…	K06617|0|sita:101772138|probable galactinol--sucrose galactosyltransferase 6-like; K06617 raffinose synthase [EC:2.4.1.82] (A)	Galactose metabolism (ko00052)	--	--	Raffinose synthase or seed imbibition protein Sip1	Probable galactinol--sucrose galactosyltransferase 6 GN=F5O24.140 OS=Arabidopsis thaliana (Mouse-ear cress) PE=2 SV=2	R	General function prediction only	hypothetical protein PAHAL_F02282 [Panicum hallii]	molecular function: catalytic activity (GO:0003824);; biological process: metabolic process (GO:0008152);; biological process: response to stimulus (GO:0050896);; cellular component: cell junction (GO:0030054);; cellular component: cell (GO:0005623);; cellular component: organelle (GO:0043226);; cellular component: cell part (GO:0044464)
CCG036033.1.gene	3.73397e-10	3.86277	up	5.62673e-36	6.68906	up	--	--	Cellular Component: cell wall (GO:0005618);; Cellular Component: vacuole (GO:0005773);; Cellular Component: plasma membrane (GO:0005886);; Biological Process: carbohydrate metabolic process (GO:0005975);; Biological Process: response to cold (GO:0009409);; Biological Process: response to bacterium (GO:0009617);; Biological Process: response to salt stress (GO:0009651);; Biological Process: defens…	--	--	--	--	Glycosyl hydrolases family 17	Lichenase-2 (Precursor; Fragment) OS=Hordeum vulgare (Barley) PE=1 SV=1	R	General function prediction only	Lichenase-2 [Dichanthelium oligosanthes]	cellular component: cell (GO:0005623);; cellular component: cell part (GO:0044464);; cellular component: organelle (GO:0043226);; cellular component: membrane (GO:0016020);; biological process: metabolic process (GO:0008152);; biological process: response to stimulus (GO:0050896);; biological process: multi-organism process (GO:0051704);; biological process: immune system process (GO:0002376);; m…
CCG036194.1.gene	2.94416e-29	3.95828	up	2.05056e-96	6.86912	up	--	--	Cellular Component: cell wall (GO:0005618);; Cellular Component: vacuole (GO:0005773);; Cellular Component: plasma membrane (GO:0005886);; Biological Process: carbohydrate metabolic process (GO:0005975);; Biological Process: response to cold (GO:0009409);; Biological Process: response to bacterium (GO:0009617);; Biological Process: response to salt stress (GO:0009651);; Biological Process: defens…	--	--	--	--	Glycosyl hydrolases family 17	Lichenase-2 (Precursor; Fragment) OS=Hordeum vulgare (Barley) PE=1 SV=1	R	General function prediction only	lichenase-2 precursor [Zea mays]	cellular component: cell (GO:0005623);; cellular component: cell part (GO:0044464);; cellular component: organelle (GO:0043226);; cellular component: membrane (GO:0016020);; biological process: metabolic process (GO:0008152);; biological process: response to stimulus (GO:0050896);; biological process: multi-organism process (GO:0051704);; biological process: immune system process (GO:0002376);; m…
CCG036211.1.gene	7.74968e-28	3.89914	up	0.000509776	1.91348	up	--	--	Biological Process: induced systemic resistance (GO:0009682);; Biological Process: response to ethylene (GO:0009723);; Cellular Component: cytoplasmic membrane-bounded vesicle (GO:0016023);;	--	--	--	--	Thaumatin family	Thaumatin-like protein 1 (Precursor) GN=TL1 OS=Pyrus pyrifolia (Chinese pear) PE=1 SV=1	R	General function prediction only	hypothetical protein PAHAL_F00441 [Panicum hallii]	biological process: immune system process (GO:0002376);; biological process: response to stimulus (GO:0050896);; biological process: multi-organism process (GO:0051704);; cellular component: cell (GO:0005623);; cellular component: organelle (GO:0043226);; cellular component: cell part (GO:0044464)
CCG038643.1.gene	2.57369e-51	6.97951	up	1.60433e-18	5.48392	up	[GEPR]	Carbohydrate transport and metabolism;; Amino acid transport and metabolism;; Inorganic ion transport and metabolism;; General function prediction only	Cellular Component: vacuole (GO:0005773);; Cellular Component: plasma membrane (GO:0005886);; Biological Process: carbohydrate transport (GO:0008643);; Cellular Component: integral component of membrane (GO:0016021);; Molecular Function: substrate-specific transmembrane transporter activity (GO:0022891);; Biological Process: transmembrane transport (GO:0055085);;	K08145|0|bdi:100837678|sugar transporter ERD6-like 4; K08145 MFS transporter, SP family, solute carrier family 2 (facilitated glucose transporter), member 8 (A)	--	[R]	General function prediction only	Sugar (and other) transporter;; Major Facilitator Superfamily	Sugar transporter ERD6-like 6 GN=At1g75220 OS=Arabidopsis thaliana (Mouse-ear cress) PE=1 SV=1	R	General function prediction only	PREDICTED: sugar transporter ERD6-like 4 [Brachypodium distachyon]	cellular component: cell (GO:0005623);; cellular component: organelle (GO:0043226);; cellular component: cell part (GO:0044464);; cellular component: membrane (GO:0016020);; biological process: single-organism process (GO:0044699);; biological process: localization (GO:0051179);; cellular component: membrane part (GO:0044425);; molecular function: transporter activity (GO:0005215);; biological pr…
CCG039259.1.gene	1.75221e-219	7.64886	up	2.02419e-11	4.00769	up	--	--	Molecular Function: iron ion binding (GO:0005506);; Cellular Component: cytoplasm (GO:0005737);; Biological Process: syncytium formation (GO:0006949);; Biological Process: inositol catabolic process (GO:0019310);; Biological Process: L-ascorbic acid biosynthetic process (GO:0019853);; Molecular Function: inositol oxygenase activity (GO:0050113);; Biological Process: oxidation-reduction process (G…	K00469|0|sita:101786191|probable inositol oxygenase-like; K00469 inositol oxygenase [EC:1.13.99.1] (A)	Ascorbate and aldarate metabolism (ko00053);; Inositol phosphate metabolism (ko00562)	[R]	General function prediction only	Family of unknown function (DUF706)	Probable inositol oxygenase OS=Oryza sativa subsp. japonica (Rice) PE=2 SV=1	R	General function prediction only	putative inositol oxygenase [Dichanthelium oligosanthes]	molecular function: binding (GO:0005488);; cellular component: cell (GO:0005623);; cellular component: cell part (GO:0044464);; biological process: cellular process (GO:0009987);; biological process: developmental process (GO:0032502);; biological process: single-organism process (GO:0044699);; biological process: metabolic process (GO:0008152);; molecular function: catalytic activity (GO:0003824)
CCG042912.1.gene	2.67675e-195	8.58484	up	1.18559e-19	5.61001	up	--	--	Molecular Function: hydrolase activity, hydrolyzing O-glycosyl compounds (GO:0004553);; Biological Process: metabolic process (GO:0008152);; Molecular Function: galactinol-sucrose galactosyltransferase activity (GO:0047274);;	K06617|0|sbi:SORBI_07g028620|SORBIDRAFT_07g028620, Sb07g028620; hypothetical protein; K06617 raffinose synthase [EC:2.4.1.82] (A)	Galactose metabolism (ko00052)	--	--	Raffinose synthase or seed imbibition protein Sip1	Probable galactinol--sucrose galactosyltransferase 1 OS=Arabidopsis thaliana (Mouse-ear cress) PE=2 SV=1	R	General function prediction only	probable galactinol--sucrose galactosyltransferase 1 isoform X2 [Sorghum bicolor]	molecular function: catalytic activity (GO:0003824);; biological process: metabolic process (GO:0008152)
CCG043265.1.gene	1.29908e-24	3.21052	up	1.61268e-19	3.15195	up	--	--	--	--	--	[R]	General function prediction only	Kelch motif;; Kelch motif;; Galactose oxidase, central domain	F-box/kelch-repeat protein OR23 GN=OR23 OS=Arabidopsis thaliana (Mouse-ear cress) PE=2 SV=1	R	General function prediction only	F-box/kelch-repeat protein OR23 [Setaria italica]	--
CCG048294.1.gene	3.6899e-15	2.31144	up	5.46691e-14	2.14751	up	--	--	Biological Process: response to wounding (GO:0009611);;	--	--	--	--	Phloem protein 2	F-box protein PP2-A13 GN=T27I15.150 OS=Arabidopsis thaliana (Mouse-ear cress) PE=1 SV=1	R	General function prediction only	unknown [Zea mays]	biological process: response to stimulus (GO:0050896)
CCG009672.1.gene	0.0385075	3.97001	normal	5.37829e-61	4.76336	up	[P]	Inorganic ion transport and metabolism	--	--	--	[P]	Inorganic ion transport and metabolism	Rhodanese-like domain	Thiosulfate sulfurtransferase 18 GN=STR18 OS=Arabidopsis thaliana (Mouse-ear cress) PE=1 SV=1	P	Inorganic ion transport and metabolism	thiosulfate sulfurtransferase 18 [Setaria italica]	--
CCG013582.1.gene	3.07784e-55	5.20532	up	7.86357e-35	3.31884	up	--	--	Biological Process: sulfate assimilation (GO:0000103);; Molecular Function: selenium binding (GO:0008430);; Biological Process: polar nucleus fusion (GO:0010197);; Biological Process: response to hydrogen peroxide (GO:0042542);; Biological Process: response to cadmium ion (GO:0046686);; Biological Process: cellular response to selenium ion (GO:0071291);;	K17285|0|zma:100192654|pco084514(44); LOC100192654; K17285 selenium-binding protein 1 (A)	--	[P]	Inorganic ion transport and metabolism	56kDa selenium binding protein (SBP56);; RNA recognition motif. (a.k.a. RRM, RBD, or RNP domain);; RNA recognition motif (a.k.a. RRM, RBD, or RNP domain)	Selenium-binding protein 1 GN=SBP1 OS=Arabidopsis thaliana (Mouse-ear cress) PE=1 SV=1	P	Inorganic ion transport and metabolism	hypothetical protein PAHAL_E00543 [Panicum hallii]	biological process: metabolic process (GO:0008152);; biological process: cellular process (GO:0009987);; molecular function: binding (GO:0005488);; biological process: cellular component organization or biogenesis (GO:0071840);; biological process: response to stimulus (GO:0050896)
CCG037981.2.gene	5.19377e-12	1.97373	up	3.14987e-61	3.44994	up	--	--	Cellular Component: plasma membrane (GO:0005886);; Cellular Component: plasmodesma (GO:0009506);; Molecular Function: transmembrane transporter activity (GO:0022857);; Biological Process: transmembrane transport (GO:0055085);;	--	--	[F]	Nucleotide transport and metabolism	Permease family	Nucleobase-ascorbate transporter 3 GN=NAT3 OS=Arabidopsis thaliana (Mouse-ear cress) PE=2 SV=2	P	Inorganic ion transport and metabolism	hypothetical protein PAHAL_C04538 [Panicum hallii]	cellular component: cell (GO:0005623);; cellular component: membrane (GO:0016020);; cellular component: cell part (GO:0044464);; cellular component: cell junction (GO:0030054);; molecular function: transporter activity (GO:0005215);; biological process: localization (GO:0051179);; biological process: cellular process (GO:0009987);; biological process: single-organism process (GO:0044699)
CCG049068.1.gene	2.09238e-63	5.30039	up	3.33207e-47	4.28343	up	[P]	Inorganic ion transport and metabolism	Molecular Function: catalase activity (GO:0004096);; Cellular Component: cell wall (GO:0005618);; Cellular Component: mitochondrion (GO:0005739);; Cellular Component: vacuole (GO:0005773);; Cellular Component: plasma membrane (GO:0005886);; Biological Process: cellular response to nitrogen starvation (GO:0006995);; Biological Process: cell death (GO:0008219);; Biological Process: response to cold…	K03781|0|sita:101780682|catalase isozyme 1-like; K03781 catalase [EC:1.11.1.6] (A)	Tryptophan metabolism (ko00380);; Glyoxylate and dicarboxylate metabolism (ko00630);; Peroxisome (ko04146)	[P]	Inorganic ion transport and metabolism	Catalase;; Catalase-related immune-responsive	Catalase isozyme B GN=CATB OS=Oryza sativa subsp. indica (Rice) PE=2 SV=2	P	Inorganic ion transport and metabolism	hypothetical protein PAHAL_D00225 [Panicum hallii]	molecular function: catalytic activity (GO:0003824);; molecular function: antioxidant activity (GO:0016209);; biological process: metabolic process (GO:0008152);; biological process: single-organism process (GO:0044699);; cellular component: cell (GO:0005623);; cellular component: cell part (GO:0044464);; cellular component: organelle (GO:0043226);; cellular component: membrane (GO:0016020);; bio…
CCG052749.1.gene	2.13711e-59	6.17484	up	1.15774e-05	1.27359	up	--	--	Molecular Function: calcium ion binding (GO:0005509);; Cellular Component: integral component of membrane (GO:0016021);; Biological Process: transmembrane transport (GO:0055085);;	--	--	--	--	Sodium/calcium exchanger protein;; EF-hand domain pair	--	P	Inorganic ion transport and metabolism	PREDICTED: uncharacterized protein LOC100838274 [Brachypodium distachyon]	molecular function: binding (GO:0005488);; cellular component: membrane (GO:0016020);; cellular component: membrane part (GO:0044425);; biological process: cellular process (GO:0009987);; biological process: single-organism process (GO:0044699);; biological process: localization (GO:0051179)
CCG011336.4.gene	6.45623e-27	4.13986	up	0.1769	0.533313	normal	--	--	Cellular Component: nucleus (GO:0005634);; Biological Process: response to nutrient (GO:0007584);; Cellular Component: plastid (GO:0009536);; Biological Process: response to wounding (GO:0009611);; Biological Process: response to blue light (GO:0009637);; Biological Process: response to abscisic acid (GO:0009737);; Biological Process: phloem or xylem histogenesis (GO:0010087);; Biological Process…	--	--	[U]	Intracellular trafficking, secretion, and vesicular transport	Endonuclease/Exonuclease/phosphatase family	Type II inositol 1,4,5-trisphosphate 5-phosphatase FRA3 GN=FRA3 OS=Arabidopsis thaliana (Mouse-ear cress) PE=1 SV=2	U	Intracellular trafficking, secretion, and vesicular transport	hypothetical protein PAHAL_F00681 [Panicum hallii]	cellular component: cell (GO:0005623);; cellular component: organelle (GO:0043226);; cellular component: cell part (GO:0044464);; biological process: response to stimulus (GO:0050896);; biological process: developmental process (GO:0032502);; biological process: cellular process (GO:0009987);; biological process: signaling (GO:0023052);; biological process: single-organism process (GO:0044699);; …
CCG015262.1.gene	1.97636e-41	3.4875	up	7.24582e-19	3.0279	up	--	--	--	K12184|1.44047e-125|sbi:SORBI_03g036440|SORBIDRAFT_03g036440, Sb03g036440; hypothetical protein; K12184 ESCRT-I complex subunit VPS28 (A)	Endocytosis (ko04144)	[U]	Intracellular trafficking, secretion, and vesicular transport	VPS28 protein	Vacuolar protein sorting-associated protein 28 homolog 2 GN=VPS28-2 OS=Arabidopsis thaliana (Mouse-ear cress) PE=1 SV=2	U	Intracellular trafficking, secretion, and vesicular transport	vacuolar protein sorting-associated protein 28 homolog 1 [Sorghum bicolor]	--
CCG024547.1.gene	4.38553e-16	1.88382	up	5.62902e-06	1.15194	up	--	--	Molecular Function: transcription corepressor activity (GO:0003714);; Cellular Component: peroxisomal membrane (GO:0005778);; Biological Process: protein import into peroxisome matrix (GO:0016558);; Biological Process: negative regulation of transcription, DNA-templated (GO:0045892);;	K13343|1.84435e-180|zma:100283640|pco110845; LOC100283640; K13343 peroxin-14 (A)	Peroxisome (ko04146)	[MOU]	Cell wall/membrane/envelope biogenesis;; Posttranslational modification, protein turnover, chaperones;; Intracellular trafficking, secretion, and vesicular transport	Peroxisomal membrane anchor protein (Pex14p) conserved region	Peroxisomal membrane protein PEX14 GN=MQB2.13 OS=Arabidopsis thaliana (Mouse-ear cress) PE=1 SV=2	U	Intracellular trafficking, secretion, and vesicular transport	hypothetical protein PAHAL_C01651 [Panicum hallii]	molecular function: protein binding transcription factor activity (GO:0000988);; biological process: biological regulation (GO:0065007);; cellular component: cell (GO:0005623);; cellular component: membrane (GO:0016020);; cellular component: organelle (GO:0043226);; cellular component: organelle part (GO:0044422);; cellular component: cell part (GO:0044464);; biological process: cellular process …
CCG006638.1.gene	2.58824e-24	3.50368	up	8.88316e-64	5.37125	up	[I]	Lipid transport and metabolism	Molecular Function: ATP binding (GO:0005524);; Cellular Component: mitochondrial matrix (GO:0005759);; Biological Process: leucine catabolic process (GO:0006552);; Molecular Function: isovaleryl-CoA dehydrogenase activity (GO:0008470);; Biological Process: response to sucrose (GO:0009744);; Biological Process: response to fructose (GO:0009750);; Molecular Function: flavin adenine dinucleotide bin…	K00253|0|obr:102702468|isovaleryl-CoA dehydrogenase, mitochondrial-like; K00253 isovaleryl-CoA dehydrogenase [EC:1.3.8.4] (A)	Valine, leucine and isoleucine degradation (ko00280)	[EI]	Amino acid transport and metabolism;; Lipid transport and metabolism	Acyl-CoA dehydrogenase, C-terminal domain;; Acyl-CoA dehydrogenase, N-terminal domain;; Acyl-CoA dehydrogenase, C-terminal domain;; Acyl-CoA dehydrogenase, middle domain;; Acyl-CoA dehydrogenase, N-terminal domain	Isovaleryl-CoA dehydrogenase, mitochondrial (Precursor) OS=Oryza sativa subsp. japonica (Rice) PE=2 SV=2	I	Lipid transport and metabolism	Isovaleryl-CoA dehydrogenase, mitochondrial [Dichanthelium oligosanthes]	molecular function: binding (GO:0005488);; cellular component: cell (GO:0005623);; cellular component: membrane-enclosed lumen (GO:0031974);; cellular component: organelle (GO:0043226);; cellular component: organelle part (GO:0044422);; cellular component: cell part (GO:0044464);; biological process: metabolic process (GO:0008152);; biological process: cellular process (GO:0009987);; biological p…
CCG016186.1.gene	2.06403e-123	7.41452	up	7.05985e-16	4.35735	up	[I]	Lipid transport and metabolism	Molecular Function: acyl-CoA dehydrogenase activity (GO:0003995);; Molecular Function: acyl-CoA oxidase activity (GO:0003997);; Cellular Component: peroxisome (GO:0005777);; Biological Process: fatty acid beta-oxidation (GO:0006635);; Biological Process: embryo development ending in seed dormancy (GO:0009793);; Molecular Function: flavin adenine dinucleotide binding (GO:0050660);;	K00232|0|sita:101774257|acyl-coenzyme A oxidase 4, peroxisomal-like; K00232 acyl-CoA oxidase [EC:1.3.3.6] (A)	Fatty acid degradation (ko00071);; alpha-Linolenic acid metabolism (ko00592);; Biosynthesis of unsaturated fatty acids (ko01040);; Fatty acid metabolism (ko01212);; Peroxisome (ko04146)	[E]	Amino acid transport and metabolism	Acyl-CoA dehydrogenase, N-terminal domain;; Acyl-CoA dehydrogenase, C-terminal domain;; Acyl-CoA dehydrogenase, middle domain	Acyl-coenzyme A oxidase 4, peroxisomal GN=ACX4 OS=Arabidopsis thaliana (Mouse-ear cress) PE=1 SV=1	I	Lipid transport and metabolism	acyl-coenzyme A oxidase 4, peroxisomal [Setaria italica]	molecular function: catalytic activity (GO:0003824);; biological process: metabolic process (GO:0008152);; biological process: single-organism process (GO:0044699);; cellular component: cell (GO:0005623);; cellular component: organelle (GO:0043226);; cellular component: cell part (GO:0044464);; biological process: cellular process (GO:0009987);; biological process: reproductive process (GO:002241…
CCG021001.1.gene	5.93475e-31	5.02736	up	1.94173e-16	4.21472	up	[I]	Lipid transport and metabolism	Biological Process: long-chain fatty acid metabolic process (GO:0001676);; Molecular Function: acyl-CoA dehydrogenase activity (GO:0003995);; Molecular Function: acyl-CoA oxidase activity (GO:0003997);; Cellular Component: peroxisome (GO:0005777);; Biological Process: fatty acid beta-oxidation (GO:0006635);; Biological Process: response to cytokinin (GO:0009735);; Biological Process: proteasome-m…	K00232|0|sita:101769443|acyl-coenzyme A oxidase 2, peroxisomal-like; K00232 acyl-CoA oxidase [EC:1.3.3.6] (A)	Fatty acid degradation (ko00071);; alpha-Linolenic acid metabolism (ko00592);; Biosynthesis of unsaturated fatty acids (ko01040);; Fatty acid metabolism (ko01212);; Peroxisome (ko04146)	[IQ]	Lipid transport and metabolism;; Secondary metabolites biosynthesis, transport and catabolism	Acyl-CoA oxidase;; Acyl-CoA dehydrogenase, middle domain	Acyl-coenzyme A oxidase 2, peroxisomal (Precursor) GN=ACX2 OS=Arabidopsis thaliana (Mouse-ear cress) PE=1 SV=2	I	Lipid transport and metabolism	acyl-coenzyme A oxidase 2, peroxisomal [Setaria italica]	biological process: metabolic process (GO:0008152);; biological process: cellular process (GO:0009987);; biological process: single-organism process (GO:0044699);; molecular function: catalytic activity (GO:0003824);; cellular component: cell (GO:0005623);; cellular component: organelle (GO:0043226);; cellular component: cell part (GO:0044464);; biological process: response to stimulus (GO:005089…
CCG033430.1.gene	0.101296	0.661513	normal	2.95117e-08	2.05015	up	--	--	Cellular Component: vacuole (GO:0005773);; Biological Process: response to wounding (GO:0009611);;	--	--	[I]	Lipid transport and metabolism	--	--	I	Lipid transport and metabolism	uncharacterized protein LOC101765043 [Setaria italica]	cellular component: cell (GO:0005623);; cellular component: organelle (GO:0043226);; cellular component: cell part (GO:0044464);; biological process: response to stimulus (GO:0050896)
CCG020661.1.gene	4.19749e-14	3.09611	up	0.00688409	1.59357	up	--	--	Molecular Function: triglyceride lipase activity (GO:0004806);; Biological Process: lipid metabolic process (GO:0006629);; Cellular Component: cytoplasmic membrane-bounded vesicle (GO:0016023);;	--	--	[IOT]	Lipid transport and metabolism;; Posttranslational modification, protein turnover, chaperones;; Signal transduction mechanisms	Plant invertase/pectin methylesterase inhibitor;; Lipase (class 3)	--	IOT	Lipid transport and metabolism;; Posttranslational modification, protein turnover, chaperones;; Signal transduction mechanisms	hypothetical protein PAHAL_A01103 [Panicum hallii]	molecular function: catalytic activity (GO:0003824);; biological process: metabolic process (GO:0008152);; biological process: single-organism process (GO:0044699);; cellular component: cell (GO:0005623);; cellular component: organelle (GO:0043226);; cellular component: cell part (GO:0044464)
CCG003810.1.gene	2.6635e-12	5.00427	up	5.38921e-27	1.99164	up	[O]	Posttranslational modification, protein turnover, chaperones	Molecular Function: ATP binding (GO:0005524);; Cellular Component: cell wall (GO:0005618);; Cellular Component: nucleolus (GO:0005730);; Cellular Component: mitochondrion (GO:0005739);; Cellular Component: cytosol (GO:0005829);; Cellular Component: plasma membrane (GO:0005886);; Biological Process: protein folding (GO:0006457);; Biological Process: defense response (GO:0006952);; Biological Proce…	K04079|8.32538e-130|obr:102721857|heat shock protein 81-1-like; K04079 molecular chaperone HtpG (A)	Protein processing in endoplasmic reticulum (ko04141);; Plant-pathogen interaction (ko04626)	[O]	Posttranslational modification, protein turnover, chaperones	Hsp90 protein;; Histidine kinase-, DNA gyrase B-, and HSP90-like ATPase;; Histidine kinase-, DNA gyrase B-, and HSP90-like ATPase	Heat shock protein 81-1 OS=Oryza sativa subsp. japonica (Rice) PE=3 SV=2	O	Posttranslational modification, protein turnover, chaperones	Heat shock protein Hsp90 family [Macleaya cordata]	molecular function: binding (GO:0005488);; cellular component: cell (GO:0005623);; cellular component: cell part (GO:0044464);; cellular component: organelle (GO:0043226);; cellular component: organelle part (GO:0044422);; cellular component: membrane (GO:0016020);; biological process: metabolic process (GO:0008152);; biological process: cellular process (GO:0009987);; biological process: respons…
CCG004068.1.gene	7.76515e-34	5.93594	up	6.87465e-07	3.79874	up	[O]	Posttranslational modification, protein turnover, chaperones	Cellular Component: mitochondrion (GO:0005739);; Cellular Component: peroxisomal matrix (GO:0005782);; Biological Process: protein folding (GO:0006457);; Biological Process: response to heat (GO:0009408);; Biological Process: response to high light intensity (GO:0009644);; Biological Process: response to hydrogen peroxide (GO:0042542);;	K13993|1.469e-53|sbi:SORBI_10g009090|SORBIDRAFT_10g009090, Sb10g009090; hypothetical protein; K13993 HSP20 family protein (A)	Protein processing in endoplasmic reticulum (ko04141)	[O]	Posttranslational modification, protein turnover, chaperones	Hsp20/alpha crystallin family	16.0 kDa heat shock protein, peroxisomal OS=Oryza sativa subsp. japonica (Rice) PE=2 SV=1	O	Posttranslational modification, protein turnover, chaperones	16.0 kDa heat shock protein, peroxisomal [Sorghum bicolor]	cellular component: cell (GO:0005623);; cellular component: organelle (GO:0043226);; cellular component: cell part (GO:0044464);; cellular component: membrane-enclosed lumen (GO:0031974);; cellular component: organelle part (GO:0044422);; biological process: metabolic process (GO:0008152);; biological process: cellular process (GO:0009987);; biological process: response to stimulus (GO:0050896)
CCG006483.1.gene	4.07578e-17	6.42462	up	0.684597	0.890003	normal	--	--	Biological Process: protein folding (GO:0006457);; Cellular Component: chloroplast (GO:0009507);; Biological Process: heat acclimation (GO:0010286);;	K13993|1.35758e-127|sita:101770422|26.7 kDa heat shock protein, chloroplastic-like; K13993 HSP20 family protein (A)	Protein processing in endoplasmic reticulum (ko04141)	[O]	Posttranslational modification, protein turnover, chaperones	Hsp20/alpha crystallin family	26.7 kDa heat shock protein, chloroplastic (Precursor) GN=OsJ_10121 OS=Oryza sativa subsp. japonica (Rice) PE=2 SV=1	O	Posttranslational modification, protein turnover, chaperones	26.7 kDa heat shock protein, chloroplastic [Setaria italica]	biological process: metabolic process (GO:0008152);; biological process: cellular process (GO:0009987);; cellular component: cell (GO:0005623);; cellular component: organelle (GO:0043226);; cellular component: cell part (GO:0044464);; biological process: response to stimulus (GO:0050896)
CCG006772.1.gene	3.12352e-24	4.40077	up	0.0190506	2.1854	normal	[O]	Posttranslational modification, protein turnover, chaperones	Cellular Component: cytoplasm (GO:0005737);; Biological Process: protein folding (GO:0006457);; Biological Process: hyperosmotic response (GO:0006972);; Biological Process: response to heat (GO:0009408);; Biological Process: response to high light intensity (GO:0009644);; Biological Process: response to hydrogen peroxide (GO:0042542);; Molecular Function: unfolded protein binding (GO:0051082);;	K13993|6.09117e-55|bdi:100837857|17.5 kDa class II heat shock protein; K13993 HSP20 family protein (A)	Protein processing in endoplasmic reticulum (ko04141)	[O]	Posttranslational modification, protein turnover, chaperones	Hsp20/alpha crystallin family	17.5 kDa class II heat shock protein OS=Zea mays (Maize) PE=2 SV=1	O	Posttranslational modification, protein turnover, chaperones	hypothetical protein PAHAL_E04246 [Panicum hallii]	cellular component: cell (GO:0005623);; cellular component: cell part (GO:0044464);; biological process: metabolic process (GO:0008152);; biological process: cellular process (GO:0009987);; biological process: response to stimulus (GO:0050896);; molecular function: binding (GO:0005488)
CCG007510.1.gene	1.02127e-14	3.26735	up	1.18824e-18	4.49491	up	[O]	Posttranslational modification, protein turnover, chaperones	Cellular Component: mitochondrion (GO:0005739);; Cellular Component: peroxisomal matrix (GO:0005782);; Biological Process: protein folding (GO:0006457);; Biological Process: response to heat (GO:0009408);; Biological Process: response to high light intensity (GO:0009644);; Biological Process: response to hydrogen peroxide (GO:0042542);;	K13993|9.3991e-64|sbi:SORBI_10g009090|SORBIDRAFT_10g009090, Sb10g009090; hypothetical protein; K13993 HSP20 family protein (A)	Protein processing in endoplasmic reticulum (ko04141)	[O]	Posttranslational modification, protein turnover, chaperones	Hsp20/alpha crystallin family	16.0 kDa heat shock protein, peroxisomal OS=Oryza sativa subsp. japonica (Rice) PE=2 SV=1	O	Posttranslational modification, protein turnover, chaperones	Class I heat shock protein 3 [Zea mays]	cellular component: cell (GO:0005623);; cellular component: organelle (GO:0043226);; cellular component: cell part (GO:0044464);; cellular component: membrane-enclosed lumen (GO:0031974);; cellular component: organelle part (GO:0044422);; biological process: metabolic process (GO:0008152);; biological process: cellular process (GO:0009987);; biological process: response to stimulus (GO:0050896)
CCG009345.1.gene	1.32201e-40	4.42326	up	2.68428e-24	3.87623	up	--	--	Cellular Component: cytoplasm (GO:0005737);; Biological Process: response to heat (GO:0009408);; Biological Process: response to salt stress (GO:0009651);; Molecular Function: Hsp70 protein binding (GO:0030544);;	K09562|0|sbi:SORBI_01g039780|SORBIDRAFT_01g039780, Sb01g039780; hypothetical protein; K09562 hsp70-interacting protein (A)	Protein processing in endoplasmic reticulum (ko04141)	[O]	Posttranslational modification, protein turnover, chaperones	Armadillo/beta-catenin-like repeat	--	O	Posttranslational modification, protein turnover, chaperones	uncharacterized protein LOC8081516 [Sorghum bicolor]	cellular component: cell (GO:0005623);; cellular component: cell part (GO:0044464);; biological process: response to stimulus (GO:0050896);; molecular function: binding (GO:0005488)
CCG010891.1.gene	4.1201e-60	6.25842	up	6.05631e-08	1.86331	up	--	--	Molecular Function: heat shock protein binding (GO:0031072);; Molecular Function: unfolded protein binding (GO:0051082);;	--	--	[O]	Posttranslational modification, protein turnover, chaperones	--	--	O	Posttranslational modification, protein turnover, chaperones	protein SSUH2 homolog [Setaria italica]	molecular function: binding (GO:0005488)
CCG011716.1.gene	2.01209e-24	3.21145	up	2.19164e-42	4.62122	up	--	--	Molecular Function: zinc ion binding (GO:0008270);;	--	--	[O]	Posttranslational modification, protein turnover, chaperones	Ring finger domain;; RING-H2 zinc finger;; Zinc finger, C3HC4 type (RING finger);; Zinc finger, C3HC4 type (RING finger);; Zinc finger, C3HC4 type (RING finger);; Anaphase-promoting complex subunit 11 RING-H2 finger;; FANCL C-terminal domain	RING-H2 finger protein ATL8 GN=ATL8 OS=Arabidopsis thaliana (Mouse-ear cress) PE=2 SV=2	O	Posttranslational modification, protein turnover, chaperones	RING-H2 finger protein ATL44 [Triticum urartu]	molecular function: binding (GO:0005488)
CCG012836.1.gene	2.16438e-37	4.80781	up	1.21926e-122	5.25883	up	[O]	Posttranslational modification, protein turnover, chaperones	Cellular Component: mitochondrion (GO:0005739);; Cellular Component: plastid (GO:0009536);;	--	--	[O]	Posttranslational modification, protein turnover, chaperones	DnaJ domain	Chaperone protein dnaJ 11, chloroplastic (Precursor) GN=T19K4.170 OS=Arabidopsis thaliana (Mouse-ear cress) PE=1 SV=2	O	Posttranslational modification, protein turnover, chaperones	PREDICTED: chaperone protein dnaJ 11, chloroplastic [Oryza sativa Japonica Group]	cellular component: cell (GO:0005623);; cellular component: organelle (GO:0043226);; cellular component: cell part (GO:0044464)
CCG015095.3.gene	5.55768e-104	9.83252	up	6.78269e-05	4.0618	up	[O]	Posttranslational modification, protein turnover, chaperones	Molecular Function: ATP binding (GO:0005524);; Cellular Component: cell wall (GO:0005618);; Cellular Component: nucleolus (GO:0005730);; Cellular Component: mitochondrion (GO:0005739);; Cellular Component: cytosol (GO:0005829);; Cellular Component: plasma membrane (GO:0005886);; Biological Process: protein folding (GO:0006457);; Biological Process: response to water deprivation (GO:0009414);; Bio…	K04079|0|bdi:100824256|heat shock protein 82; K04079 molecular chaperone HtpG (A)	Protein processing in endoplasmic reticulum (ko04141);; Plant-pathogen interaction (ko04626)	[O]	Posttranslational modification, protein turnover, chaperones	Hsp90 protein;; Histidine kinase-, DNA gyrase B-, and HSP90-like ATPase;; Histidine kinase-, DNA gyrase B-, and HSP90-like ATPase;; Legume lectin domain	Heat shock protein 82 GN=HSP82 OS=Zea mays (Maize) PE=3 SV=1	O	Posttranslational modification, protein turnover, chaperones	hypothetical protein DCAR_008883 [Daucus carota subsp. sativus]	molecular function: binding (GO:0005488);; cellular component: cell (GO:0005623);; cellular component: cell part (GO:0044464);; cellular component: organelle (GO:0043226);; cellular component: organelle part (GO:0044422);; cellular component: membrane (GO:0016020);; biological process: metabolic process (GO:0008152);; biological process: cellular process (GO:0009987);; biological process: respons…
CCG015362.1.gene	4.70668e-25	4.48945	up	3.63789e-36	4.37385	up	--	--	Molecular Function: zinc ion binding (GO:0008270);;	K10144|2.13469e-176|sita:101767222|RING finger and CHY zinc finger domain-containing protein 1-like; K10144 RING finger and CHY zinc finger domain-containing protein 1 [EC:6.3.2.19] (A)	Ubiquitin mediated proteolysis (ko04120)	[R]	General function prediction only	CHY zinc finger;; Zinc-ribbon;; Ring finger domain;; zinc-RING finger domain	--	O	Posttranslational modification, protein turnover, chaperones	hypothetical protein PAHAL_E01861 [Panicum hallii]	molecular function: binding (GO:0005488)
CCG021326.2.gene	1.05755e-166	8.94852	up	2.92754e-134	7.31264	up	--	--	Cellular Component: mitochondrion (GO:0005739);; Molecular Function: zinc ion binding (GO:0008270);;	K10144|2.02217e-163|sita:101765663|RING finger and CHY zinc finger domain-containing protein 1-like; K10144 RING finger and CHY zinc finger domain-containing protein 1 [EC:6.3.2.19] (A)	Ubiquitin mediated proteolysis (ko04120)	[R]	General function prediction only	Zinc-ribbon;; CHY zinc finger;; Ring finger domain	--	O	Posttranslational modification, protein turnover, chaperones	E3 ubiquitin-protein ligase RZFP34 isoform X1 [Setaria italica]	cellular component: cell (GO:0005623);; cellular component: organelle (GO:0043226);; cellular component: cell part (GO:0044464);; molecular function: binding (GO:0005488)
CCG026695.2.gene	1.66288e-55	6.85535	up	6.9496e-65	4.84384	up	--	--	Cellular Component: mitochondrion (GO:0005739);; Molecular Function: metal ion binding (GO:0046872);;	K10144|9.79908e-94|sita:101765663|RING finger and CHY zinc finger domain-containing protein 1-like; K10144 RING finger and CHY zinc finger domain-containing protein 1 [EC:6.3.2.19] (A)	Ubiquitin mediated proteolysis (ko04120)	[R]	General function prediction only	CHY zinc finger;; Zinc-ribbon;; Zinc finger, C3HC4 type (RING finger)	--	O	Posttranslational modification, protein turnover, chaperones	E3 ubiquitin-protein ligase RZFP34 isoform X1 [Setaria italica]	cellular component: cell (GO:0005623);; cellular component: organelle (GO:0043226);; cellular component: cell part (GO:0044464);; molecular function: binding (GO:0005488)
CCG032897.1.gene	7.20869e-14	5.33573	up	0.0173526	1.27129	normal	[O]	Posttranslational modification, protein turnover, chaperones	Molecular Function: ATP binding (GO:0005524);; Biological Process: proteolysis (GO:0006508);; Molecular Function: peptidase activity (GO:0008233);; Cellular Component: chloroplast (GO:0009507);; Molecular Function: nucleoside-triphosphatase activity (GO:0017111);;	K03696|1.16993e-145|bdi:100825356|chaperone protein ClpC2, chloroplastic; K03696 ATP-dependent Clp protease ATP-binding subunit ClpC (A)	--	[O]	Posttranslational modification, protein turnover, chaperones	AAA domain (Cdc48 subfamily);; C-terminal, D2-small domain, of ClpB protein;; ATPase family associated with various cellular activities (AAA);; Clp amino terminal domain;; AAA domain (dynein-related subfamily);; AAA ATPase domain	Chaperone protein ClpC2, chloroplastic (Precursor) GN=CLPC2 OS=Oryza sativa subsp. japonica (Rice) PE=2 SV=2	O	Posttranslational modification, protein turnover, chaperones	ATP-dependent Clp protease ATP-binding subunit clpA-like protein CD4A, chloroplastic [Triticum urartu]	molecular function: binding (GO:0005488);; biological process: metabolic process (GO:0008152);; molecular function: catalytic activity (GO:0003824);; cellular component: cell (GO:0005623);; cellular component: organelle (GO:0043226);; cellular component: cell part (GO:0044464)
CCG032949.1.gene	1.88642e-34	9.06782	up	0.564641	0.784687	normal	[O]	Posttranslational modification, protein turnover, chaperones	Biological Process: protein folding (GO:0006457);; Cellular Component: chloroplast (GO:0009507);; Biological Process: heat acclimation (GO:0010286);;	K13993|2.53756e-134|sita:101770422|26.7 kDa heat shock protein, chloroplastic-like; K13993 HSP20 family protein (A)	Protein processing in endoplasmic reticulum (ko04141)	[O]	Posttranslational modification, protein turnover, chaperones	Hsp20/alpha crystallin family	26.7 kDa heat shock protein, chloroplastic (Precursor) GN=OsJ_10121 OS=Oryza sativa subsp. japonica (Rice) PE=2 SV=1	O	Posttranslational modification, protein turnover, chaperones	26.7 kDa heat shock protein, chloroplastic [Setaria italica]	biological process: metabolic process (GO:0008152);; biological process: cellular process (GO:0009987);; cellular component: cell (GO:0005623);; cellular component: organelle (GO:0043226);; cellular component: cell part (GO:0044464);; biological process: response to stimulus (GO:0050896)
CCG034304.1.gene	1.88291e-26	3.30122	up	6.95584e-15	2.37411	up	--	--	Cellular Component: mitochondrion (GO:0005739);; Molecular Function: zinc ion binding (GO:0008270);; Molecular Function: ligase activity (GO:0016874);;	--	--	[O]	Posttranslational modification, protein turnover, chaperones	Zinc finger, C3HC4 type (RING finger);; Zinc finger, C3HC4 type (RING finger);; Ring finger domain;; Zinc finger, C3HC4 type (RING finger)	Putative RING-H2 finger protein ATL35 (Precursor) GN=ATL35 OS=Arabidopsis thaliana (Mouse-ear cress) PE=3 SV=1	O	Posttranslational modification, protein turnover, chaperones	hypothetical protein PAHAL_I03866 [Panicum hallii]	cellular component: cell (GO:0005623);; cellular component: organelle (GO:0043226);; cellular component: cell part (GO:0044464);; molecular function: binding (GO:0005488);; molecular function: catalytic activity (GO:0003824);; biological process: metabolic process (GO:0008152)
CCG037577.2.gene	5.41123e-14	2.91358	up	1.04981e-06	1.22538	up	[O]	Posttranslational modification, protein turnover, chaperones	Molecular Function: ATP binding (GO:0005524);; Cellular Component: nucleus (GO:0005634);; Cellular Component: cytoplasm (GO:0005737);; Cellular Component: plasma membrane (GO:0005886);; Molecular Function: peptidase activity (GO:0008233);; Cellular Component: proteasome regulatory particle, base subcomplex (GO:0008540);; Biological Process: response to heat (GO:0009408);; Biological Process: meri…	K03062|0|sita:101782638|26S protease regulatory subunit 4 homolog; K03062 26S proteasome regulatory subunit T2 (A)	Proteasome (ko03050)	[O]	Posttranslational modification, protein turnover, chaperones	ATPase family associated with various cellular activities (AAA);; AAA domain;; AAA domain (Cdc48 subfamily);; AAA domain (dynein-related subfamily);; Protein of unknown function (DUF815)	26S protease regulatory subunit 4 homolog GN=P0034A04.112 OS=Oryza sativa subsp. japonica (Rice) PE=2 SV=2	O	Posttranslational modification, protein turnover, chaperones	26S proteasome regulatory subunit 4 homolog [Setaria italica]	molecular function: binding (GO:0005488);; cellular component: cell (GO:0005623);; cellular component: organelle (GO:0043226);; cellular component: cell part (GO:0044464);; cellular component: membrane (GO:0016020);; molecular function: catalytic activity (GO:0003824);; biological process: metabolic process (GO:0008152);; cellular component: macromolecular complex (GO:0032991);; biological proces…
CCG039274.1.gene	1.51289e-11	3.32485	up	1.3762e-05	1.5165	up	[O]	Posttranslational modification, protein turnover, chaperones	Molecular Function: ATP binding (GO:0005524);; Cellular Component: mitochondrion (GO:0005739);; Cellular Component: vacuolar membrane (GO:0005774);; Cellular Component: plasma membrane (GO:0005886);; Biological Process: protein folding (GO:0006457);; Biological Process: response to heat (GO:0009408);; Biological Process: response to water deprivation (GO:0009414);; Cellular Component: chloroplast…	K09487|0|sita:101763050|endoplasmin homolog; K09487 heat shock protein 90kDa beta (A)	Protein processing in endoplasmic reticulum (ko04141);; Plant-pathogen interaction (ko04626)	[O]	Posttranslational modification, protein turnover, chaperones	Hsp90 protein;; Histidine kinase-, DNA gyrase B-, and HSP90-like ATPase;; Histidine kinase-, DNA gyrase B-, and HSP90-like ATPase	Endoplasmin homolog (Precursor) GN=T19F6.1,T22A6.20 OS=Arabidopsis thaliana (Mouse-ear cress) PE=1 SV=1	O	Posttranslational modification, protein turnover, chaperones	uncharacterized protein LOC100279992 [Zea mays]	molecular function: binding (GO:0005488);; cellular component: cell (GO:0005623);; cellular component: organelle (GO:0043226);; cellular component: cell part (GO:0044464);; cellular component: membrane (GO:0016020);; cellular component: organelle part (GO:0044422);; biological process: metabolic process (GO:0008152);; biological process: cellular process (GO:0009987);; biological process: respons…
CCG039571.2.gene	2.60293e-12	6.79844	up	0.000223399	4.07593	up	[O]	Posttranslational modification, protein turnover, chaperones	Molecular Function: ATP binding (GO:0005524);; Cellular Component: cell wall (GO:0005618);; Cellular Component: cytosol (GO:0005829);; Cellular Component: plasma membrane (GO:0005886);; Biological Process: protein folding (GO:0006457);; Biological Process: response to high light intensity (GO:0009644);; Biological Process: defense response to bacterium, incompatible interaction (GO:0009816);; Bio…	K04079|1.06906e-142|bdi:100824256|heat shock protein 82; K04079 molecular chaperone HtpG (A)	Protein processing in endoplasmic reticulum (ko04141);; Plant-pathogen interaction (ko04626)	[O]	Posttranslational modification, protein turnover, chaperones	Hsp90 protein;; Histidine kinase-, DNA gyrase B-, and HSP90-like ATPase;; Histidine kinase-, DNA gyrase B-, and HSP90-like ATPase	Heat shock protein 82 GN=HSP82 OS=Zea mays (Maize) PE=3 SV=1	O	Posttranslational modification, protein turnover, chaperones	heat shock protein 83 [Quercus suber]	molecular function: binding (GO:0005488);; cellular component: cell (GO:0005623);; cellular component: cell part (GO:0044464);; cellular component: membrane (GO:0016020);; biological process: metabolic process (GO:0008152);; biological process: cellular process (GO:0009987);; biological process: response to stimulus (GO:0050896);; biological process: immune system process (GO:0002376);; biologica…
CCG040281.1.gene	2.89303e-12	10.7858	up	6.73974e-05	4.4816	up	--	--	Biological Process: response to heat (GO:0009408);;	K13993|4.2938e-54|sbi:SORBI_04g030135|SORBIDRAFT_04g030135, Sb04g030135; hypothetical protein; K13993 HSP20 family protein (A)	Protein processing in endoplasmic reticulum (ko04141)	[O]	Posttranslational modification, protein turnover, chaperones	Hsp20/alpha crystallin family	17.8 kDa heat shock protein OS=Oryza sativa subsp. japonica (Rice) PE=2 SV=2	O	Posttranslational modification, protein turnover, chaperones	17.8 kDa heat shock protein [Sorghum bicolor]	biological process: response to stimulus (GO:0050896)
CCG045309.1.gene	5.49473e-23	7.33943	up	9.56169e-07	4.03479	up	[O]	Posttranslational modification, protein turnover, chaperones	Biological Process: protein peptidyl-prolyl isomerization (GO:0000413);; Molecular Function: peptidyl-prolyl cis-trans isomerase activity (GO:0003755);; Molecular Function: FK506 binding (GO:0005528);; Cellular Component: vacuole (GO:0005773);; Biological Process: protein folding (GO:0006457);; Cellular Component: membrane (GO:0016020);;	K09571|0|sita:101769949|70 kDa peptidyl-prolyl isomerase-like; K09571 FK506-binding protein 4/5 [EC:5.2.1.8] (A)	--	[O]	Posttranslational modification, protein turnover, chaperones	FKBP-type peptidyl-prolyl cis-trans isomerase;; TPR repeat;; Tetratricopeptide repeat;; Tetratricopeptide repeat;; Tetratricopeptide repeat	70 kDa peptidyl-prolyl isomerase GN=FKBP70 OS=Triticum aestivum (Wheat) PE=1 SV=1	O	Posttranslational modification, protein turnover, chaperones	70 kDa peptidyl-prolyl isomerase [Setaria italica]	biological process: metabolic process (GO:0008152);; biological process: cellular process (GO:0009987);; biological process: single-organism process (GO:0044699);; molecular function: catalytic activity (GO:0003824);; molecular function: binding (GO:0005488);; cellular component: cell (GO:0005623);; cellular component: organelle (GO:0043226);; cellular component: cell part (GO:0044464);; cellular…
CCG045538.1.gene	2.00359e-36	4.96674	up	8.23368e-31	3.08906	up	[O]	Posttranslational modification, protein turnover, chaperones	Molecular Function: ATP binding (GO:0005524);; Cellular Component: cell wall (GO:0005618);; Cellular Component: nucleolus (GO:0005730);; Cellular Component: mitochondrion (GO:0005739);; Cellular Component: cytosol (GO:0005829);; Cellular Component: plasma membrane (GO:0005886);; Biological Process: protein folding (GO:0006457);; Biological Process: defense response (GO:0006952);; Biological Proce…	K04079|1.03636e-138|obr:102721857|heat shock protein 81-1-like; K04079 molecular chaperone HtpG (A)	Protein processing in endoplasmic reticulum (ko04141);; Plant-pathogen interaction (ko04626)	[O]	Posttranslational modification, protein turnover, chaperones	Hsp90 protein;; Histidine kinase-, DNA gyrase B-, and HSP90-like ATPase;; Histidine kinase-, DNA gyrase B-, and HSP90-like ATPase	Heat shock protein 81-2 OS=Oryza sativa subsp. japonica (Rice) PE=2 SV=1	O	Posttranslational modification, protein turnover, chaperones	Heat shock protein Hsp90 family [Macleaya cordata]	molecular function: binding (GO:0005488);; cellular component: cell (GO:0005623);; cellular component: cell part (GO:0044464);; cellular component: organelle (GO:0043226);; cellular component: organelle part (GO:0044422);; cellular component: membrane (GO:0016020);; biological process: metabolic process (GO:0008152);; biological process: cellular process (GO:0009987);; biological process: respons…
CCG049617.1.gene	4.95368e-52	5.81181	up	2.64717e-15	4.10459	up	[R]	General function prediction only	Molecular Function: ATP-dependent peptidase activity (GO:0004176);; Biological Process: proteolysis (GO:0006508);; Cellular Component: plastid (GO:0009536);;	--	--	[O]	Posttranslational modification, protein turnover, chaperones	ATP-dependent protease La (LON) domain	--	O	Posttranslational modification, protein turnover, chaperones	hypothetical protein PAHAL_B00603 [Panicum hallii]	molecular function: catalytic activity (GO:0003824);; biological process: metabolic process (GO:0008152);; biological process: cellular process (GO:0009987);; biological process: single-organism process (GO:0044699);; cellular component: cell (GO:0005623);; cellular component: organelle (GO:0043226);; cellular component: cell part (GO:0044464)
CCG052111.1.gene	3.86393e-53	10.9881	up	0.593869	0.767966	normal	[O]	Posttranslational modification, protein turnover, chaperones	Cellular Component: cytoplasm (GO:0005737);; Biological Process: response to high light intensity (GO:0009644);; Biological Process: heat acclimation (GO:0010286);; Biological Process: response to hydrogen peroxide (GO:0042542);; Biological Process: protein oligomerization (GO:0051259);;	K13993|2.77904e-60|sita:101776097|16.9 kDa class I heat shock protein 1-like; K13993 HSP20 family protein (A)	Protein processing in endoplasmic reticulum (ko04141)	[O]	Posttranslational modification, protein turnover, chaperones	Hsp20/alpha crystallin family	16.9 kDa class I heat shock protein 1 OS=Oryza sativa subsp. japonica (Rice) PE=1 SV=1	O	Posttranslational modification, protein turnover, chaperones	16.9 kDa class I heat shock protein 1 [Setaria italica]	cellular component: cell (GO:0005623);; cellular component: cell part (GO:0044464);; biological process: response to stimulus (GO:0050896);; biological process: cellular component organization or biogenesis (GO:0071840)
CCG053077.1.gene	9.25897e-35	3.45616	up	4.12445e-21	2.16173	up	[E]	Amino acid transport and metabolism	Cellular Component: cytosol (GO:0005829);; Biological Process: proteolysis (GO:0006508);; Molecular Function: serine-type peptidase activity (GO:0008236);; Cellular Component: membrane (GO:0016020);;	K01278|0|bdi:100822560|dipeptidyl peptidase 9; K01278 dipeptidyl-peptidase 4 [EC:3.4.14.5] (A)	--	[O]	Posttranslational modification, protein turnover, chaperones	Dipeptidyl peptidase IV (DPP IV) N-terminal region;; Prolyl oligopeptidase family;; Alpha/beta hydrolase family;; X-Pro dipeptidyl-peptidase (S15 family)	Probable glutamyl endopeptidase, chloroplastic (Precursor) GN=OsJ_10563 OS=Oryza sativa subsp. japonica (Rice) PE=2 SV=1	O	Posttranslational modification, protein turnover, chaperones	hypothetical protein PAHAL_D01623 [Panicum hallii]	cellular component: cell (GO:0005623);; cellular component: cell part (GO:0044464);; biological process: metabolic process (GO:0008152);; molecular function: catalytic activity (GO:0003824);; cellular component: membrane (GO:0016020)
CCG053939.2.gene	1.51078e-31	2.70376	up	3.36572e-07	1.60135	up	[O]	Posttranslational modification, protein turnover, chaperones	Biological Process: protein peptidyl-prolyl isomerization (GO:0000413);; Molecular Function: peptidyl-prolyl cis-trans isomerase activity (GO:0003755);; Biological Process: protein folding (GO:0006457);; Biological Process: protein targeting to vacuole (GO:0006623);; Biological Process: response to heat (GO:0009408);; Cellular Component: plasmodesma (GO:0009506);; Biological Process: response to …	K12737|0|obr:102713152|peptidyl-prolyl cis-trans isomerase CWC27 homolog; K12737 peptidyl-prolyl cis-trans isomerase SDCCAG10 [EC:5.2.1.8] (A)	--	[O]	Posttranslational modification, protein turnover, chaperones	Cyclophilin type peptidyl-prolyl cis-trans isomerase/CLD	Peptidyl-prolyl cis-trans isomerase CYP57 GN=CYP57 OS=Arabidopsis thaliana (Mouse-ear cress) PE=1 SV=1	O	Posttranslational modification, protein turnover, chaperones	hypothetical protein PAHAL_E02643 [Panicum hallii]	biological process: metabolic process (GO:0008152);; biological process: cellular process (GO:0009987);; biological process: single-organism process (GO:0044699);; molecular function: catalytic activity (GO:0003824);; biological process: localization (GO:0051179);; biological process: response to stimulus (GO:0050896);; cellular component: cell junction (GO:0030054)
CCG054005.1.gene	3.0041e-25	4.81401	up	6.36915e-12	3.76632	up	--	--	Molecular Function: zinc ion binding (GO:0008270);;	K10144|0|sita:101767222|RING finger and CHY zinc finger domain-containing protein 1-like; K10144 RING finger and CHY zinc finger domain-containing protein 1 [EC:6.3.2.19] (A)	Ubiquitin mediated proteolysis (ko04120)	[R]	General function prediction only	Zinc-ribbon;; CHY zinc finger;; Ring finger domain	--	O	Posttranslational modification, protein turnover, chaperones	probable E3 ubiquitin-protein ligase RZFP34 [Setaria italica]	molecular function: binding (GO:0005488)
CCG006204.1.gene	6.94854e-13	2.55394	up	0.000348161	0.797815	normal	--	--	Biological Process: mitotic G2 phase (GO:0000085);; Cellular Component: cytosol (GO:0005829);; Biological Process: protein complex assembly (GO:0006461);; Biological Process: hyperosmotic response (GO:0006972);; Biological Process: sister chromatid cohesion (GO:0007062);; Biological Process: reciprocal meiotic recombination (GO:0007131);; Cellular Component: COP9 signalosome (GO:0008180);; Biolog…	K12175|0|sita:101768545|COP9 signalosome complex subunit 1-like; K12175 COP9 signalosome complex subunit 1 (A)	--	[OT]	Posttranslational modification, protein turnover, chaperones;; Signal transduction mechanisms	26S proteasome subunit RPN7;; PCI domain	COP9 signalosome complex subunit 1 GN=T20K12.40 OS=Arabidopsis thaliana (Mouse-ear cress) PE=1 SV=2	OT	Posttranslational modification, protein turnover, chaperones;; Signal transduction mechanisms	COP9 signalosome complex subunit 1 [Setaria italica]	biological process: biological phase (GO:0044848);; cellular component: cell (GO:0005623);; cellular component: cell part (GO:0044464);; biological process: cellular component organization or biogenesis (GO:0071840);; biological process: response to stimulus (GO:0050896);; biological process: cellular process (GO:0009987);; biological process: single-organism process (GO:0044699);; biological pro…
CCG012031.1.gene	2.41094e-43	2.87485	up	7.29268e-20	3.20882	up	--	--	Molecular Function: DNA binding (GO:0003677);;	K07466|4.00757e-77|obr:102720648|uncharacterized LOC102720648; K07466 replication factor A1 (A)	DNA replication (ko03030);; Nucleotide excision repair (ko03420);; Mismatch repair (ko03430);; Homologous recombination (ko03440)	--	--	--	Uncharacterized protein At4g28440 GN=At4g28440 OS=Arabidopsis thaliana (Mouse-ear cress) PE=1 SV=1	L	Replication, recombination and repair	PREDICTED: uncharacterized protein At4g28440-like [Oryza brachyantha]	molecular function: binding (GO:0005488)
CCG015417.2.gene	7.31954e-18	3.66658	up	4.70329e-12	1.85178	up	[L]	Replication, recombination and repair	Molecular Function: DNA binding (GO:0003677);; Molecular Function: DNA-directed DNA polymerase activity (GO:0003887);; Molecular Function: ATP binding (GO:0005524);; Cellular Component: plasma membrane (GO:0005886);; Biological Process: DNA replication (GO:0006260);; Cellular Component: DNA polymerase III complex (GO:0009360);;	--	--	[L]	Replication, recombination and repair	DNA polymerase III, delta subunit;; DNA polymerase III subunits gamma and tau domain III;; WRKY DNA -binding domain	Protein STICHEL-like 3 GN=At4g18820 OS=Arabidopsis thaliana (Mouse-ear cress) PE=3 SV=1	L	Replication, recombination and repair	protein STICHEL-like 4 [Setaria italica]	molecular function: binding (GO:0005488);; molecular function: catalytic activity (GO:0003824);; biological process: metabolic process (GO:0008152);; biological process: cellular process (GO:0009987);; cellular component: cell (GO:0005623);; cellular component: membrane (GO:0016020);; cellular component: cell part (GO:0044464);; cellular component: macromolecular complex (GO:0032991)
CCG014778.1.gene	2.21584e-44	4.80951	up	1.70442e-18	2.4806	up	[A]	RNA processing and modification	--	K14376|0|sita:101768533|poly(A) polymerase-like; K14376 poly(A) polymerase [EC:2.7.7.19] (A)	mRNA surveillance pathway (ko03015)	[A]	RNA processing and modification	Poly(A) polymerase central domain;; Poly(A) polymerase predicted RNA binding domain;; Nucleotidyltransferase domain	Nuclear poly(A) polymerase 4 {ECO:0000303|PubMed:18479511} OS=Arabidopsis thaliana (Mouse-ear cress) PE=1 SV=1	A	RNA processing and modification	nuclear poly(A) polymerase 4 isoform X2 [Jatropha curcas]	--
CCG028586.1.gene	9.0084e-58	4.26918	up	1.08477e-12	2.82269	up	--	--	Cellular Component: spliceosomal complex (GO:0005681);; Cellular Component: mitochondrion (GO:0005739);; Biological Process: RNA splicing (GO:0008380);;	K12817|2.27329e-175|sita:101754181|pre-mRNA-splicing factor 18-like; K12817 pre-mRNA-splicing factor 18 (A)	Spliceosome (ko03040)	[A]	RNA processing and modification	Prp18 domain;; pre-mRNA processing factor 4 (PRP4) like	--	A	RNA processing and modification	hypothetical protein PAHAL_I02121 [Panicum hallii]	cellular component: cell (GO:0005623);; cellular component: macromolecular complex (GO:0032991);; cellular component: organelle (GO:0043226);; cellular component: organelle part (GO:0044422);; cellular component: cell part (GO:0044464);; biological process: metabolic process (GO:0008152);; biological process: cellular process (GO:0009987)
CCG042112.1.gene	8.92615e-32	3.19907	up	1.07913e-18	2.6052	up	--	--	Molecular Function: RNA binding (GO:0003723);;	K14945|1.07669e-172|sita:101759376|KH domain-containing protein At4g26480-like; K14945 protein quaking (A)	--	[A]	RNA processing and modification	KH domain	KH domain-containing protein At5g56140 GN=At5g56140 OS=Arabidopsis thaliana (Mouse-ear cress) PE=2 SV=1	A	RNA processing and modification	KH domain-containing protein At4g26480 isoform X1 [Setaria italica]	molecular function: binding (GO:0005488)
CCG005767.1.gene	5.24957e-13	2.84138	up	2.68428e-24	2.90133	up	--	--	Biological Process: mRNA splicing, via spliceosome (GO:0000398);; Cellular Component: spliceosomal complex (GO:0005681);; Cellular Component: nucleolus (GO:0005730);; Biological Process: response to salt stress (GO:0009651);; Biological Process: response to abscisic acid (GO:0009737);; Biological Process: response to mannitol (GO:0010555);;	K06063|0|zma:100286002|pre-mRNA-splicing factor prp45; K06063 SNW domain-containing protein 1 (A)	Spliceosome (ko03040)	[AB]	RNA processing and modification;; Chromatin structure and dynamics	SKIP/SNW domain	SNW/SKI-interacting protein GN=T14N5.5 OS=Arabidopsis thaliana (Mouse-ear cress) PE=1 SV=1	AB	RNA processing and modification;; Chromatin structure and dynamics	SNW/SKI-interacting protein [Dichanthelium oligosanthes]	biological process: metabolic process (GO:0008152);; biological process: cellular process (GO:0009987);; cellular component: cell (GO:0005623);; cellular component: macromolecular complex (GO:0032991);; cellular component: organelle (GO:0043226);; cellular component: organelle part (GO:0044422);; cellular component: cell part (GO:0044464);; biological process: response to stimulus (GO:0050896)
CCG042993.2.gene	8.92546e-40	4.89496	up	0.42704	1.3008	normal	[IQR]	Lipid transport and metabolism;; Secondary metabolites biosynthesis, transport and catabolism;; General function prediction only	Molecular Function: nucleotide binding (GO:0000166);; Molecular Function: oxidoreductase activity (GO:0016491);; Biological Process: oxidation-reduction process (GO:0055114);;	--	--	[I]	Lipid transport and metabolism	short chain dehydrogenase;; Enoyl-(Acyl carrier protein) reductase	--	Q	Secondary metabolites biosynthesis, transport and catabolism	PREDICTED: uncharacterized oxidoreductase YoxD [Oryza sativa Japonica Group]	molecular function: binding (GO:0005488);; molecular function: catalytic activity (GO:0003824);; biological process: metabolic process (GO:0008152);; biological process: single-organism process (GO:0044699)
CCG000933.1.gene	2.84287e-62	4.9107	up	2.05993e-13	3.28748	up	--	--	--	--	--	--	--	BAG domain	BAG family molecular chaperone regulator 6 GN=T3F17.11 OS=Arabidopsis thaliana (Mouse-ear cress) PE=1 SV=1	T	Signal transduction mechanisms	Bcl2-associated athanoprotein 6a [Eleusine coracana]	--
CCG001514.1.gene	0.00553835	1.50241	up	0.114963	1.89455	normal	--	--	Molecular Function: calcium ion binding (GO:0005509);; Cellular Component: mitochondrion (GO:0005739);; Cellular Component: plastid (GO:0009536);; Cellular Component: cytoplasmic membrane-bounded vesicle (GO:0016023);;	--	--	[P]	Inorganic ion transport and metabolism	EF-hand domain pair;; EF-hand domain pair;; EF hand;; EF hand;; EF-hand domain	--	T	Signal transduction mechanisms	calcium uptake protein, mitochondrial [Setaria italica]	molecular function: binding (GO:0005488);; cellular component: cell (GO:0005623);; cellular component: organelle (GO:0043226);; cellular component: cell part (GO:0044464)
CCG006798.2.gene	2.86856e-70	4.75412	up	0.0003334	2.14715	up	--	--	Biological Process: response to organic substance (GO:0010033);; Cellular Component: membrane (GO:0016020);; Biological Process: response to oxygen-containing compound (GO:1901700);;	--	--	--	--	Cold acclimation protein WCOR413	Cold-regulated 413 plasma membrane protein 1 GN=F19G14.3 OS=Arabidopsis thaliana (Mouse-ear cress) PE=2 SV=1	T	Signal transduction mechanisms	Cold-regulated 413 plasma membrane protein 2 [Zea mays]	biological process: response to stimulus (GO:0050896);; cellular component: membrane (GO:0016020)
CCG006937.1.gene	6.91134e-16	3.49704	up	8.41874e-06	3.4187	up	[R]	General function prediction only	Cellular Component: mitochondrion (GO:0005739);; Biological Process: brassinosteroid mediated signaling pathway (GO:0009742);; Biological Process: unidimensional cell growth (GO:0009826);; Cellular Component: integral component of membrane (GO:0016021);;	K06890|7.09801e-151|sita:101778633|BI1-like protein-like; K06890 (A)	--	[T]	Signal transduction mechanisms	Inhibitor of apoptosis-promoting Bax1	BI1-like protein GN=At4g15470 OS=Arabidopsis thaliana (Mouse-ear cress) PE=2 SV=1	T	Signal transduction mechanisms	hypothetical protein PAHAL_I01763 [Panicum hallii]	cellular component: cell (GO:0005623);; cellular component: organelle (GO:0043226);; cellular component: cell part (GO:0044464);; biological process: cellular process (GO:0009987);; biological process: signaling (GO:0023052);; biological process: single-organism process (GO:0044699);; biological process: response to stimulus (GO:0050896);; biological process: biological regulation (GO:0065007);; …
CCG021998.1.gene	7.89469e-48	3.36457	up	7.85863e-08	1.89245	up	[T]	Signal transduction mechanisms	Molecular Function: phosphoprotein phosphatase activity (GO:0004721);; Biological Process: metabolic process (GO:0008152);; Molecular Function: metal ion binding (GO:0046872);;	K17506|0|sita:101768616|probable protein phosphatase 2C 62-like; K17506 protein phosphatase 1L [EC:3.1.3.16] (A)	--	[T]	Signal transduction mechanisms	Protein phosphatase 2C	Probable protein phosphatase 2C 62 OS=Oryza sativa subsp. japonica (Rice) PE=2 SV=1	T	Signal transduction mechanisms	putative protein phosphatase 2C 62 [Dichanthelium oligosanthes]	molecular function: catalytic activity (GO:0003824);; biological process: metabolic process (GO:0008152);; biological process: cellular process (GO:0009987);; molecular function: binding (GO:0005488)
CCG028031.1.gene	2.42386e-14	2.35127	up	0.00175275	1.10556	up	[RTKL]	General function prediction only;; Signal transduction mechanisms;; Transcription;; Replication, recombination and repair	Molecular Function: protein serine/threonine kinase activity (GO:0004674);; Molecular Function: ATP binding (GO:0005524);; Cellular Component: cytosol (GO:0005829);; Cellular Component: plasma membrane (GO:0005886);; Biological Process: protein phosphorylation (GO:0006468);; Biological Process: detection of brassinosteroid stimulus (GO:0009729);; Biological Process: response to auxin (GO:0009733)…	K14502|0|zma:100193185|putative glycogen synthase kinase family protein; K14502 protein brassinosteroid insensitive 2 [EC:2.7.11.1] (A)	Plant hormone signal transduction (ko04075)	[G]	Carbohydrate transport and metabolism	Protein kinase domain;; Protein tyrosine kinase	Shaggy-related protein kinase iota OS=Arabidopsis thaliana (Mouse-ear cress) PE=2 SV=1	T	Signal transduction mechanisms	shaggy-related protein kinase eta [Zea mays]	molecular function: catalytic activity (GO:0003824);; biological process: metabolic process (GO:0008152);; biological process: cellular process (GO:0009987);; molecular function: binding (GO:0005488);; cellular component: cell (GO:0005623);; cellular component: cell part (GO:0044464);; cellular component: membrane (GO:0016020);; biological process: response to stimulus (GO:0050896);; biological p…
CCG036317.1.gene	2.67477e-59	4.55929	up	0.552495	0.509413	normal	[RTKL]	General function prediction only;; Signal transduction mechanisms;; Transcription;; Replication, recombination and repair	Cellular Component: ubiquitin ligase complex (GO:0000151);; Molecular Function: protein serine/threonine kinase activity (GO:0004674);; Molecular Function: ubiquitin-protein transferase activity (GO:0004842);; Molecular Function: ATP binding (GO:0005524);; Biological Process: protein phosphorylation (GO:0006468);; Biological Process: response to stress (GO:0006950);; Cellular Component: plastid (…	--	--	--	--	Protein kinase domain;; Protein tyrosine kinase;; U-box domain;; Universal stress protein family;; Phosphotransferase enzyme family	Serine/threonine-protein kinase GN=PUB34 OS=Arabidopsis thaliana (Mouse-ear cress) PE=3 SV=1	T	Signal transduction mechanisms	hypothetical protein PAHAL_D01052 [Panicum hallii]	cellular component: cell (GO:0005623);; cellular component: macromolecular complex (GO:0032991);; cellular component: cell part (GO:0044464);; molecular function: catalytic activity (GO:0003824);; biological process: metabolic process (GO:0008152);; biological process: cellular process (GO:0009987);; molecular function: binding (GO:0005488);; biological process: response to stimulus (GO:0050896);…
CCG038199.1.gene	1.53787e-28	2.62358	up	4.74759e-31	2.82329	up	[RTKL]	General function prediction only;; Signal transduction mechanisms;; Transcription;; Replication, recombination and repair	Molecular Function: protein serine/threonine kinase activity (GO:0004674);; Molecular Function: ATP binding (GO:0005524);; Cellular Component: nucleus (GO:0005634);; Cellular Component: cytosol (GO:0005829);; Biological Process: sucrose metabolic process (GO:0005985);; Biological Process: protein phosphorylation (GO:0006468);; Biological Process: unsaturated fatty acid biosynthetic process (GO:00…	K14498|0|obr:102710831|serine/threonine-protein kinase SAPK9-like; K14498 serine/threonine-protein kinase SRK2 [EC:2.7.11.1] (A)	Plant hormone signal transduction (ko04075)	[T]	Signal transduction mechanisms	Protein kinase domain;; Protein tyrosine kinase	Serine/threonine-protein kinase SAPK9 GN=OOSJNBa0017N12.8 OS=Oryza sativa subsp. japonica (Rice) PE=2 SV=1	T	Signal transduction mechanisms	hypothetical protein OsI_38916 [Oryza sativa Indica Group]	molecular function: catalytic activity (GO:0003824);; biological process: metabolic process (GO:0008152);; biological process: cellular process (GO:0009987);; molecular function: binding (GO:0005488);; cellular component: cell (GO:0005623);; cellular component: organelle (GO:0043226);; cellular component: cell part (GO:0044464);; biological process: single-organism process (GO:0044699);; biologic…
CCG038377.2.gene	2.73827e-84	7.50881	up	4.16548e-32	4.17501	up	[RTKL]	General function prediction only;; Signal transduction mechanisms;; Transcription;; Replication, recombination and repair	Molecular Function: protein serine/threonine kinase activity (GO:0004674);; Molecular Function: ATP binding (GO:0005524);; Biological Process: protein phosphorylation (GO:0006468);; Cellular Component: cytoplasmic membrane-bounded vesicle (GO:0016023);; Biological Process: recognition of pollen (GO:0048544);;	--	--	--	--	Protein kinase domain;; Protein tyrosine kinase;; S-locus glycoprotein family;; PAN-like domain	G-type lectin S-receptor-like serine/threonine-protein kinase At2g19130 (Precursor) GN=At2g19130 OS=Arabidopsis thaliana (Mouse-ear cress) PE=2 SV=1	T	Signal transduction mechanisms	G-type lectin S-receptor-like serine/threonine-protein kinase [Dichanthelium oligosanthes]	molecular function: catalytic activity (GO:0003824);; biological process: metabolic process (GO:0008152);; biological process: cellular process (GO:0009987);; molecular function: binding (GO:0005488);; cellular component: cell (GO:0005623);; cellular component: organelle (GO:0043226);; cellular component: cell part (GO:0044464);; biological process: single-organism process (GO:0044699)
CCG041244.1.gene	1.81012e-14	2.48855	up	3.68797e-06	1.51427	up	--	--	Biological Process: flower development (GO:0009908);;	--	--	[TR]	Signal transduction mechanisms;; General function prediction only	BTB/POZ domain;; Farnesoic acid 0-methyl transferase	BTB/POZ domain-containing protein At2g30600 GN=At2g30600/At2g30610 OS=Arabidopsis thaliana (Mouse-ear cress) PE=2 SV=1	T	Signal transduction mechanisms	hypothetical protein PAHAL_J01125 [Panicum hallii]	biological process: reproductive process (GO:0022414);; biological process: multicellular organismal process (GO:0032501);; biological process: developmental process (GO:0032502);; biological process: single-organism process (GO:0044699)
CCG049238.1.gene	3.14045e-15	3.63414	up	2.16742e-10	4.72712	up	--	--	--	--	--	--	--	--	BAG family molecular chaperone regulator 6 GN=T3F17.11 OS=Arabidopsis thaliana (Mouse-ear cress) PE=1 SV=1	T	Signal transduction mechanisms	Bcl2-associated athanoprotein 6a [Eleusine coracana]	--
CCG049574.2.gene	0.00239986	1.43989	up	2.05337e-15	3.19822	up	--	--	Molecular Function: protein serine/threonine kinase activity (GO:0004674);; Molecular Function: ATP binding (GO:0005524);; Biological Process: protein phosphorylation (GO:0006468);;	--	--	--	--	Protein tyrosine kinase;; Protein kinase domain	Inactive protein kinase SELMODRAFT_444075 GN=SELMODRAFT_444075 OS=Selaginella moellendorffii (Spikemoss) PE=2 SV=1	T	Signal transduction mechanisms	G-type lectin S-receptor-like serine/threonine-protein kinase SD1-13 [Setaria italica]	molecular function: catalytic activity (GO:0003824);; biological process: metabolic process (GO:0008152);; biological process: cellular process (GO:0009987);; molecular function: binding (GO:0005488)
CCG002783.1.gene	2.3936e-19	2.87541	up	0.554773	0.225077	normal	[K]	Transcription	Molecular Function: plastid sigma factor activity (GO:0001053);; Molecular Function: DNA binding (GO:0003677);; Molecular Function: sequence-specific DNA binding transcription factor activity (GO:0003700);; Molecular Function: DNA-directed RNA polymerase activity (GO:0003899);; Biological Process: DNA-templated transcription, initiation (GO:0006352);; Biological Process: regulation of transcripti…	--	--	--	--	Sigma-70 region 3;; Sigma-70, region 4;; Sigma-70 region 2;; Uncharacterised protein family (UPF0121)	RNA polymerase sigma factor sigC (Precursor) GN=F5K20.220 OS=Arabidopsis thaliana (Mouse-ear cress) PE=2 SV=1	K	Transcription	RNA polymerase sigma factor sigC [Setaria italica]	molecular function: protein binding transcription factor activity (GO:0000988);; biological process: biological regulation (GO:0065007);; molecular function: binding (GO:0005488);; molecular function: nucleic acid binding transcription factor activity (GO:0001071);; molecular function: catalytic activity (GO:0003824);; biological process: metabolic process (GO:0008152);; biological process: cellu…
CCG007150.1.gene	1.32999e-27	2.88322	up	6.30928e-08	1.44199	up	--	--	Molecular Function: binding (GO:0005488);; Biological Process: transcription, DNA-templated (GO:0006351);;	--	--	--	--	SBP domain	Squamosa promoter-binding-like protein 3 OS=Oryza sativa subsp. japonica (Rice) PE=2 SV=1	K	Transcription	hypothetical protein PAHAL_A00251 [Panicum hallii]	molecular function: binding (GO:0005488);; biological process: metabolic process (GO:0008152);; biological process: cellular process (GO:0009987)
CCG024255.1.gene	3.73868e-42	7.91695	up	5.95417e-23	5.26562	up	--	--	Molecular Function: DNA binding (GO:0003677);; Molecular Function: chromatin binding (GO:0003682);; Cellular Component: nucleus (GO:0005634);; Biological Process: regulation of transcription, DNA-templated (GO:0006355);; Biological Process: rhythmic process (GO:0048511);;	--	--	--	--	Myb-like DNA-binding domain	Transcription factor PCL1 OS=Oryza sativa subsp. japonica (Rice) PE=2 SV=1	K	Transcription	hypothetical protein PAHAL_E00343 [Panicum hallii]	molecular function: binding (GO:0005488);; cellular component: cell (GO:0005623);; cellular component: organelle (GO:0043226);; cellular component: cell part (GO:0044464);; biological process: biological regulation (GO:0065007);; biological process: rhythmic process (GO:0048511)
CCG025022.1.gene	4.23348e-26	5.2366	up	5.48351e-09	2.67987	up	[K]	Transcription	Molecular Function: sequence-specific DNA binding transcription factor activity (GO:0003700);; Molecular Function: transcription coactivator activity (GO:0003713);; Cellular Component: nucleolus (GO:0005730);; Biological Process: protein folding (GO:0006457);; Biological Process: response to heat (GO:0009408);; Biological Process: response to water deprivation (GO:0009414);; Biological Process: r…	K03627|5.0383e-81|sita:101782550|multiprotein-bridging factor 1c-like; K03627 putative transcription factor (A)	--	[K]	Transcription	Multiprotein bridging factor 1;; Helix-turn-helix	Multiprotein-bridging factor 1c GN=MBF1C OS=Arabidopsis thaliana (Mouse-ear cress) PE=1 SV=1	K	Transcription	multiprotein-bridging factor 1c [Setaria italica]	molecular function: nucleic acid binding transcription factor activity (GO:0001071);; biological process: biological regulation (GO:0065007);; molecular function: protein binding transcription factor activity (GO:0000988);; cellular component: cell (GO:0005623);; cellular component: organelle (GO:0043226);; cellular component: organelle part (GO:0044422);; cellular component: cell part (GO:004446…
CCG032055.1.gene	1.6181e-184	7.99694	up	4.99082e-21	3.68296	up	[T]	Signal transduction mechanisms	Molecular Function: phosphorelay response regulator activity (GO:0000156);; Biological Process: phosphorelay signal transduction system (GO:0000160);; Molecular Function: DNA binding (GO:0003677);; Molecular Function: sequence-specific DNA binding transcription factor activity (GO:0003700);; Cellular Component: nucleus (GO:0005634);; Biological Process: regulation of transcription, DNA-templated …	K12127|0|sita:101766271|two-component response regulator-like PRR1-like; K12127 pseudo-response regulator 1 (A)	Circadian rhythm - plant (ko04712)	[K]	Transcription	CCT motif;; Response regulator receiver domain	Two-component response regulator-like PRR1 OS=Oryza sativa subsp. japonica (Rice) PE=2 SV=2	K	Transcription	two-component response regulator-like PRR1 [Setaria italica]	molecular function: molecular transducer activity (GO:0060089);; biological process: cellular process (GO:0009987);; biological process: signaling (GO:0023052);; biological process: single-organism process (GO:0044699);; biological process: response to stimulus (GO:0050896);; biological process: biological regulation (GO:0065007);; molecular function: binding (GO:0005488);; molecular function: nu…
CCG043521.1.gene	3.2166e-21	3.16781	up	1.74062e-36	3.24133	up	[A]	RNA processing and modification	Molecular Function: nucleic acid binding (GO:0003676);; Cellular Component: nucleus (GO:0005634);;	K12581|0|sita:101783817|probable CCR4-associated factor 1 homolog 7-like; K12581 CCR4-NOT transcription complex subunit 7/8 (A)	RNA degradation (ko03018)	[A]	RNA processing and modification	CAF1 family ribonuclease	Probable CCR4-associated factor 1 homolog 7 GN=CAF1-7 OS=Arabidopsis thaliana (Mouse-ear cress) PE=2 SV=2	K	Transcription	hypothetical protein PAHAL_A03695 [Panicum hallii]	molecular function: binding (GO:0005488);; cellular component: cell (GO:0005623);; cellular component: organelle (GO:0043226);; cellular component: cell part (GO:0044464)
CCG054233.1.gene	4.95725e-32	4.88955	up	1.89561e-29	4.22861	up	[A]	RNA processing and modification	Molecular Function: nucleic acid binding (GO:0003676);; Cellular Component: nucleus (GO:0005634);;	K12581|2.39213e-180|sita:101783297|probable CCR4-associated factor 1 homolog 7-like; K12581 CCR4-NOT transcription complex subunit 7/8 (A)	RNA degradation (ko03018)	[A]	RNA processing and modification	CAF1 family ribonuclease	Probable CCR4-associated factor 1 homolog 7 GN=CAF1-7 OS=Arabidopsis thaliana (Mouse-ear cress) PE=2 SV=2	K	Transcription	probable CCR4-associated factor 1 homolog 7 [Setaria italica]	molecular function: binding (GO:0005488);; cellular component: cell (GO:0005623);; cellular component: organelle (GO:0043226);; cellular component: cell part (GO:0044464)
CCG012733.1.gene	0.000472305	2.42535	up	7.50007e-06	2.42888	up	[J]	Translation, ribosomal structure and biogenesis	Molecular Function: structural constituent of ribosome (GO:0003735);; Cellular Component: ribosome (GO:0005840);; Biological Process: translation (GO:0006412);; Cellular Component: chloroplast thylakoid (GO:0009534);; Cellular Component: chloroplast stroma (GO:0009570);;	--	--	--	--	Sigma 54 modulation protein / S30EA ribosomal protein	Ribosome-binding factor PSRP1, chloroplastic (Precursor) GN=PSRP1 OS=Spinacia oleracea (Spinach) PE=1 SV=2	J	Translation, ribosomal structure and biogenesis	Ribosome-binding factor PSRP1, chloroplastic [Dichanthelium oligosanthes]	molecular function: structural molecule activity (GO:0005198);; cellular component: cell (GO:0005623);; cellular component: macromolecular complex (GO:0032991);; cellular component: organelle (GO:0043226);; cellular component: cell part (GO:0044464);; biological process: metabolic process (GO:0008152);; biological process: cellular process (GO:0009987);; cellular component: organelle part (GO:004…
CCG014147.1.gene	2.34511e-60	4.31593	up	6.34724e-11	2.4878	up	[J]	Translation, ribosomal structure and biogenesis	Molecular Function: structural constituent of ribosome (GO:0003735);; Cellular Component: ribosome (GO:0005840);; Biological Process: translation (GO:0006412);; Cellular Component: chloroplast thylakoid (GO:0009534);; Cellular Component: chloroplast stroma (GO:0009570);;	--	--	--	--	Sigma 54 modulation protein / S30EA ribosomal protein	Ribosome-binding factor PSRP1, chloroplastic (Precursor) GN=PSRP1 OS=Spinacia oleracea (Spinach) PE=1 SV=2	J	Translation, ribosomal structure and biogenesis	Ribosome-binding factor PSRP1, chloroplastic [Dichanthelium oligosanthes]	molecular function: structural molecule activity (GO:0005198);; cellular component: cell (GO:0005623);; cellular component: macromolecular complex (GO:0032991);; cellular component: organelle (GO:0043226);; cellular component: cell part (GO:0044464);; biological process: metabolic process (GO:0008152);; biological process: cellular process (GO:0009987);; cellular component: organelle part (GO:004…
CCG030536.1.gene	1.00779e-05	2.4651	up	0.000100873	2.54775	up	[J]	Translation, ribosomal structure and biogenesis	Molecular Function: translation elongation factor activity (GO:0003746);; Molecular Function: GTPase activity (GO:0003924);; Molecular Function: GTP binding (GO:0005525);; Cellular Component: cytoplasm (GO:0005737);; Biological Process: GTP catabolic process (GO:0006184);; Biological Process: translational elongation (GO:0006414);; Molecular Function: nucleotidyltransferase activity (GO:0016779);;	K03231|0|sbi:SORBI_02g036420|SORBIDRAFT_02g036420, Sb02g036420; hypothetical protein; K03231 elongation factor 1-alpha (A)	RNA transport (ko03013)	[J]	Translation, ribosomal structure and biogenesis	Peroxidase;; Elongation factor Tu GTP binding domain;; Elongation factor Tu C-terminal domain;; Elongation factor Tu domain 2	Elongation factor 1-alpha GN=REFA4 OS=Oryza sativa subsp. japonica (Rice) PE=2 SV=2	J	Translation, ribosomal structure and biogenesis	elongation factor 1-alpha [Sorghum bicolor]	molecular function: binding (GO:0005488);; biological process: metabolic process (GO:0008152);; biological process: cellular process (GO:0009987);; molecular function: catalytic activity (GO:0003824);; cellular component: cell (GO:0005623);; cellular component: cell part (GO:0044464);; biological process: single-organism process (GO:0044699)
