# Supplementary material for: Integrated analysis of co-expression, conserved genes and gene families reveal core regulatory network of heat stress response in Cleistogenes songorica, a xerophyte perennial desert plant
Source: BMC Genomics. 2020 Oct 16;21:715. doi: 10.1186/s12864-020-07122-8 (PMC7566159; doi:10.1186/s12864-020-07122-8)
Supplement: Supplementary file 10 — Additional file 10: Table S9. Characteristics of HSP and HSF genes in C. songorica; [file 12864_2020_7122_MOESM10_ESM.xlsx]

## Sheet: HSP
Table S9 Characteristics of HSP and HSF genes in C. songorica
Gene name	Gene ID	Chr	Start	Stop
CsHSP20-1	CCG007211.1	1	289028	289947	+
CsHSP20-2	CCG007856.1	1	2919521	2925206	-
CsHSP20-3	CCG036739.1	1	20570714	20571764	+
CsHSP20-4	CCG040281.1	1	31954023	31954683	+
CsHSP20-5	CCG005754.1	1	33971104	33971521	+
CsHSP20-6	CCG016838.2	1	35021819	35023166	+
CsHSP20-7	CCG007510.1	2	6060713	6061952	-
CsHSP20-8	CCG021948.1	3	7244166	7245044	-
CsHSP20-9	CCG030418.1	3	17711425	17712199	+
CsHSP20-10	CCG031795.1	3	30543299	30544277	+
CsHSP20-11	CCG038451.1	4	5242581	5243042	+
CsHSP20-12	CCG038449.1	4	5249759	5250548	-
CsHSP20-13	CCG038447.1	4	5258897	5260888	+
CsHSP20-14	CCG016431.1	4	10101887	10102225	+
CsHSP20-15	CCG053918.1	4	16274122	16274684	-
CsHSP20-16	CCG034290.1	6	7210905	7212134	+
CsHSP20-17	CCG004068.1	5	7219969	7220816	-
CsHSP20-18	CCG013818.1	6	3398648	3399454	+
CsHSP20-19	CCG024089.1	6	22222130	22222989	-
CsHSP20-20	CCG052114.1	7	4761981	4765769	+
CsHSP20-21	CCG052111.1	7	4774355	4775385	-
CsHSP20-22	CCG052110.1	7	4776460	4776919	+
CsHSP20-23	CCG052118.1	7	4747429	4747875	+
CsHSP20-24	CCG052550.1	7	17535925	17537005	-
CsHSP20-25	CCG052556.1	7	17570093	17570858	+
CsHSP20-26	CCG032949.1	8	7175178	7175996	+
CsHSP20-27	CCG049955.1	8	8148317	8149163	+
CsHSP20-28	CCG053895.1	8	21867287	21868261	-
CsHSP20-29	CCG024923.1	10	11698466	11699816	+
CsHSP20-30	CCG024921.1	10	11704784	11705506	+
CsHSP20-31	CCG024913.1	10	11922329	11922595	+
CsHSP20-32	CCG030620.1	10	22174853	22175260	+
CsHSP20-33	CCG035065.1	10	22805964	22811963	+
CsHSP20-34	CCG033413.2	10	25458688	25462395	-
CsHSP20-35	CCG014656.1	11	15519802	15520624	-
CsHSP20-36	CCG031623.2	13	8971700	8973955	-
CsHSP20-37	CCG002799.1	13	21291522	21293033	+
CsHSP20-38	CCG018373.1	14	17415264	17416869	+
CsHSP20-39	CCG045780.1	14	20892166	20893220	+
CsHSP20-40	CCG003289.1	15	13544279	13545360	+
CsHSP20-41	CCG051842.1	15	18888941	18890046	-
CsHSP20-42	CCG022993.1	16	5115781	5116678	+
CsHSP20-43	CCG008409.1	17	5247781	5249263	+
CsHSP20-44	CCG010781.1	19	2169699	2171313	-
CsHSP20-45	CCG050652.2	19	15858034	15860136	+
CsHSP20-46	CCG050651.1	19	15863683	15865204	+
CsHSP20-47	CCG037342.1	20	15665984	15667619	-
CsHSP20-48	CCG037343.1	20	15671813	15673324	-
CsHSP70-1	CCG015975.1	1	7629965	7633369	-
CsHSP70-2	CCG040276.1	1	31926784	31932337	+
CsHSP70-3	CCG037133.1	2	32708238	32715833	+
CsHSP70-4	CCG008275.1	3	28420590	28426304	+
CsHSP70-5	CCG003860.1	5	26274804	26277693	-
CsHSP70-6	CCG031113.1	6	5013075	5016197	-
CsHSP70-7	CCG033739.1	7	14916207	14918255	-
CsHSP70-8	CCG017613.1	8	6014811	6033564	-
CsHSP70-9	CCG009371.1	8	8686132	8688148	+
CsHSP70-10	CCG009372.2	8	8698116	8711996	+
CsHSP70-11	CCG009376.1	8	8786242	8789074	-
CsHSP70-12	CCG019717.1	8	29000525	29004472	+
CsHSP70-13	CCG029945.1	10	4114525	4116979	+
CsHSP70-14	CCG018251.1	10	4236522	4239004	-
CsHSP70-15	CCG033497.1	10	25936433	25939591	+
CsHSP70-16	CCG026090.1	13	4193309	4197816	-
CsHSP70-17	CCG026091.1	13	4216144	4220966	+
CsHSP70-18	CCG031620.1	13	9018500	9025683	-
CsHSP70-19	CCG038679.1	14	4060041	4065225	+
CsHSP70-20	CCG051821.1	15	19014014	19019333	-
CsHSP70-21	CCG019313.1	16	17623594	17625526	-
CsHSP70-22	CCG037447.1	19	8601249	8602692	-
CsHSP70-23	CCG038888.2	20	2066764	2074017	+
CsHSP70-24	CCG030299.1	20	5647198	5651625	+
CsHSP70-25	CCG054078.1	Scaffold_978	10158	11863	+
CsHSP90-1	CCG045535.2	2	27214304	27217537	-
CsHSP90-2	CCG045538.1	2	27241598	27246785	+
CsHSP90-3	CCG012838.1	2	34324782	34330174	-
CsHSP90-4	CCG049118.2	5	1321250	1326249	-
CsHSP90-5	CCG003756.2	5	25673406	25678070	-
CsHSP90-6	CCG003808.1	5	25999215	26004346	-
CsHSP90-7	CCG003810.1	5	26010715	26015767	+
CsHSP90-8	CCG039571.2	9	1462852	1465128	+
CsHSP90-9	CCG015095.3	11	936417	952670	+
CsHSP90-10	CCG011218.1	18	16169222	16177735	-
CsHSP90-11	CCG030843.1	20	12615506	12621501	-

## Sheet: HSF
Table S6 Characteristics of HSP and HSF genes in C. songorica
Gene name	Gene ID	Chr	Start	Stop
CsHSFA1-1	CCG012744.1.gene	6	30226989	30227918	-
CsHSFA1-2	CCG014160.1.gene	6	31146835	31147740	+
CsHSFA2-1	CCG001542.1.gene	1	20321490	20323840	+
CsHSFA2-2	CCG030439.2.gene	3	17398287	17399572	-
CsHSFA2-3	CCG053226.1.gene	8	3513497	3517234	+
CsHSFA2-4	CCG043438.1.gene	8	27840532	27841447	+
CsHSFA2-5	CCG029904.1.gene	10	3703801	3710025	+
CsHSFA3-1	CCG051328.1.gene	1	25055613	25058874	-
CsHSFA3-2	CCG051413.1.gene	3	22539180	22542686	-
CsHSFA4-1	CCG015505.2.gene	9	17551398	17553473	+
CsHSFA4-2	CCG015796.1.gene	13	18910368	18913249	+
CsHSFA4-3	CCG026998.1.gene	14	18635715	18639628	+
CsHSFA5	CCG004007.1.gene	3	21681863	21685448	+
CsHSFA6-1	CCG014754.1.gene	2	29389683	29390894	+
CsHSFA6-2	CCG039251.1.gene	5	28112100	28113296	+
CsHSFA6-3	CCG036354.1.gene	5	28147329	28148525	+
CsHSFA6-4	CCG053972.3.gene	4	15820267	15825588	+
CsHSFA6-5	CCG052496.1.gene	7	16990014	16994913	+
CsHSFA9-1	CCG031076.2.gene	6	5308262	5311852	+
CsHSFA9-2	CCG008658.1.gene	Scaffold_15_ERROPOS1434458	53170	57393	+
CsHSFB1-1	CCG037663.1.gene	2	26233001	26242272	+
CsHSFB1-2	CCG043978.1.gene	5	25165006	25169898	+
CsHSFB2-1	CCG016593.1.gene	2	21041097	21042039	+
CsHSFB2-2	CCG010662.3.gene	5	20161426	20162365	+
CsHSFB2-3	CCG041636.1.gene	12	19814461	19816905	-
CsHSFB4	CCG052786.1.gene	Scaffold_910	5685	7433	+
CsHSFC1-1	CCG040176.1.gene	4	17808082	17808837	+
CsHSFC1-2	CCG012947.1.gene	9	12819391	12820874	+
CsHSFC1-3	CCG015424.1.gene	9	16904356	16908092	+
CsHSFC2-1	CCG051552.1.gene	1	4019457	4020005	+
CsHSFC2-2	CCG014804.1.gene	2	28971295	28971918	-
CsHSFC2-3	CCG042677.1.gene	5	27803845	27804441	-
