# Supplementary material for: Integrated analysis of co-expression, conserved genes and gene families reveal core regulatory network of heat stress response in Cleistogenes songorica, a xerophyte perennial desert plant
Source: BMC Genomics. 2020 Oct 16;21:715. doi: 10.1186/s12864-020-07122-8 (PMC7566159; doi:10.1186/s12864-020-07122-8)
Supplement: Supplementary file 11 — Additional file 11: Table S10. Synteny blocks and Ka/Ks values of HSP and HSF genes within the C. songorica genome [file 12864_2020_7122_MOESM11_ESM.xlsx]

## Sheet: Sheet2
Table S10. Synteny blocks and Ka/Ks values of HSP and HSF genes within C. songorica genome
Gene name	Chromosome	Start	Stop	Gene name	Chromosome	Start	Stop	Ka	Ks	Ka/Ks
CsHSP20-11	CsA04	5242581	5243042	CsHSP20-22	CsB07	4776460	4776919	0.2827	2.7075	0.1044
CsHSP20-14	CsA04	10101887	10102225	CsHSP20-32	CsB10	22174853	22175260	0.2463	99	0.0025
CsHSP20-15	CsA04	16274122	16274684	CsHSP20-37	CsB13	21291522	21293033	0.3405	2.9742	0.1145
CsHSP20-17	CsA05	7219969	7220816	CsHSP20-7	CsB02	6060713	6061952	0.0304	0.704	0.0431
CsHSP20-18	CsA06	3398648	3399454	CsHSP20-9	CsB03	17711425	17712199	0.5234	1.8398	0.2845
CsHSP20-2	CsA01	2919521	2925206	CsHSP20-33	CsB10	22805964	22811963	0.0299	0.1555	0.1923
CsHSP20-3	CsA01	20570714	20571764	CsHSP20-19	CsA06	22222130	22222989	0.7425	3.4928	0.2126
CsHSP20-39	CsA14	20892166	20893220	CsHSP20-37	CsB13	21291522	21293033	0.1426	0.4106	0.3473
CsHSP20-39	CsA14	20892166	20893220	CsHSP20-15	CsA04	16274122	16274684	0.3325	3.1333	0.1061
CsHSP20-40	CsA15	13544279	13545360	CsHSP20-8	CsB03	7244166	7245044	0.0594	0.2845	0.2089
CsHSP20-42	CsA16	5115781	5116678	CsHSP20-43	CsB17	5247781	5249263	0.112	0.5165	0.2168
CsHSP20-42	CsA16	5115781	5116678	CsHSP20-27	CsB08	8148317	8149163	0.691	3.4034	0.203
CsHSP20-47	CsA20	15665984	15667619	CsHSP20-19	CsA06	22222130	22222989	0.855	3.7102	0.2305
CsHSP20-48	CsA20	15671813	15673324	CsHSP20-45	CsB19	15858034	15860136	0.157	0.1518	1.034
CsHSP20-5	CsA01	33971104	33971521	CsHSP20-10	CsB03	30543299	30544277	0.2792	1.1562	0.2415
CsHSP70-12	CsB08	29000525	29004472	CsHSP70-15	CsB10	25936433	25939591	0.2846	1.747	0.1629
CsHSP70-12	CsB08	29000525	29004472	CsHSP70-11	CsB08	8786242	8789074	0.0657	4.317	0.0152
CsHSP70-2	CsA01	31926784	31932337	CsHSP70-4	CsB03	28420590	28426304	0.0351	0.1159	0.3025
CsHSP70-6	CsA06	5013075	5016197	CsHSP70-8	CsB08	6014811	6033564	0.1159	0.3177	0.3647
CsHSP90-4	CsA05	1321250	1326249	CsHSP90-3	CsB02	34324782	34330174	0.0128	0.1035	0.1235
CsHSP90-5	CsA05	25673406	25678070	CsHSP90-10	CsB18	16169222	16177735	0.0648	1.2003	0.054
CsHSFA1-2	CsA06	31146835	31147740	CsHSFA1-1	CsA06	30226989	30227918	0.0131	0.0337	0.3896
CsHSFA2-1	CsA01	20321490	20323840	CsHSFA2-2	CsB03	17398287	17399572	0.0513	0.0974	0.5266
CsHSFA2-2	CsB03	17398287	17399572	CsHSFA2-3	CsB08	3513497	3517234	0.3564	3.7958	0.0939
CsHSFA2-4	CsB08	27840532	27841447	CsHSFA2-5	CsB10	3703801	3710025	0.2325	1.2688	0.1832
CsHSFA3-1	CsA01	25055613	25058874	CsHSFA3-2	CsB03	22539180	22542686	0.0244	0.1092	0.2237
CsHSFA4-3	CsA14	18635715	18639628	CsHSFA4-2	CsB13	18910368	18913249	0.0983	0.3622	0.2715
CsHSFA4-3	CsA14	18635715	18639628	CsHSFA6-1	CsB02	29389683	29390894	0.8176	3.7655	0.2171
CsHSFA6-1	CsB02	29389683	29390894	CsHSFA6-5	CsB07	16990014	16994913	0.6992	3.7073	0.1886
CsHSFA6-1	CsB02	29389683	29390894	CsHSFA2-3	CsB08	3513497	3517234	0.6154	3.5398	0.1738
CsHSFA6-2	CsA05	28112100	28113296	CsHSFA2-3	CsB08	3513497	3517234	0.6029	3.5415	0.1702
CsHSFA6-3	CsA05	28147329	28148525	CsHSFA6-5	CsB07	16990014	16994913	0.739	3.8162	0.1936
CsHSFA6-3	CsA05	28147329	28148525	CsHSFA6-1	CsB02	29389683	29390894	0.0474	0.464	0.1021
CsHSFA6-4	CsA04	15820267	15825588	CsHSFA6-5	CsB07	16990014	16994913	0.112	0.2761	0.4055
CsHSFA6-4	CsA04	15820267	15825588	CsHSFA6-1	CsB02	29389683	29390894	0.6838	3.7467	0.1825
CsHSFB1-2	CsA05	25165006	25169898	CsHSFB1-1	CsB02	26233001	26242272	0.2022	1.0684	0.1892
CsHSFB2-2	CsA05	20161426	20162365	CsHSFB2-1	CsB02	21041097	21042039	0.0391	0.3176	0.1232
CsHSFB2-3	CsA12	19814461	19816905	CsHSFB2-1	CsB02	21041097	21042039	0.2005	1.5665	0.128
CsHSFB2-3	CsA12	19814461	19816905	CsHSFB2-2	CsA05	20161426	20162365	0.2143	3.5654	0.0601
CsHSFC1-1	CsA04	17808082	17808837	CsHSFC1-2	CsB09	12819391	12820874	0.0565	0.288	0.1961
CsHSFC2-1	CsA01	4019457	4020005	CsHSFC1-3	CsB09	16904356	16908092	0.4437	3.1515	0.1408
CsHSFC2-1	CsA01	4019457	4020005	CsHSFC2-2	CsB02	28971295	28971918	0.2163	3.0618	0.0706
CsHSFC2-1	CsA01	4019457	4020005	CsHSFC2-3	CsA05	27803845	27804441	0.2241	1.6561	0.1353
CsHSFC2-2	CsB02	28971295	28971918	CsHSFC1-3	CsB09	16904356	16908092	0.552	2.0817	0.2651
CsHSFC2-3	CsA05	27803845	27804441	CsHSFC2-2	CsB02	28971295	28971918	0.0383	0.2796	0.1369
