# Supplementary material for: Integrated analysis of co-expression, conserved genes and gene families reveal core regulatory network of heat stress response in Cleistogenes songorica, a xerophyte perennial desert plant
Source: BMC Genomics. 2020 Oct 16;21:715. doi: 10.1186/s12864-020-07122-8 (PMC7566159; doi:10.1186/s12864-020-07122-8)
Supplement: Supplementary file 12 — Additional file 12: Table S11. Synteny blocks and Ka/Ks values of HSP and HSF genes between the C. songorica genome and the rice genome [file 12864_2020_7122_MOESM12_ESM.xlsx]

## Sheet: HSP
Table S12. Synteny blocks and Ka/Ks values of HSP and HSF genes betweenn C. songorica and rice genome
Gene name	Chromosome	Start	Stop	Gene name	Chromosome	Start	Stop	Ka	Ks	Ka/Ks
LOC_Os01g04340.1	Chr1	1933247	1933699	CsHSP20-12	CsA04	5249759	5250548
LOC_Os01g08860.1	Chr1	4448290	4448790	CsHSP20-14	CsA04	10101887	10102225	0.0736	2.8694	0.0256
LOC_Os01g40530.1	Chr1	24554327	24555689	CsHSP20-15	CsA04	16274122	16274684	0.3928	1.521	0.2583
LOC_Os01g04350.1	Chr1	1940149	1940649	CsHSP20-20	CsB07	4761981	4765769
LOC_Os01g04340.1	Chr1	1933247	1933699	CsHSP20-23	CsB07	4747429	4747875
LOC_Os01g40530.1	Chr1	24554327	24555689	CsHSP20-24	CsB07	17535925	17537005
LOC_Os02g03570.1	Chr2	1450233	1450766	CsHSP20-1	CsA01	289028	289947	0.1079	1.2188	0.0886
LOC_Os02g52150.1	Chr2	32807782	32808549	CsHSP20-10	CsB03	30543299	30544277	0.115	1.2447	0.0924
LOC_Os02g12610.1	Chr2	6616538	6617065	CsHSP20-32	CsB10	22174853	22175260	0.0745	1.1859	0.0629
LOC_Os02g48140.1	Chr2	30355328	30355822	CsHSP20-4	CsA01	31954023	31954683	0.175	1.1848	0.1477
LOC_Os02g52150.1	Chr2	32807782	32808549	CsHSP20-5	CsA01	33971104	33971521	0.309	3.0289	0.102
LOC_Os02g54140.1	Chr2	34066403	34067009	CsHSP20-6	CsA01	35021819	35023166	0.0939	1.5744	0.0596
LOC_Os02g02410.1	Chr2	838717	842672	CsHSP70-15	CsB10	25936433	25939591	0.015	0.4609	0.0325
LOC_Os02g48110.1	Chr2	29451939	29457868	CsHSP70-2	CsA01	31926784	31932337	0.0724	0.4576	0.1582
LOC_Os02g48110.1	Chr2	29451939	29457868	CsHSP70-4	CsB03	28420590	28426304	0.0911	0.4454	0.2046
LOC_Os03g15960.1	Chr3	8856447	8856932	CsHSP20-16	CsA06	7210905	7212134
LOC_Os03g06170.1	Chr3	3074366	3075216	CsHSP20-18	CsA06	3398648	3399454	0.3823	0.789	0.4845
LOC_Os03g45330.1	Chr3	26352936	26356577	CsHSP20-19	CsA06	22222130	22222989	0.3947	1.0524	0.375
LOC_Os03g14180.1	Chr3	7746457	7747179	CsHSP20-26	CsB08	7175178	7175996	0.0709	1.8256	0.0388
LOC_Os03g45330.1	Chr3	26352936	26356577	CsHSP20-28	CsB08	21867287	21868261	0.3081	1.0015	0.3076
LOC_Os03g06170.1	Chr3	3074366	3075216	CsHSP20-9	CsB03	17711425	17712199	0.3794	2.5747	0.1474
LOC_Os03g02260.1	Chr3	766648	771264	CsHSP70-1	CsA01	7629965	7633369	0.0435	0.8988	0.0484
LOC_Os03g60620.1	Chr3	34446323	34450944	CsHSP70-12	CsB08	29000525	29004472	0.0092	2.1689	0.0042
LOC_Os03g11910.1	Chr3	6243990	6247317	CsHSP70-6	CsA06	5013075	5016197	0.0759	0.7156	0.1061
LOC_Os03g11910.1	Chr3	6243990	6247317	CsHSP70-8	CsB08	6014811	6033564
LOC_Os04g36750.1	Chr4	22300635	22301282	CsHSP20-35	CsA11	15519802	15520624	0.1158	1.212	0.0955
LOC_Os05g51440.1	Chr5	29576192	29577284	CsHSP20-37	CsB13	21291522	21293033	0.3419	1.6472	0.2076
LOC_Os05g42120.1	Chr5	24674434	24675920	CsHSP20-38	CsA14	17415264	17416869	0.0784	0.6927	0.1131
LOC_Os05g51440.1	Chr5	29576192	29577284	CsHSP20-39	CsA14	20892166	20893220	0.3462	1.7251	0.2007
LOC_Os05g08840.1	Chr5	4877623	4883601	CsHSP70-16	CsB13	4193309	4197816	0.1158	0.7386	0.1567
LOC_Os05g23740.1	Chr5	13621777	13627168	CsHSP70-18	CsB13	9018500	9025683	0.0264	0.742	0.0356
LOC_Os06g11610.1	Chr6	6151339	6152222	CsHSP20-10	CsB03	30543299	30544277	0.2086	3.4314	0.0608
LOC_Os06g14240.1	Chr6	7940169	7941692	CsHSP20-17	CsA05	7219969	7220816	0.1024	1.938	0.0528
LOC_Os06g11610.1	Chr6	6151339	6152222	CsHSP20-5	CsA01	33971104	33971521	0.3914	3.0277	0.1293
LOC_Os06g14240.1	Chr6	7940169	7941692	CsHSP20-7	CsB02	6060713	6061952	0.1298	1.7868	0.0726
LOC_Os06g46600.1	Chr6	28286534	28293449	CsHSP70-3	CsB02	32708238	32715833	0.1167	0.4552	0.2564
LOC_Os07g33350.1	Chr7	20595735	20596341	CsHSP20-40	CsA15	13544279	13545360	0.5048	1.5671	0.3221
LOC_Os07g33350.1	Chr7	20595735	20596341	CsHSP20-8	CsB03	7244166	7245044	0.4259	1.6958	0.2512
LOC_Os08g38086.4	Chr8	24124838	24129488	CsHSP90-10	CsB18	16169222	16177735	0.0447	0.8683	0.0515
LOC_Os08g38086.4	Chr8	24124838	24129488	CsHSP90-5	CsA05	25673406	25678070	0.0496	1.358	0.0365
LOC_Os09g31486.1	Chr9	18987942	18991156	CsHSP70-5	CsA05	26274804	26277693	0.035	0.453	0.0772
LOC_Os10g30162.1	Chr10	16138850	16140552	CsHSP20-18	CsA06	3398648	3399454	0.4585	1.7187	0.2668
LOC_Os10g30180.1	Chr10	16145983	16147060	CsHSP20-3	CsA01	20570714	20571764	0.2238	1.2069	0.1854
LOC_Os10g30162.1	Chr10	16138850	16140552	CsHSP20-9	CsB03	17711425	17712199	0.1942	0.8585	0.2262
LOC_Os11g13980.1	Chr11	7752380	7753000	CsHSP20-42	CsA16	5115781	5116678	0.2149	1.6368	0.1313
LOC_Os11g13980.1	Chr11	7752380	7753000	CsHSP20-43	CsB17	5247781	5249263	0.2249	1.706	0.1318
LOC_Os12g06820.1	Chr12	3316867	3318361	CsHSP20-44	CsB19	2169699	2171313	0.2244	1.1541	0.1944
LOC_Os12g14070.1	Chr12	7986161	7991953	CsHSP70-24	CsA20	5647198	5651625	0.1034	0.6012	0.172
LOC_Os12g32986.1	Chr12	19921576	19927766	CsHSP90-11	CsA20	12615506	12621501	0.0605	0.8462	0.0715

## Sheet: HSF
Table S7. Synteny blocks and Ka/Ks values of HSP and HSF genes betweenn C. songorica and rice genome
Gene name	Chromosome	Start	Stop	Gene name	Chromosome		Start	Stop	Ka	Ks	Ka/Ks
OsHsfA9	Chr3	6537569	6541400	CsHSFA4-1	hs9	CsB09	17551398	17553473	0.7069	1.6899	0.4183
OsHsfA6B	Chr1	21938865	21941839	CsHSFA9-1	hs6	CsA06	5308262	5311852	0.7095	1.7744	0.3998
OsHsfA9	Chr3	6537569	6541400	CsHSFB1-1	hs2	CsB02	26233001	26242272	0.3312	0.8799	0.3765
OsHSFA4D	Chr5	26344414	26346889	CsHSFA4-2	hs13	CsB13	18910368	18913249	0.3134	0.8417	0.3723
OsHsfA2E	Chr3	33105828	33109091	CsHSFA2-5	hs10	CsB10	3703801	3710025	0.4074	1.245	0.3272
OsHSFA4D	Chr5	26344414	26346889	CsHSFA4-3	hs14	CsA14	18635715	18639628	0.3602	1.3671	0.2635
OsHsfA9	Chr3	6537569	6541400	CsHSFA9-1	hs6	CsA06	5308262	5311852	0.1714	0.6559	0.2613
OsHSFA4B	Chr1	31370225	31372759	CsHSFA4-1	hs9	CsB09	17551398	17553473	0.1677	0.6553	0.2559
OsHsfA2E	Chr3	33105828	33109091	CsHSFA2-4	hs8	CsB08	27840532	27841447	0.1508	0.661	0.2281
OsHsfA5	Chr2	17428027	17431373	CsHSFA5	hs3	CsB03	21681863	21685448	0.1381	0.7061	0.1956
OsHsfC2A	Chr2	7463932	7465506	CsHSFA9-1	hs6	CsA06	5308262	5311852	0.709	3.9499	0.1795
OsHsfA6A	Chr6	21761304	21762421	CsHSFA6-5	hs7	CsB07	16990014	16994913	0.7519	4.2721	0.176
OsHsfC2A	Chr2	7463932	7465506	CsHSFC2-2	hs2	CsB02	28971295	28971918	0.6222	3.5736	0.1741
OsHsfA1	Chr3	35989011	35992635	CsHSFA1-1	hs6	CsA06	30226989	30227918	0.1032	0.601	0.1718
OsHsfA3	Chr2	19309594	19313057	CsHSFA3-1	hs1	CsA01	25055613	25058874	0.1224	0.7173	0.1707
OsHsfA3	Chr2	19309594	19313057	CsHSFA3-2	hs3	CsB03	22539180	22542686	0.1223	0.7204	0.1697
OsHsfA1	Chr3	35989011	35992635	CsHSFA1-2	hs6	CsA06	31146835	31147740	0.1047	0.6208	0.1687
OsHsfB2C	Chr9	20591230	20595143	CsHSFB2-2	hs5	CsA05	20161426	20162365	0.1562	0.9283	0.1683
OsHsfB1	Chr9	17221426	17228961	CsHSFB1-2	hs5	CsA05	25165006	25169898	0.2742	1.715	0.1599
OsHsfB2C	Chr9	20591230	20595143	CsHSFB2-3	hs12	CsB12	19814461	19816905	0.1305	0.8198	0.1592
OsHsfC1B	Chr1	30582485	30583743	CsHSFC2-2	hs2	CsB02	28971295	28971918	0.209	1.373	0.1522
OsHsfB2A	Chr4	28574411	28576248	CsHSFB2-2	hs5	CsA05	20161426	20162365	0.497	3.5259	0.141
OsHsfA6A	Chr6	21761304	21762421	CsHSFA6-3	hs5	CsA05	28147329	28148525	0.2096	1.83	0.1145
OsHsfC2B	Chr6,	20996264	20998867	CsHSFC2-3	hs5	CsA05	27803845	27804441	0.1998	1.8117	0.1103
OsHsfA6A	Chr6	21761304	21762421	CsHSFA6-1	hs2	CsB02	29389683	29390894	0.1808	1.6672	0.1085
OsHsfB2C	Chr9	20591230	20595143	CsHSFC1-1	hs4	CsA04	17808082	17808837	0.1915	1.7941	0.1068
OsHsfC2A	Chr2	7463932	7465506	CsHSFC2-3	hs5	CsA05	27803845	27804441	0.215	2.2191	0.0969
OsHsfB1	Chr9	17221426	17228961	CsHSFB2-1	hs2	CsB02	21041097	21042039	0.1009	1.2204	0.0826
OsHsfA2B	Chr7	4139160	4142449	CsHSFA2-4	hs8	CsB08	27840532	27841447	0.2067	2.9643	0.0697
