# Supplementary material for: Integrated analysis of co-expression, conserved genes and gene families reveal core regulatory network of heat stress response in Cleistogenes songorica, a xerophyte perennial desert plant
Source: BMC Genomics. 2020 Oct 16;21:715. doi: 10.1186/s12864-020-07122-8 (PMC7566159; doi:10.1186/s12864-020-07122-8)
Supplement: Supplementary file 14 — Additional file 14: Table S13. List of gene-specific primers used in this study. [file 12864_2020_7122_MOESM14_ESM.xlsx]

## Sheet: Sheet1
Table S8 Primer list for gene-specific primers
Gene ID	Primer F	Primer R
CsHSFA9-2	GCAGATTTAAGGCAAATGAACC	ATGCTTCGAGATTGAGTCGG
CsHSFA9-1	AAGGTCTACGACATGGTCTC	ATGGAACCCATAAGTGTTGAG
CsHSFA3-1	AGCTTAACACCTATGGTTTCCG	CATGTGCTCAATTGTCTGACG
CsHSFA3-2	GCTCAACACCTATGGTTTCCG	GATTCAGTGTGCTCATGTGC
CsHSFA1-2	GCAAGATATAGTAACCGATGACAC	TTCTCCACTTTGTTCCATCCA
HSP90-6	TGAAGCTGAAGAAGAGAACAAGG	GACAATTTGAGTGCCTGCTG
HSP70-7	CGATGCTAAGCGTCTTATTGG	TTCTCCTCACCCTTGTACTG
DREB2C-1	CTCAACCTCCAACAAGTAACG	CATCCTGCATCATCAAGTACG
JUB1-1	CTCAGCATCGAGATCATCAAGG	CGGTACTTCCTTCCTCTCAG
NF-YB3-2	GGATCATGAAGAAGGCGCTG	CGGAACTTGTGGAGGTAGTG
